# Supplementary material for: Divergent aging of nulliparous and parous mammary glands reveals IL33+ hybrid epithelial cells
Source: Nat Commun. 2026 Jan 21;17:1898. doi: 10.1038/s41467-026-68611-0 (PMC12923676; doi:10.1038/s41467-026-68611-0)
Supplement: Supplementary file 4 — Source Data [file 41467_2026_68611_MOESM4_ESM.zip]

Archive with 43 entries (42 files):
- Source data/
- Source data/Legend.xlsx
- Source data/Fig S12.xlsx
- Source data/Fig S11.xlsx
- Source data/Fig S9.xlsx
- Source data/Fig S10.xlsx
- Source data/Fig S8.xlsx
- Source data/Fig S7.xlsx
- Source data/Fig S3.xlsx
- Source data/Fig S6.xlsx
- Source data/Fig S1.xlsx
- Source data/Fig 7j.xlsx
- Source data/Fig 7k.xlsx
- Source data/Fig 7g.xlsx
- Source data/Fig 7d.xlsx
- Source data/Fig 7f.xlsx
- Source data/Fig 6j.xlsx
- Source data/Fig 6g.xlsx
- Source data/Fig 6h.xlsx
- Source data/Fig 6e.xlsx
- Source data/Fig 6c.xlsx
- Source data/Fig 6d.xlsx
- Source data/Fig 5g.xlsx
- Source data/Fig 5h.xlsx
- Source data/Fig 5e.xlsx
- Source data/Fig 5b.xlsx
- Source data/Fig 5d.xlsx
- Source data/Fig 5a.xlsx
- Source data/Fig 4e.xlsx
- Source data/Fig 4g.xlsx
- Source data/Fig 4c.xlsx
- Source data/Fig 3j.xlsx
- Source data/Fig 4b.xlsx
- Source data/Fig 3g.xlsx
- Source data/Fig 3h.xlsx
- Source data/Fig 3f.xlsx
- Source data/Fig 2f.xlsx
- Source data/Fig 3c.xlsx
- Source data/Fig 2e.xlsx
- Source data/Fig 1g.xlsx
- Source data/Fig 2d.xlsx
- Source data/Fig 1e.xlsx
- Source data/Fig 1c.xlsx
