# Supplementary material for: Divergent aging of nulliparous and parous mammary glands reveals IL33+ hybrid epithelial cells
Source: Nat Commun. 2026 Jan 21;17:1898. doi: 10.1038/s41467-026-68611-0 (PMC12923676; doi:10.1038/s41467-026-68611-0)
Supplement: Supplementary file 4 — Source Data [file 41467_2026_68611_MOESM4_ESM.zip › Source data/Legend.xlsx]

## Sheet: Legend
Source Data File
Article title:	Divergent aging of nulliparous and parous mammary glands reveals a distinct population of IL33+ hybrid cells.
Authors:	Andrew Olander1, Paloma Medina1,2,4, Veronica Haro Acosta1, Sara Kaushik1, Matijs Dijkgraaf1, Shaheen S Sikandar1,3,4#
