# Supplementary material for: Divergent aging of nulliparous and parous mammary glands reveals IL33+ hybrid epithelial cells
Source: Nat Commun. 2026 Jan 21;17:1898. doi: 10.1038/s41467-026-68611-0 (PMC12923676; doi:10.1038/s41467-026-68611-0)
Supplement: Supplementary file 4 — Source Data [file 41467_2026_68611_MOESM4_ESM.zip › Source data/Fig S12.xlsx]

## Sheet: Fig S12
Fig S12c: Percentage of IL33+ cells across all iHBCA datasets
Dataset	%IL33+
Kumar	1.49298
Pal	2.64483
Gray	1.56771
Reed	0.905864
Nee	0.446577
Murrow	0.272732
Twigger	9.73037
Fig S12d: Percentage of IL33+ cells in each iHBCA dataset split by age
Dataset	Young	Mid age	Old
Kumar	2.4502		3.2354
Pal	0.2863	0.5526	0.5386
Gray	0.4615	1.0768	2.216
Reed	0.2841	0.2405	0.346
Nee	0.3011	1.0616	0.7175
Murrow	1.3371	2.0008
Twigger	11.5385	12.403	2.3201
