# Supplementary material for: Divergent aging of nulliparous and parous mammary glands reveals IL33+ hybrid epithelial cells
Source: Nat Commun. 2026 Jan 21;17:1898. doi: 10.1038/s41467-026-68611-0 (PMC12923676; doi:10.1038/s41467-026-68611-0)
Supplement: Supplementary file 4 — Source Data [file 41467_2026_68611_MOESM4_ESM.zip › Source data/Fig S11.xlsx]

## Sheet: Fig S11
Fig S11e: % of IL33+ Epithelial cells
Young NP	Young P	Aged NP	Aged P
1.58311	2.32068	3.33333	2.78373
3.98127	1.91388	0.853706	1.8018
1.4245	6.36042	18.1818	0.868344
0	9.09091	6.52174	6.66667
3.40314	6.20155	3.99637	2.64591
1.59574	1.57729	4.94382	4.80631
0.875576	12.8571	8.27096	4.93151
2.33554	1.81818	4.57732	6.60633
1.01804	2.49308	1.3369	8.2601
5.5007	3.58744		3.48028
1.07973	9.41177		1.08016
1.65877	1.38981		1.77891
2.47696	1.85185
2.06009	0.563539
2.38374	5.88235
6.17849	8.20244
2.90982	2.9819
3.43803	6.73854
1.48035	1.37891
2.92865	4.55671
8.40819	3.09704
	2.43902
	3.13873
	2.19273
	2.76817
	5.90476
	4.30976
	0.75188
	3.09073
	1.20482
	2.28758
	2.43446
	1.71514
	2.66963
	0.937904
	4.33387
	2.36025
	1.90786
	1.97616
	7.52953
	0.727273
	3.23926
	2.99456
	4.31267
	6.22642
	2.89474
	2.15686
	9.28074
	8.72752
	2.30748
	2.04082
	2.67857
	1.44404
	1.29611
	1.22351
	5.80893
	3.22581
	4.54545
	0.381679
	2.0445
	3.65345
	1.58381
	4.43906
