# Supplementary material for: Divergent aging of nulliparous and parous mammary glands reveals IL33+ hybrid epithelial cells
Source: Nat Commun. 2026 Jan 21;17:1898. doi: 10.1038/s41467-026-68611-0 (PMC12923676; doi:10.1038/s41467-026-68611-0)
Supplement: Supplementary file 4 — Source Data [file 41467_2026_68611_MOESM4_ESM.zip › Source data/Fig S9.xlsx]

## Sheet: Fig S9
Fig. S9b: Cell death analysis of IL33-treated mammary glands									Fig. S9d: Median FSC-A of total basal or total luminal cells
1dpt Basal cells (top left)									Median FSC-A of total basal populations (top)
	PBS 1dpt			rIL-33 1dpt						PBS			rIL-33
Dead	1.86	1.08	1.82	4.38	3.5	4.49			1dpt	135936	135040	136576	131456	131712	132992
Late apoptosis	5.04	2.85	4.09	1.72	1.33	2.69			8dpt	128960	128512	131200	120640	119360	119872
Early apoptosis	24	18.9	19	7.32	9.69	12.5
Live	69.1	77.2	75.1	86.6	85.5	80.3
									Median FSC-A of total luminal populations (top)
										PBS			rIL-33
8dpt Basal cells (bottom left)									1dpt	144384	139496	143232	136320	137536	138176
	PBS 8dpt			rIL-33 8dpt					8dpt	138944	135872	141760	124800	124992	129344
Dead	1.98	1.96	2.09	2.49	1.9	1.95
Late apoptosis	1.54	1.38	1.6	0.75	0.71	0.68
Early apoptosis	6.75	6.28	5.54	2.61	2.24	1.86
Live	89.7	90.4	90.8	94.2	95.1	95.5			Fig. S9e: Median FSC-A of Edu(-) basal or luminal cells
1dpt Luminal cells (top right)									Median FSC-A of Edu(-) basal populations (top)
	PBS 1dpt			rIL-33 1dpt						PBS			rIL-33
Dead	1.67	0.73	1.48	2.1	1.42	2.57			1dpt	142144	140096	142336	142656	140096	143616
Late apoptosis	1.25	1.06	1.37	1.25	1.65	1.58			8dpt	138432	139520	138176	135616	134016	132416
Early apoptosis	14.9	11.1	13.4	17.5	21.6	22.5
Live	82.2	87.1	83.8	79.1	75.3	73.4
									Median FSC-A of Edu(-) luminal populations (top)
										PBS			rIL-33
8dpt Luminal cells (bottom right)									1dpt	146944	147328	142848	141824	144448	144000
	PBS 8dpt			rIL-33 8dpt					8dpt	145536	141952	141824	134656	135424	133696
Dead	0.85	0.78	0.95	1.03	0.85	1.02
Late apoptosis	0.34	0.43	0.4	0.18	0.26	0.19
Early apoptosis	4.95	5.8	4.75	2.3	2.71	2.25
Live	93.9	93	93.9	96.5	96.2	96.5
