# Supplementary material for: Divergent aging of nulliparous and parous mammary glands reveals IL33+ hybrid epithelial cells
Source: Nat Commun. 2026 Jan 21;17:1898. doi: 10.1038/s41467-026-68611-0 (PMC12923676; doi:10.1038/s41467-026-68611-0)
Supplement: Supplementary file 4 — Source Data [file 41467_2026_68611_MOESM4_ESM.zip › Source data/Fig S10.xlsx]

## Sheet: Fig S10
Fig. S10b: Flow analysis of immune cell popualtions from IL33-treated mammary glands
Total immune cells (CD45+) (top panel, left)					B cells (top panel, middle)					T cells (top panel, right)
PBS 1dpt	rIL-33 1dpt	PBS 8dpt	rIL-33 8dpt		PBS 1dpt	rIL-33 1dpt	PBS 8dpt	rIL-33 8dpt		PBS 1dpt	rIL-33 1dpt	PBS 8dpt	rIL-33 8dpt
10.9	43.3	15.9	51		6.95	18	13.2	1.49		11.8	20.2	7.32	3.34
33.9	39.3	49.3	20.6		17	9.43	3.71	16.6		26.5	21.5	5.14	7.87
26.1	22.2	40.3	23.7		19.3	6.21	9.77	11.4		19.2	13.5	8.02	5.95
CD8+ T cells (middle panel, left)					CD4+ T cells (middle panel, middle)					NKT cells (middle panel, right)
PBS 1dpt	rIL-33 1dpt	PBS 8dpt	rIL-33 8dpt		PBS 1dpt	rIL-33 1dpt	PBS 8dpt	rIL-33 8dpt		PBS 1dpt	rIL-33 1dpt	PBS 8dpt	rIL-33 8dpt
5.05	0.29	2.24	2.03		6.42	1.16	0.26	9.32		0.98	1.73	0.38	8.39
1.26	0.3	2.5	2.59		1.23	1.36	4.2	1.12		1.44	1.87	3.92	0.83
1.16	1.9	3.25	3.46		1.06	3.68	2.19	1.91		1.41	3.05	1.9	1.73
NK cells (bottom panel, left)					Neutrophils (bottom panel, middle)					Monocytes (bottom panel, right)
PBS 1dpt	rIL-33 1dpt	PBS 8dpt	rIL-33 8dpt		PBS 1dpt	rIL-33 1dpt	PBS 8dpt	rIL-33 8dpt		PBS 1dpt	rIL-33 1dpt	PBS 8dpt	rIL-33 8dpt
29.1	5.53	2.62	10.4		0.38	0.39	0.82	0.11		10.5	5.16	4.93	11.1
6.61	5.26	7.63	2.64		0.33	0.42	0.2	1.57		5.94	5.07	9.97	11.6
9.46	10.7	6.85	5.4		0.28	0.92	0.35	0.53		5.35	7.66	7.78	9.63
				Fig. S10d: Flow analysis of ST2+/CD45+ cells from IL33-treated mammary glands
					PBS 1dpt	rIL-33 1dpt	PBS 8dpt	rIL-33 8dpt
					5.04	11.1	1.75	4.33
					2.9	11.3	1.47	2.96
					3.29	13.7	1.89	2.93
