# Supplementary material for: Divergent aging of nulliparous and parous mammary glands reveals IL33+ hybrid epithelial cells
Source: Nat Commun. 2026 Jan 21;17:1898. doi: 10.1038/s41467-026-68611-0 (PMC12923676; doi:10.1038/s41467-026-68611-0)
Supplement: Supplementary file 4 — Source Data [file 41467_2026_68611_MOESM4_ESM.zip › Source data/Fig S8.xlsx]

## Sheet: Fig S8
Fig. S8: RT-qPCR validation of shTrp53 (2-ΔΔCt)
	Normalized to Actb		Normalized to Gapdh
Primary organoids	0.607778	0.750357	0.617892	0.60285
NIH 3T3	0.616484	0.65725	0.584443	0.623091
