# Supplementary material for: Divergent aging of nulliparous and parous mammary glands reveals IL33+ hybrid epithelial cells
Source: Nat Commun. 2026 Jan 21;17:1898. doi: 10.1038/s41467-026-68611-0 (PMC12923676; doi:10.1038/s41467-026-68611-0)
Supplement: Supplementary file 4 — Source Data [file 41467_2026_68611_MOESM4_ESM.zip › Source data/Fig S7.xlsx]

## Sheet: Fig S7
Fig S7b: Basal organoid flow data (basal vs luminal populations)						Fig S7c: Luminal organoid flow data (basal vs luminal populations)						Fig S7e: Basal organoid flow data (HR-low vs HR-high populations)						Fig S7f: Luminal organoid flow data (HR-low vs HR-high populations)
		Basal	Luminal
	3m NP	47	44.7					Basal	Luminal				HRlow	HRhigh					HRlow	HRhigh
		45.1	42.8				3m NP	67.2	24.7			3m NP	2.14	42.7				3m NP	4.33	36.3
		42.7	47.6					70.2	21.3				3.95	29.3					4.89	32.6
		41.4	44.2					68.9	24.6				1.53	38.6					6.64	41.1
		55	38.4					72.9	20.7				2.01	37.5					6.98	38.4
		55.1	39					60.1	29.1				2.56	29.9					9.42	37.8
		53.4	39.6					62.3	27.7			3m P	2.76	38.9				3m P	14.2	15.9
		54.2	39.8					60.7	30.1				2.79	39.1					12.7	14.2
		51.8	42.8					59.4	30.8				1.55	33					9.45	33.7
		51.7	43.4					52.6	34				1.53	36.2					9.1	33.7
	3m P	65.4	27.2					56.3	33.8				1.53	36.6					9.31	29.6
		72.1	20.2				3m P	36.8	50			18m NP	4.57	22.5				18m NP	11.1	25.6
		74	19.2					30.2	53.8				4.77	15.7					11.7	22.7
		74.5	17.8					41.3	44				2.58	26.4					14.6	27.7
		66.6	27.7					32	48.5				2.06	32.2					13.8	29.3
		66.39	27.2					28.6	37.3
		66.3	28					29.5	39.8			18m P	4.24	28.6				18m P	18.9	16.4
		67.5	26.9					27.3	40.6				3.44	19.6					20.2	18.1
		69.7	25.3					27	42.4				2.66	26.4					12.6	24.2
		70.7	23.9					23.9	32.4				2.64	28.2					7.85	27.4
	18m NP	67.7	25					26.1	31.6
		70.8	21.2				18m NP	62.2	30.2
		68.9	23.6					62	28.9
		72.2	20.2					59.1	30.2
		67.4	22					59	30.9
		68.1	24.7					56.7	33.1
		65.4	27.7					58.8	32
		66.8	26.7					56.6	33.3
								57.4	32.1
	18m P	61	30.4
		72.6	19.4				18m P	37.6	39.3
		70.1	23.2					32.2	41
		72.9	19.4					37.6	38.4
		68.3	26.8					31.2	43.5
		69.1	25.2					25.1	29.8
		66.9	28.5					35.3	34
		68.7	25.3					32.7	30.4
								34.9	28.1
