# Supplementary material for: Divergent aging of nulliparous and parous mammary glands reveals IL33+ hybrid epithelial cells
Source: Nat Commun. 2026 Jan 21;17:1898. doi: 10.1038/s41467-026-68611-0 (PMC12923676; doi:10.1038/s41467-026-68611-0)
Supplement: Supplementary file 4 — Source Data [file 41467_2026_68611_MOESM4_ESM.zip › Source data/Fig S3.xlsx]

## Sheet: Fig S3
Fig. S3c: % TSPAN8+ MECs
3M NP	3M P	18M NP	18M P
1.08	1.25	1.11	0.48
0.23	0.96	1.13	0.76
0.4	0.92	0.6	0
0.33	0.75	1.35	0
1.1	1.76
