# Supplementary material for: Divergent aging of nulliparous and parous mammary glands reveals IL33+ hybrid epithelial cells
Source: Nat Commun. 2026 Jan 21;17:1898. doi: 10.1038/s41467-026-68611-0 (PMC12923676; doi:10.1038/s41467-026-68611-0)
Supplement: Supplementary file 4 — Source Data [file 41467_2026_68611_MOESM4_ESM.zip › Source data/Fig S6.xlsx]

## Sheet: Fig S6
Fig S6a: Slingshot pseudotime scores
Basal	Hybrid	HRlow	HRhigh
0	10.1465	17.9279	11.3447
3.4422	10.2316	17.6939	10.1586
2.30652	9.99563	17.5871	10.5965
3.51813	9.73134	16.8236	12.1701
0.82504	10.0678	17.8459	10.6344
3.48e-15	9.94288	16.8321	11.8262
3.57723	10.0151	15.9084	12.869
3.40143	10.5612	17.2507	13.4445
4.15135	9.95788	17.4564	10.6573
3.81e-15	9.93606	18.3366	11.7372
2.14584	9.88821	15.8768	11.6736
0.389887	10.2012	18.1657	11.2714
1.55438	10.2143	18.2136	10.6557
1.81895	10.2464	18.1364	11.3915
4.06465	9.69306	16.5092	12.1423
3.39589	9.63969	16.7922	13.9773
3.57408	10.4372	16.1318	10.5848
3.48e-15	9.59305	16.0597	12.0474
1.55248	10.0411	18.3602	11.7439
1.33e-15	10.1265	15.3859	10.0955
0.658722	10.1528	15.8681	11.6502
2.62901	10.0645	16.7303	10.8601
2.59e-15	10.2419	16.85	11.6018
1.31317	10.0797	16.8763	10.2089
1.82273	10.0723	16.013	10.6552
1.33e-15	9.79015	15.7314	10.5794
2.26679	9.76396	17.4702	10.7728
1.60479	10.2439	16.7829	10.8786
1.28818	9.50375	16.7617	10.0762
0.59926	10.281	17.9209	10.3098
3.38081	9.93331	17.4263	12.1362
4.05697	9.73218	15.8369	10.5718
3.35862	9.92903	16.621	13.0893
1.74206	9.9749	16.1754	10.5024
1.60576	10.2567	16.3716	13.5018
2.69734	10.284	18.3602	13.0717
3.59949	9.84654	15.2143	10.3589
1.40325	9.42955	17.6455	13.0603
3.75477	10.2924	13.2963	9.97959
3.66627	10.3724	16.7941	12.0937
0.785076	9.65922	16.0259	11.6157
4.38669	9.85511	15.683	12.2414
0.0647398	9.91166	17.4356	10.2392
0.757603	10.0262	17.1454	10.6713
3.70626	10.1749	16.6252	11.1291
0.358161	9.90819	16.0703	11.9548
3.43425	10.1478	15.4855	11.4056
2.61471	10.1538	15.6037	9.82079
1.71863	9.74888	16.2014	10.4566
0.806685	10.1695	17.5599	9.97643
2.44738	10.2864	16.5547	10.8613
2.89046	10.1992	16.4093	11.187
2.98541	9.77522	17.7725	10.9874
1.33e-15	10.1225	18.1433	10.3407
0.189168	9.96977	16.9873	9.81331
4.64866	10.3018	17.1168	12.8608
1.7118	9.95859	18.3602	11.5846
4.45456	10.0202	17.2061	11.1511
3.86301	10.1351	15.9047	13.4055
1.95406	10.2467	16.3164	13.6296
3.23311	10.2902	16.0279	12.6198
0.0911119	10.0016	17.5523	10.0719
0.515195	9.72494	18.0889	10.0164
2.02006	9.57127	17.407	10.278
2.59e-15	10.3005	15.7053	11.1267
4.33117	10.3488	17.8649	11.3547
3.92e-15	9.77004	18.0977	9.95405
1.04301	10.3753	16.6676	9.81473
6.15855	9.83201	17.9234	12.0219
2.93646	10.3254	17.9723	11.9418
5.20353	9.87433	18.1069	11.0348
0.186756	10.2169	16.945	10.3238
3.7131	10.2231	18.2341	10.994
1.67388	10.3015	17.9899	10.6763
4.11895	10.3498	17.0204	12.1281
2.99183	10.3615	16.3901	11.6963
4.54142	9.60026	15.8962	12.674
4.25954	10.1577	16.9192	10.5994
4.29978	10.198	17.4341	10.8705
1.44801	10.169	16.843	9.7235
3.92727	9.7262	16.4566	11.0014
0.875938	10.1022	16.063	13.1601
1.96752	9.99799	17.193	11.1084
0.261805	10.0589	15.8688	11.0863
1.31686	9.66875	16.8688	11.876
3.04728	10.0688	15.7992	10.241
2.42049	9.92834	16.5335	11.7905
2.68263	10.338	17.1815	11.0635
5.06622	10.285	17.2699	11.6459
2.69978	10.49	18.1166	12.2331
2.39776	9.71915	15.9474	11.1889
0.907915	10.1229	16.7945	10.6816
4.13656	10.2392	16.5228	10.4624
0.392405	9.49927	18.3602	10.8006
3.97751		17.2894	10.9923
0.991437		15.9074	10.8812
0.876109		15.6564	13.0016
4.2335		17.1342	12.2398
0.704826		15.7166	10.693
1.07109		17.207	12.9268
5.04269		16.3674	10.8944
4.38177		14.4151	12.4698
0.187578		15.8929	10.5232
1.44935		15.7354	12.6098
2.58085		18.2564	10.2369
2.32447		15.5384	10.3006
5.10693		16.3571	11.1679
0.503392		18.3602	11.1559
2.66669		17.5053	11.961
5.1e-15		16.3762	11.1387
1.58807		16.3409	10.6087
2.7818		16.1176	10.8155
2.80261		17.8061	10.8866
3.46465		17.9459	10.3861
4.51186		18.2993	10.455
3.5143		16.7496	11.2252
2.75915		15.6065	10.6163
4.23821		16.5806	10.3511
1.66136		16.4345	10.6397
2.02352		16.5774	10.0101
3.53016		17.773	11.0223
0.85453		18.3602	10.261
2.79351		15.8392	10.2474
2.669		17.6283	9.79226
2.92e-15		16.3096	10.3883
2.67049		16.7931	11.5696
4.93011		18.0112	11.4132
2.34104		16.5186	10.3314
0.488518		16.9514	10.7998
3.10806		16.7432	9.95072
0.0962967		18.1292	9.65792
0.647474		16.9114	9.84646
0.902521		16.5025	10.3182
4.075		15.9926	9.92091
4.73077		17.6161	12.7836
1.38233		18.3154	9.64011
1.92085		18.0723	11.4583
2.36643		17.2017	9.80775
2.6224		17.2037	10.1487
4.33884		16.2009	10.4345
2.25261		16.7548	9.69459
0.0874656		16.2499	10.9281
1.22193		17.1568	10.8509
4.76687		17.0136	11.6794
5.00751		18.3602	10.0359
3.80699		16.3186	9.95858
4.13169		17.5785	9.52652
1.15668		18.3602	10.3164
1.77075		16.6834	11.3028
2.09742		16.6548	9.90992
2.46212		16.5557	9.54486
5.1751		17.4195	12.7431
3.14e-15		18.0097	10.0608
0.73184		18.3602	9.61132
1.92586		17.0667	10.0835
2.11745		16.0566	12.3287
2.1665		16.3602	11.2111
2.44532		16.7087	10.2521
2.93091		15.5214	11.6221
1.71304		16.9784	10.5466
3.74023		16.4786	10.8048
3.5918		13.4497	10.0641
4.59173		17.1064	10.5469
2.69673		16.8931	9.87055
3.39406		15.5811	10.3927
2.04536		18.3602	10.6198
2.84779		18.3602	9.94845
1.37827		15.7462	9.67235
4.33599		15.4574	9.85836
3.61298		17.5885	9.57874
5.68224		15.4641	10.4301
2.75162		17.8902	9.30284
1.19534		15.7325	9.86254
1.14828		17.0359	10.6761
0.684241		17.6172	9.86842
0.774973		16.22	9.91721
3.04556		17.4506	12.7305
2.93845		17.8246	9.93698
2.3513		17.2848	10.0882
3.24406		17.3787	9.59802
0.118226		14.3943	10.8211
2.44888		16.2515	13.5081
1.61295		15.1756	9.91304
2.34281		17.1502	11.3447
4.0463		15.6281	10.8062
1.24276		17.8478	11.1156
0.140421		16.6257	9.64566
1.22799		17.6026	11.5164
2.51059		16.802	9.71846
2.1524		16.1523	11.1563
4.14804		15.902	10.9135
1.47387		16.2439	9.81724
3.50085		17.3052	13.3018
2.11433		16.7209	10.686
2.55249		16.2377	9.66444
0.584115		18.2651	10.1598
2.4977		16.7245	11.1165
3.22915		16.4142	11.4228
3.1787		18.3602	12.6543
1.02299		18.0727	11.8976
1.8015		17.3409	12.9463
4.03949		18.3602	10.9997
4.27539		17.2423	13.2716
0.247773		17.7069	12.0814
1.76622		16.797	10.8689
1.90829		18.3602	11.6861
1.4657		15.9729	11.6468
0.551835		17.1094	12.2665
2.3079		18.222	12.2845
4.69308		17.5236	10.606
0.77167		15.9694	12.1886
0.0924993		15.8694	11.8999
1.21453		16.5517	11.2898
3.77528		16.0354	10.8213
1.59553		16.5844	10.7641
4.86787		15.687	12.6057
0.262129		18.3316	10.6274
1.3137		17.0072	11.1573
1.87432		17.4778	11.7832
4.44035		17.6029	12.5357
4.68705		18.1981	10.8127
1.61557		17.7093	11.1973
0.420462		15.9159	12.1173
1.74899		18.3602	12.5464
4.91668		16.197	11.7337
2.06018		17.0843	12.4747
2.82897		15.4835	11.7783
3.26949		15.7336	11.2991
0.49956		18.3602	10.7417
3.11863		15.3685	11.9636
3.83916		15.5744	12.7105
3.31708		17.8003	11.6826
4.81625		15.9146	11.4124
2.70303		18.3602	11.636
2.22e-16		18.3602	11.0437
3.64544		15.5449	10.9487
4.82841		18.2248	11.5175
2.02428		18.3602	11.5245
0.35447		15.7343	11.9142
2.4739		16.9367	11.7085
5.1e-15		18.3602	11.0644
1.27019		18.166	11.3836
1.45441		17.5199	11.3535
3.31594		15.747	12.4144
1.65937		16.2011	10.8109
0.508043		15.4362	11.5578
4.67135		17.3223	11.6485
2.12616		15.9434	12.315
1.09996		17.9952	11.7095
2.22e-16		17.3239	11.9958
1.12049		16.9018	10.6759
2.53188		15.7746	10.4047
0.0501182		16.1279	11.5938
1.79833		17.9658	11.0829
2.31065		17.5303	11.7169
2.14731		16.4562	10.3067
3.58296		16.5855	11.5787
0.681202		18.0117	11.5078
2.22e-16		17.8301	12.248
1.80123		17.8352	10.6899
4.28066		15.6384	12.067
0.516991		18.3038	11.9123
0.286346		15.7444	11.8615
1.25674		17.5902	11.733
0.798244		18.1399	12.051
2.56757		15.5104	11.2129
1.06445		17.0549	10.1595
1.34804		16.3898	11.507
0.037656		17.0587	11.7668
1.02615		15.5291	11.3134
1.09594		17.7172	11.0127
0.390389		18.3602	11.3475
1.46269		16.0274	11.2956
1.73737		17.127	11.011
1.46009		17.3361	10.1144
0.734224		18.3602	12.3124
2.48801		16.6554	10.8447
4.36182		15.0574	11.4681
1.91477		17.3211	11.0025
3.26644		15.7379	10.9156
0.874332		15.6802	12.827
2.22e-16		17.7163	11.5581
0.582466		16.2955	11.4852
3.04301		16.3383	11.8595
2.99432		15.8832	11.4896
2.15127		16.2889	11.3331
1.20723		16.2553	10.9739
1.4705		15.2902	10.4461
3.81306		17.4296	11.8946
1.58285		15.7898	10.9694
2.87006		16.5121	12.9218
5.41645		15.9414	11.7019
3.93924		16.7288	10.0279
4.12409		16.5002	11.3065
0.0412287		14.8751	11.973
1.82239		14.9454	11.7809
1.68881		17.3549	12.1084
4.46706		16.9123	12.0477
1.51461		18.3602	11.4718
2.18265		18.277	12.6224
3.18052		16.9946	10.0479
1.29465		16.9706	12.5158
5.1e-15		15.6647	12.0301
1.51881		18.3602	11.3904
3.47371		17.688	10.7558
2.02651		17.7084	10.9099
3.00691		15.6264	11.8674
0.514527		16.2244	11.5948
3.7e-15		15.3884	11.999
0.835837		16.332	11.3725
3.47459		16.2424	11.582
0.0591367		17.8218	11.6476
2.69483		16.4949	11.9176
1.96426		15.5691	10.8353
0.816758		17.1546	10.9076
2.22e-16		15.599	12.2685
3.656		16.3947	10.7704
3.14301		16.1827	10.7277
4.90772		17.8233	12.0533
2.35947		16.6476	10.4675
3.348		17.0305	11.6315
3.79176		18.3602	11.5401
0.0691679		17.273	10.9461
2.22e-16		16.455	11.6581
2.36679		17.5246	10.6692
1.65122		18.3192	12.3966
3.96708		18.3602	11.2632
4.00627		16.9404	11.8301
3.56846		17.8916	11.0628
1.0696		16.0176	12.2902
2.80533		18.3602	12.6961
3.03e-15		17.7716	12.5868
1.91476		15.9547	11.3015
3.83291		16.8122	11.8546
1.80532		16.0355	12.4912
2.0079		18.3602	11.4676
1.02075		18.288	12.0787
2.23864		16.0448	11.7191
2.41299		16.7895	10.5873
4.19478		16.5078	12.1703
1.26984		17.9897	10.8262
2.93265		18.3498	10.085
2.9589		17.2268	12.1271
1.05604		16.1298	11.4187
1.04113		15.8563	11.2246
3.55239		17.1842	11.5064
4.65524		17.94	11.3033
1.17757		13.3382	11.764
3.40979		15.815	10.5343
4.32364		16.918	12.1209
2.22e-16		16.7185	12.5319
0.812346		17.426	12.6868
3.539		15.5622	12.1056
2.37547		17.0229	11.936
3.48e-15		17.356	10.9743
3.38462		17.8614	12.9604
3.70289		16.9189	12.1716
3.41885		15.5101	11.4136
2.79672		16.676	10.4275
0.724297		15.8247	11.1414
1.20819		18.3602	12.2521
0.804353		17.2686	11.4335
1.39039		16.0379	11.974
5.23529		17.1019	10.9146
1.92001		18.3602	12.1928
1.87703		16.8005	12.1623
3.41353		15.9813	11.8915
0.48714		18.3602	12.8595
1.81334		15.7545	11.4643
3.18251		16.6412	11.9026
3.05475		17.2483	12.2701
2.40467		17.5276	11.6405
0.124599		18.3602	12.6097
1.42351		17.8345	12.6553
1.42766		16.7488	12.2577
0.501889		18.0778	11.6024
1.35804		15.9986	10.5093
1.70666		16.3956	11.8377
1.68692		15.7732	11.2473
1.39099		16.6268	10.8693
0.503029		15.99	11.6469
1.89135		16.2456	11.4409
5.04741		16.0834	12.0644
0.111009		15.3981	10.1705
2.03558		17.1311	11.053
5.1e-15		15.9513	11.2813
0.773831		16.1428	11.844
3.78285		18.3602	10.8407
5.89152		18.3602	11.8033
1.65638		17.7853	11.3728
3.08771		16.1055	10.9679
2.61338		18.3602	11.2842
4.47464		16.5005	11.2801
3.35801		16.4258	11.8876
1.11e-16		18.3602	11.1332
3.30219		17.3909	12.1513
3.73945		15.9775	11.0255
1.17146		17.8781	10.8799
0.734548		15.77	10.9014
0.891128		15.2357	10.2247
1.1075		18.0876	12.188
0.699754		15.1144	11.176
1.03736		18.3602	12.877
1.23797		17.7144	11.8078
2.22e-16		17.6605	12.0969
3.76413		17.056	10.8849
0.971966		16.4605	12.1408
1.64309		18.2526	11.0212
1.84645		17.711	11.9383
3.50549		18.3602	11.3266
0.730298		15.6208	12.1512
2.91175		18.3602	10.9926
4.25162		18.2443	11.9637
0.862454		15.668	10.9865
4.04962		16.5258	10.9938
3.54095		17.5758	11.0171
2.59451		15.9942	10.2362
2.5614		18.2654	10.3549
4.083		18.3602	10.588
1.91705		17.3061	12.2132
2.22e-16		15.3409	10.6907
2.47462		15.4103	11.5373
1.15402		17.275	11.3921
2.22e-16		17.5569	11.8464
1.17511		18.3602	11.7719
3.54544		17.2777	10.7083
0.421747		15.4818	11.6454
1.61639		17.254	11.6401
1.84007		18.2824	11.4183
0.242476		16.4741	10.4573
3.25e-15		15.3903	11.232
2.45465		18.0725	11.2498
3.091		17.1986	12.1816
1.32111		16.0836	11.5564
1.52659		16.2096	11.3029
1.78558		16.6579	10.4157
1.82154		15.9828	12.7856
2.31198		16.4963	11.9897
5.1e-15		15.4715	11.1768
0.649498		17.7343	11.5132
2.97875		16.351	12.0577
1.53532		16.1962	11.763
2.00585		18.1766	11.9324
3.80592		16.023	10.4782
2.97928		18.3602	11.7552
3.86629		18.3602	10.1764
2.32845		16.7115	12.5719
4.16503		16.8368	11.1539
3.57205		17.1579	11.3595
2.17274		17.976	13.0482
1.18987		17.0078	12.4409
1.45918		15.5616	11.7592
3.98386		17.2255	10.902
1.841		16.2385	11.7991
0.609797		15.8523	11.5246
2.05163		17.4068	10.1012
1.54961		16.4511	11.2512
0.370471		18.3602	12.1252
1.19488		15.4923	11.3283
5.1e-15		16.8027	11.7875
3.25e-15		17.0825	11.5095
1.01749		16.8839	12.114
1.38256		16.2546	10.3481
1.83308		16.0204	12.1702
1.85994		17.5282	12.0308
2.22e-16		16.6244	12.0325
4.20565		18.0192	11.2055
1.51397		16.6353	11.1064
1.85901		16.3248	11.3098
3.88118		16.8888	12.361
1.30406		16.2536	12.796
2.40493		17.4557	12.4956
3.50215		16.5007	11.7255
0.0695006		18.3602	13.0815
1.96817		13.5514	11.1566
2.83403		17.9265	12.2907
1.58975		15.7346	11.9838
3.4541		16.5194	10.3926
4.8691		16.7701	10.7335
1.04182		17.4689	11.0441
2.05197		18.2705	10.546
1.74325		17.762	11.2759
0.545234		16.3802	11.5276
2.22e-16		16.0442	10.8685
0.740112		18.3602	11.9803
2.22e-16		18.3602	11.9258
1.1902		16.1317	11.9773
1.44599		16.2021	12.4596
5.1e-15		15.0696	10.6186
3.29926		17.0346	10.3745
0.660835		16.0319	11.9079
4.27902		17.0455	10.3508
1.21233		17.0035	12.4508
1.76829		17.9755	12.2327
1.02245		17.7484	10.1527
3.95086		16.6632	11.8238
1.39565		16.3076	11.0971
2.25116		15.5648	11.2386
1.41707		17.3161	11.0145
1.22e-15		15.7255	12.1344
0.131322		15.9244	11.5196
3.33478		16.1137	12.296
1.47721		17.3063	10.568
1.16024		15.9225	10.3576
3.36704		17.8559	12.5153
3.15092		18.3602	11.0601
0.588012		18.2888	10.6694
4.90052		18.1956	10.9171
2.53715		17.7767	11.8032
3.67545		16.0956	12.3668
3.24304		17.0274	11.3331
1.10753		16.2328	12.0023
1.83504		16.7193	11.8364
2.74348		16.3337	11.8202
2.73624		15.1743	11.6577
0.518078		15.6132	11.5266
2.94597		15.5744	10.4864
2.21231		17.1753	11.6211
2.07214		16.6658	10.9153
1.1473		17.2206	11.1433
1.56254		17.0277	10.2667
2.59e-15		18.2331	10.9235
1.85947		16.9091	10.6091
0.570886		17.6589	11.5444
1.62228		18.2315	11.0577
1.33224		15.4011	10.5958
3.44076		16.8956	12.5614
0.327694		17.0072	10.1822
2.2346		16.0897	11.3881
3.06228		15.4451	11.9508
2.69121		17.1263	11.1358
4.54814		17.919	11.7695
0.905197		16.4111	10.792
2.22e-16		16.7698	10.5889
2.28192		16.4942	12.0364
4.4804		15.547	10.0307
0.910811		15.9167	10.6636
3.80823		18.3602	10.4148
1.17611		16.6741	10.7828
2.61529		15.8301	12.0804
1.94821		18.3602	10.4315
2.66529		15.8677	10.7155
3.7033		16.0724	11.5907
0.146385		16.3253	9.98454
0.870679		16.6944	10.9299
0.426925		15.8395	10.9533
2.22e-16		16.6052	11.6115
0.765843		16.204	11.4141
0.984966		16.0842	10.1524
3.7e-15		18.0065	11.0634
1.47481		17.5971	10.0821
1.83056		17.264	12.4432
3.40773		16.19	12.4114
2.04149		15.7308	12.8045
0.389533		15.5801	11.2903
4.051		16.759	11.7986
2.22e-16		18.3602	10.7443
2.33794		16.5393	11.824
1.40343		16.396	11.1551
0.468371		17.7139	12.8381
0.988991		17.4265	12.9806
0.823346		16.262	11.588
1.15015		16.625	11.1737
2.84366		17.8525	10.5591
5.03666		17.5774	10.9373
2.65599		16.9162	10.5531
0.894892		15.8269	12.6943
8.88e-16		17.0878	12.4425
4.18423		15.875	11.9383
0.562875		17.1318	12.0185
2.64476		17.0726	11.6505
8.88e-16		16.5772	11.5045
0.349708		17.5823	12.808
2.70114		17.1784	10.3769
2.78799		16.5729	10.3641
0.188485		16.7185	11.8269
0.903804		16.323	11.7791
0.850286		18.3602	10.9074
4.78994		16.35	11.5886
0.554442		18.3602	11.2484
4.47618		16.6827	11.1178
0.223296		18.1337	11.4433
0.444942		15.5854	11.6383
1.27126		18.2801	12.3412
3.44155		15.7336	12.0368
4.67392		16.7997	10.6982
1.42905		16.0283	10.7369
4.00554		16.1837	11.0684
2.27182		17.4573	11.6029
1.13814		15.8287	10.1073
0.764155		16.8277	12.0203
0.626083		17.1907	11.8634
0.320264		18.3602	11.4345
0.972561		17.3436	10.2053
1.48907		17.2315	11.9518
5.27689		18.3602	11.3868
3.90247		15.9123	10.3577
2.88896		16.6379	11.0782
3.99378		15.644	10.5673
1.46716		17.5791	11.7141
1.62032		18.3602	11.4201
1.43368		15.3251	11.5932
1.73044		15.4444	11.682
0.981618		17.3698	11.1019
0.0550708		15.7131	11.7946
3.8846		16.5835	11.074
2.54471		17.3648	11.6484
2.80984		15.9335	10.7077
3.65028		17.7759	11.7034
1.25918		15.9469	11.2365
2.17701		15.8946	10.8024
4.53527		15.6762	10.9114
0.966445		17.3096	12.0437
2.66224		15.6935	12.2829
2.93713		16.4268	10.6488
1.51916		17.1787	10.7537
1.18773		16.7328	11.6094
0.930797		18.261	12.3404
3.54176		16.8753	10.8709
1.77661		16.5408	10.87
0.908056		16.4677	11.7303
2.47626		16.7056	11.5555
2.17424		18.1756	12.6502
8.88e-16		17.479	10.7157
4.15855		17.5066	9.73533
2.73604		16.9914	10.4861
1.36712		16.8883	12.4604
5.10115		16.8159	10.6396
2.50259		16.2488	11.5086
1.54658		15.0284	10.3386
2.54723		17.9515
1.4085		18.3602
2.11178		16.4461
1.47102		15.65
4.31509		17.9097
3.92e-15		17.3492
8.88e-16		15.8925
2.57686		16.3148
0.0121914		15.0975
5.96401		15.2624
3.7e-15		16.8385
2.96211		15.7278
0.496067		15.607
3.88821		15.7924
4.08395		18.3602
4.54703		15.5908
2.60544		15.5637
3.31752		16.1783
2.7608		17.0586
4.86776		16.5323
1.43853		15.5244
2.89326		17.5726
3.02297		18.3135
3.163		16.2602
1.06572		15.8103
3.25651		15.5768
2.58178		17.9147
5.88219		17.6545
2.62388		15.8195
3.89086		17.8101
2.78762		15.7525
0.579187		17.2133
2.15139		16.0088
2.15427		16.7943
4.54218		17.9585
2.75556		17.5675
1.88859		17.2006
0.443835		17.3254
1.08509		16.8858
1.33417		17.2305
0.609433		17.5768
1.85357		18.3602
3.12288		16.4731
6.0059		17.4355
8.88e-16		17.5041
4.44959		16.0438
2.75341		18.3602
3.52272		16.4021
1.47271		17.419
0.0428427		17.1558
5.11523		17.3158
1.92124		16.1152
3.21748		16.8321
4.73144		16.9516
1.65939		18.3602
2.21255		17.0297
2.9902		18.3602
0.860408		16.7781
2.54057		18.3602
3.97286		16.8328
3.42004		17.7442
2.57314		16.4995
0.755868		18.1789
1.79079		15.7388
0.261966		17.1316
2.35186		16.3779
3.98151		16.5116
5.8714		16.7899
1.79086		15.5493
4.94722		17.4232
0.907723		16.0106
1.71745		18.3602
1.37512		17.3019
3.57274		15.4951
1.30714		15.5692
3.31686		16.1263
2.99368		17.6709
3.45957		17.3923
3.59984		17.9454
2.19482		15.7391
5.06554		17.5471
3.2452		17.9703
3.35137		18.1432
1.81102		15.8261
4.39821		15.6467
1.22392		15.3657
1.43612		16.6152
1.73756		17.1526
2.81594		16.3474
2.17574		17.3711
0.572034		17.2396
1.79705		17.3392
1.01987		16.197
0.199224		15.7298
1.68135		16.5897
0.557563		18.0904
1.11e-15		17.6433
0.794633		15.7291
2.89957		15.3711
0.430749		15.3383
1.66791		15.1678
2.39146		17.2012
2.44606		16.3864
0.141269		17.0263
3.77955		18.3602
3.32723		16.051
5.85745		16.1537
0.261641		15.3625
1.04702		18.3602
5.68856		17.7806
3.76563		17.8045
4.65786		16.7381
1.80551		15.9457
1.11e-15		17.3576
4.92515		18.0897
2.48536		17.4466
2.48683		15.9513
4.30101		16.2764
1.84447		16.8989
0.758243		17.5704
0.580117		15.5318
1.7722		17.0641
3.3857		17.5006
1.94657		18.1892
2.32809		16.2282
0.521072		18.1313
2.08672		14.7819
1.74285		16.1292
4.83675		18.2536
1.11e-15		17.3082
1.48168		17.4276
1.74697		17.5437
2.47352		15.2837
1.24198		16.2176
1.65106		18.0862
0.570055		17.0452
2.16846		16.3705
2.97528		17.7957
3.32472		17.411
4.2288		17.6485
1.00268		15.7542
0.584309		17.0069
3.75518		17.2936
1.02237		17.1376
5.56482		17.417
1.11e-15		16.6662
3.22331		16.4196
1.39648		17.8653
3.72332		18.3602
2.12546		18.3602
4.51315		18.3602
5.81091		16.4588
2.37902		18.2313
1.51402		17.8686
4.84264		16.5195
4.71171		17.0397
5.16736		17.7474
1.11e-15		17.8397
4.88874		15.6451
0.102482		16.1515
0.877717		18.1253
0.907635		16.6067
4.08248		17.5442
0.435166		18.3602
8.88e-16		16.6856
1.02695		16.7588
0.402309		18.3602
0.805191		17.4612
1.44562		15.1613
1.14822		15.826
0.777195		17.482
3.0157		17.0926
3.24871		16.1977
1.3948		17.5204
1.45572		17.645
2.89351		15.6691
1.78967		15.711
0.962054		18.3602
1.49306		17.8603
2.21479		16.1377
2.74655		17.3496
1.45806		16.1999
1.05968		17.837
3.25e-15		16.1282
0.993371		15.7836
2.09914		15.3988
4.22836		16.246
1.54337		18.3602
1.50501		17.3343
0.956582		17.4921
2.12114		16.6197
0.472642		17.4345
3.61509		17.5842
0.853165		16.7786
5.48271		15.667
2.58527		16.6078
1.57378		17.0714
0.115372		16.7196
3.54452		13.9694
0.691456		17.3628
1.53608		15.2839
4.13728		18.3602
4.44e-16		15.7491
1.44929		15.8191
2.60333		18.2243
1.20624		17.0077
1.14548		15.6661
2.46106		17.6074
2.71889		18.2013
5.85636		16.5158
1.42081		16.366
2.43984		16.0979
1.04868		17.4355
0.151423		16.391
1.81794		15.6918
1.35317		16.5486
4.1895		15.7345
1.96545		16.5823
5.86974		16.2438
0.901582		18.3451
1.74252		15.4512
1.34609		18.3414
1.35325		17.1195
2.66242		16.6426
1.14449		16.8343
4.1253		16.1449
0.903281		16.0116
4.70575		16.3817
2.27456		17.2681
2.49999		16.7004
2.13901		16.3876
0.978231		15.661
6.0741		18.3602
0.467095		17.7794
0.956955		15.7814
2.29027		17.697
4.26283		16.9639
2.05704		16.1137
1.68486		18.1245
3.89463		15.804
2.81958		16.8598
1.00353		16.3406
2.26684		16.281
3.46615		18.3602
3.02031		15.3266
0.193162		17.7928
0.751739		18.3602
1.06517		16.7041
1.30956		16.7803
3.18816		17.7318
3.03454		17.2344
4.34005		18.0983
0.14409		16.8748
4.44e-16		17.0514
0.453394		18.3602
0.910767		16.6971
3.10712		15.8082
3.53179		15.3672
2.01076		15.3355
5.97339		17.3746
3.52306		16.5764
0.94505		16.9921
0.270368		15.3082
2.04382		18.0419
2.14422		16.5147
3.99079		18.3602
3.36641		15.3044
1.19994		16.2106
3.72199		17.3485
4.44e-16		17.4404
0.451987		15.6799
4.4514		16.784
4.31572		17.4957
3.5666		15.9485
2.44373		16.6275
2.83485		17.0512
1.49452		15.9786
5.42412		15.7217
6.02222		15.8829
2.17103		17.0069
2.98118		17.4027
3.66492		15.6469
2.37795		16.1932
4.09255		16.4809
3.5961		18.3602
3.25e-15		17.2931
1.88547		15.3935
2.71743		17.2943
0.796007		18.0798
3.7424		16.6203
0.30198		15.8583
1.44134		18.265
3.22265		15.8775
2.21863		16.3497
4.55235		16.9491
2.28542		17.0066
3.20091		15.698
4.46507		17.4427
4.44e-16		16.6056
0.43767		16.4807
2.03003		17.5853
2.90329		18.3602
4.70328		15.9747
3.38757		13.4688
0.0468302		15.074
4.16834		16.5251
2.16816		18.3599
4.44e-16		17.8881
0.889833		14.4864
2.58902		15.6098
1.57838		14.7863
1.16216		16.3556
1.71955		16.0931
5.06967		16.3934
1.42577		17.7817
2.85616		13.3984
0.513806		13.5337
5.92989		13.4047
1.98228		14.953
2.25866		18.3602
2.47583		15.2037
1.02752		18.1577
2.77349		15.3918
4.68341		17.3367
2.06304		18.3602
0.678299		16.3194
3.21787		18.3602
3.20822		18.3602
1.62029		18.2942
0.628432		18.3602
1.01611		13.3836
3.29954		16.0154
0.909243		17.1061
2.51094		13.6316
2.39805		17.5609
1.13222		13.7424
1.87063		13.4389
1.90381		14.5666
2.45106		17.6001
1.79296		17.8863
1.38547		18.0665
0.281829		17.955
3.85319		15.7441
2.73394		18.0698
5.36766		16.6345
4.44e-16		14.862
1.07098		15.2291
5.1e-15		14.7559
2.0472		14.8605
1.76016		16.9884
3.51021		15.288
6.05571		18.0458
1.39485		16.1163
4.44e-16		13.5884
0.452599		15.6709
2.59445		13.6695
3.80399		18.0101
2.32809		18.3602
5.1e-15		15.0441
1.77125		13.6972
4.07951		14.9747
4.10166		16.4203
5.65338		18.1843
2.75527		17.2858
0.594795		17.1007
2.24941		16.508
0.653767		13.5838
0.114039		17.2951
3.47791		13.8034
0.371084		18.3602
1.12991		14.3856
4.04216		15.1821
5.94277		15.2464
4.47043		15.6953
0.375966		14.8086
1.41132		14.7691
0.2338		15.7114
6.05563		18.1757
3.96386		13.5454
3.06865		17.8674
0.867636		17.8431
1.2361		14.6883
1.50578		17.2577
1.40689		16.485
0.759675		14.8907
0.838454		15.5992
3.868		14.6935
2.83275		14.7746
3.18567		17.77
2.90596		14.7828
6.13216		14.7053
1.51923		16.2325
4.79072		15.2609
1.51624		17.5479
1.60962		14.8678
0.78972		15.3051
3.6421		13.7074
4.44e-16		18.3602
4.32098		15.6055
3.77597		18.3602
4.61847		17.9996
3.65424		18.1858
2.77289		17.192
4.81953		18.3602
2.78927		15.0077
0.599921		13.6122
2.62113		18.3602
0.893793		15.403
3.09526		17.4385
4.0638		15.0056
4.44e-16		14.9164
0.593154		13.4741
2.91428		16.3972
5.55e-16		15.7675
5.69822		15.6843
3.28526		15.5279
1.79374		13.6468
2.5853		15.2106
2.37354		16.5832
6.66e-16		15.2837
3.43318		18.2393
1.13956		18.3602
2.3113		13.7418
0.430495		15.3893
1.24095		18.3602
2.95875		13.5062
2.22071		14.6321
1.17914		15.7092
5.05419		17.1114
5.1e-15		13.4393
7.77e-16		18.3602
2.9902		18.3602
0.0308733		16.5535
1.07056		17.7437
4.01719		16.1469
4.76873		17.3448
2.66969		18.3602
1.55323		17.9085
4.59822		18.1453
3.60893		13.7498
3.02959		17.3065
3.60642		16.0782
4.1681		15.1429
0.960734		16.8512
4.08335		17.9813
3.63191		14.7175
1.02374		14.8172
1.17318		15.0225
1.4148		14.6975
3.47842		13.7373
2.69858		15.9315
2.90452		18.3602
0.73637		15.5954
1.17828		18.197
2.73797		17.3544
1.95982		18.076
2.23472		16.6197
3.33181		16.9961
0.557174		17.4947
3.18171		18.0433
0.992023		13.1761
1.32578		17.3404
1.26115		18.2128
6.18528		16.1386
5.59428		13.5711
3.90396		14.4758
1.58587		15.2582
0.893381		15.4857
4.13336		14.7204
0.356607		13.5877
0.521757		17.5535
2.87663		17.9279
2.73598		16.1722
4.79291		15.1721
5.34351		15.9563
6.66e-16		18.3602
0.210933		16.2362
2.97468		18.3602
5.68532		13.6999
2.74965		17.2902
0.823851		16.5726
1.60221		18.3602
1.652		17.1699
3.25281		17.7027
0.860008		18.3602
3.40732		14.9111
0.120462		14.6313
3.8576		13.6043
0.732218		18.3602
3.11245		16.8345
0.377291		13.4979
3.24676		16.0222
2.68345		15.8757
4.65472		14.913
0.712446		14.9816
4.24081		18.3602
5.1e-15		15.6305
1.90119		15.0078
1.99951		16.974
3.63323		13.7047
3.20575		14.7025
2.27412		18.2647
3.60292		18.2839
0.532636		14.7921
4.06578		16.1908
3.24197		17.6422
1.39115		17.2298
3.30801		15.3297
2.29306		18.3602
1.25079		16.9096
0.683555		15.2004
0.829559		16.8316
4.44e-16		15.1486
3.44416		15.4461
1.14138		17.568
5.71663		16.5217
3.79229		15.3323
0.553972		18.3602
0.498797		16.2274
2.72385		16.7631
4.44e-16		13.7125
0.320789		14.9444
1.37461		17.2176
1.36019		15.7234
6.08856		13.7241
4.03436		13.5268
2.88679		18.2829
0.763439		14.6502
2.19058		15.8813
4.44e-16		16.8364
1.04329		14.8287
1.25471		13.5694
2.81e-15		15.4638
4.0364		15.1504
4.09831		13.6822
3.48866		17.4661
0.128063		18.2624
1.26866		14.5425
0.697668		18.3602
4.02774		17.7442
2.33732		16.0435
0.813472		18.2403
0.411947		18.3602
3.11162		17.6813
3.16038		18.2448
0.804064		18.3602
0.655665		15.3075
4.67101		15.4249
3.91318		18.0978
4.4828		13.4687
2.08391		14.7909
1.08348		14.7037
2.35611		17.3543
4.8235		16.0315
3.65278		16.0295
3.88243		14.8096
1.8667		14.6926
4.44e-16		18.3331
4.44e-16		13.5692
0.17877		13.6132
4.37051		14.6073
3.80037		16.5783
8.88e-16		18.2416
1.37939		14.6064
1.95303		16.378
0.318031		15.7402
2.6387		17.4477
3.08285		18.3602
2.90538		15.027
5.12598		18.3602
4.51022		17.2924
3.20469		17.8141
4.48412		15.9936
3.77955		13.7168
2.77089		15.3607
0.767614		14.8086
3.5582		14.8803
0.615874		14.9647
1.33876		18.3602
4.40563		17.2706
1.5414		15.0298
3.94522		16.5709
3.98023		13.3076
0.962561		17.3179
2.09226		17.3255
0.988496		13.6564
2.12016		15.2336
0.515316		14.6464
4.39858		13.6703
3.7309		14.7022
4.44e-16		18.3602
0.832655		16.3898
1.49127		17.7153
3.01803		14.7555
3.29498		16.2719
4.94881		16.3444
0.667629		14.702
0.418983		16.9127
3.06802		17.4082
0.332724		16.9198
2.0074		17.8075
4.62261		16.9822
3.32119		16.0727
4.33478		13.5027
3.96538		14.6108
2.42685		16.8231
3.19106		14.9979
4.44e-16		14.8339
4.14689		18.3602
1.37463		16.811
1.87135		16.9955
0.485019		18.3602
4.19489		13.7094
0.509295		18.0882
3.7e-15		15.3725
4.0319		18.3602
2.63876		17.3199
3.76741		18.3602
2.50098		14.8447
1.83966		13.5412
2.34777		14.8039
3.82872		15.2102
2.70395		13.739
0.787063		16.3376
0.210838		17.0301
1.85926		18.3602
2.08968		17.7577
4.26944		14.9938
3.99401		17.8986
4.29246		14.6492
3.87771		15.4388
0.362322		14.5388
3.62088		18.3602
3.83316		18.089
0.547856		17.6861
4.20308		14.5016
1.19905		18.3602
2.49786		18.2425
1.92669		15.8779
2.91438		18.3602
1.51613		17.2215
5.71024		18.1321
3.18603		18.1746
4.51138		14.7214
1.81799		18.3066
4.44e-16		15.3404
6.01415		14.838
4.44e-16		17.0425
2.26338		17.239
0.865246		14.9438
2.48171		13.463
2.7e-15		15.4434
1.54722		15.3397
1.91609		16.9435
3.81429		13.5363
1.16557		14.5333
4.44e-16		17.978
5.1e-15		18.3602
3.03e-15		17.8129
2.36859		14.6005
0.639661		14.7252
1.09992		18.3602
0.579745		18.1529
1.34778		15.9
3.81647		17.7004
4.50151		15.2258
0.389124		17.1262
4.44e-16		14.8394
1.22101		16.9188
4.44e-16		14.226
1.80168		14.8303
3.72492		16.5258
1.19403		16.3837
0.683027		17.9223
0.727246		17.828
4.44e-16		14.7674
3.77673		15.0613
1.01681		14.6883
1.36606		17.3706
2.61572		15.9409
2.01015		18.0573
2.31964		18.3602
3.33e-16		17.5933
2.28383		13.9747
1.17393		18.0194
3.91495		16.9978
1.41907		17.7309
2.22e-16		18.1471
1.52199		18.3602
2.81e-15		18.2053
2.33161		18.3602
1.1968		15.4225
1.3031		17.2217
1.38235		14.6601
0.408315		18.3602
2.2921		14.8684
3.25e-15		14.6547
2.35157		14.5389
3.2041		17.8964
0.850829		18.106
1.86639		14.6337
1.78155		15.3023
1.28981		16.2486
1.86982		18.3602
0.630936		17.4909
0.217576		17.673
5.52326		16.9075
1.33495		17.2078
3.49563		14.3743
2.1601		16.5988
4.51013		16.8916
4.45953		16.9256
0.423892		17.8617
4.8887		16.0658
2.35872		13.9994
4.79183		17.6878
2.3263		16.5068
4.28276		17.4147
0.736241		17.02
0.425365		13.9941
1.5872		17.7253
2.80544		17.3609
5.68641		17.6208
0.119734		17.0799
1.16641		17.8774
8.88e-16		17.0026
0.417274		16.3628
2.8494		16.1529
3.11743		14.8649
5.04328		16.8197
3.13201		16.08
3.62318		16.3608
1.75979		15.8066
5.1e-15		17.7433
4.53669		16.3835
5.53166		16.4999
4.34053		15.5546
2.36796		16.9433
1.90805		14.9362
3.05484		17.0287
2.42385		15.8696
4.18385		17.144
0.0643184		16.9245
1.19972		14.2986
0.790475		16.2945
8.88e-16		16.4938
4.97855		17.3508
4.6255		17.7232
4.14287		14.5306
1.15392		16.2066
1.25561		15.2246
1.45376		17.2076
5.27859		17.6011
2.5367		16.7552
2.95682		18.1383
0.708337		16.7049
1.11e-15		16.8662
3.06627		14.375
3.36502		17.7556
1.19314		16.8181
2.16431		17.4827
0.224557		16.9684
1.11e-15		17.1487
1.11e-15		16.9505
4.92387		17.899
1.11e-15		17.7116
1.34948		17.2166
3.99286		16.1643
4.11539		18.1131
1.80535		17.1131
2.83554		16.3672
5.5124		16.7586
2.53948		17.3594
3.5536		16.6293
1.11e-15		17.4045
3.29051		17.72
0.186828		17.8389
1.13722		16.3447
3.7e-15		16.2026
2.24782		14.748
1.21516		17.7404
2.00044		18.0526
1.89612		16.4753
2.25973		17.7844
1.64753		16.0357
1.63911		15.6751
4.70252		16.1466
4.63936		15.8847
1.11e-15		17.3066
0.588227		16.796
1.11e-15		16.1135
4.38366		17.2735
0.945442		17.4385
1.11e-15		17.9131
1.63621		16.9089
1.26683		16.4065
2.30439		17.1309
3.07804		14.9087
2.6472		13.6533
3.75917		16.0181
4.48128		16.3224
1.1244		15.7655
3.18503		17.9561
2.65595		16.2688
1.537		17.8108
4.19842		14.947
2.86167		16.0897
2.8225		16.7631
1.77061		18.0706
4.28751		14.3212
4.22603		15.8086
2.40146		14.6276
0.210108		16.0663
4.43631		16.5097
4.02641		14.3168
0.637526		15.6652
0.319071		13.9554
1.02288		16.0088
2.06462		16.3542
2.06878		16.9519
0.871672		15.4168
3.62259		13.9525
1.95114		16.9863
2.7992		14.4918
1.13222		13.9392
1.11e-15		16.254
0.303865		16.5022
3.23739		16.522
2.23144		15.8894
0.794297		17.6437
4.8532		15.4687
2.5659		17.3794
3.04263		16.9561
4.3032		16.2807
5.2325		16.6032
1.51373		17.0461
2.23195		14.7685
1.82858		17.605
4.3372		17.4001
3.28642		16.6863
4.06212		16.8151
2.00825		15.9966
1.33495		16.8847
2.11573		18.0404
1.17664		17.6386
5.11152		15.8031
0.886266		17.2245
3.86015		16.964
4.99538		16.5688
9.99e-16		17.0514
8.88e-16		17.2065
2.71303		16.2248
2.79974		14.6285
5.59168		17.9136
3.12683		16.484
3.94292		17.6556
3.26981		16.6676
1.29891		14.2197
1.34592		17.4635
2.38941		16.7645
1.81729		17.7575
4.58078		16.2093
1.36924		18.0529
3.77881		17.1398
3.14932		17.2908
2.35417		16.8417
1.88224		16.54
1.50205		17.8925
1.44782		17.0121
2.41095		17.6066
4.94714		14.797
0.748115		14.0804
2.32844		17.0593
2.74055		16.0372
2.9991		17.8494
0.108966		18.3502
4.38622		16.8514
3.4969		17.5957
1.83259		16.8894
1.46977		16.239
5.84082		17.8034
3.77451		15.2375
1.06361		17.8235
8.88e-16		16.1979
8.88e-16		17.9607
3.2242		17.7173
1.78968		17.283
8.88e-16		17.4134
3.27119		13.9359
4.4405		15.8181
0.583588		17.1426
4.59303		16.5765
2.3161		17.4031
4.00562		16.3366
3.9124		14.261
0.0262456		16.3713
8.88e-16		16.5017
3.62417		17.8421
1.42005		14.8724
2.19336		17.8194
1.88116		16.7753
0.0180226		17.3817
8.88e-16		17.7888
2.69864		17.6534
0.353692		15.973
1.91409		17.1863
2.43025		16.9721
0.261736		16.094
1.35489		17.1948
1.26683		16.7143
1.06244		16.529
4.36813		14.2703
2.31947		15.5618
2.59485		17.118
0.693576		17.7048
8.88e-16		15.5053
1.8463		16.8398
0.916152		16.1922
5.61451		16.3314
2.50357		14.8752
1.30757		17.37
2.53619		16.8322
1.71877		16.9456
1.15279		17.4626
0.194745		16.6797
3.59e-15		17.0426
8.88e-16		16.8373
3.69908		17.9625
1.45976		17.4726
1.28814		16.6019
2.04325		16.4971
3.53808		17.044
2.09438		16.8478
2.67049		16.9619
0.407635		17.117
1.3407		13.5683
4.43845		16.8057
1.43186		14.9009
2.61775		16.4705
2.81e-15		17.9673
0.0135094		15.4739
0.607963		16.3771
1.68149		14.153
2.35302		17.76
3.01068		17.2204
0.348283		17.3295
3.95958		15.4705
1.41212		16.4698
2.5819		16.181
4.3981		16.7985
4.27232		17.6218
2.88003		16.8209
3.1108		16.468
2.30431		17.8437
1.89375		16.79
2.64711		15.543
1.00724		15.1311
0.526975		14.1403
3.25e-15		15.9266
1.72923		17.7865
3.74324		16.7002
4.94348		15.4277
0.498797		16.8396
3.63481		14.8262
2.56754		16.5418
2.54754		17.1761
4.94408		17.2149
4.18491		16.4079
3.67616		17.5045
1.73258		16.7523
3.23885		16.182
3.10072		16.9084
1.58604		16.4667
3.37e-15		16.099
1.84204		14.9489
1.80781		13.5984
1.93852		17.144
0.0831037		16.8873
2.46573		15.7027
2.22112		16.3639
1.82061		17.3536
0.76448		16.0027
2.37169		16.9863
2.93575		17.2724
2.94452		17.3716
1.2321		17.0651
5.1e-15		16.1188
5.70538		14.4597
0.417972		16.4078
3.25256		14.8967
5.1e-15		15.5481
0.884939		17.0622
0.131087		17.4165
2.93664		17.1978
5.05116		17.5846
3.27043		15.7078
0.23299		17.0757
2.27112		16.2464
3.50737		16.9953
0.408262		16.072
2.64994		17.1518
4.41434		14.2174
0.376944		16.1281
2.12717		14.8828
3.17569		16.4566
1.87919		16.5826
3.3611		17.3075
0.84731		16.4372
2.46934		17.6951
3.57497		17.7589
2.89031		15.1383
2.22e-16		13.7801
5.09512		17.3747
4.09645		17.4314
2.22e-16		17.8761
0.542399		18.2098
1.6296		16.8335
5.1e-15		17.3031
0.602756		15.4903
1.89984		17.7403
2.13377		14.6955
3.96118		14.3199
3.78546		16.8874
2.61721		17.0393
2.49755		16.8564
0.900136		17.1589
1.77965		17.2338
0.508816		17.9149
2.22e-16		16.318
1.8313		16.6897
5.27067		16.9511
1.43438		16.6387
3.26383		15.8977
0.763174		17.6613
3.66094		16.6165
3.13039		16.0709
3.89315
3.32728
3.76309
2.76388
2.28511
2.61259
1.35845
3.69453
2.49669
6.02618
1.91537
3.41496
2.98653
0.17353
1.1044
1.8684
1.4242
2.22e-16
2.53414
2.70383
0.89359
0.660235
0.148636
2.22e-16
2.4994
1.94851
0.665218
4.18337
0.240866
2.22e-16
2.99336
1.55077
3.1836
1.93313
5.1e-15
2.22e-16
1.21343
0.863495
1.60221
2.6967
2.71666
3.67597
2.22e-16
4.23777
0.406353
3.22812
3.43863
2.25979
3.46444
4.27156
3.9617
0.96275
2.22e-16
4.29282
0.363257
1.5296
1.04653
3.45793
1.4423
2.17018
4.53155
2.789
0.582635
2.69058
0.143466
3.02989
3.03e-15
4.21943
0.617598
3.60166
2.21476
0.996933
1.13168
4.04132
0.872883
3.15427
2.46587
2.28174
4.17704
0.267111
2.22e-16
6.01806
2.0809
1.25628
2.03443
2.08356
1.99303
2.22e-16
5.3243
1.8712
2.22e-16
3.28349
3.03995
1.6298
0.895216
1.58775
3.1806
2.51781
0.495038
1.07698
4.33464
2.32852
2.99617
2.01752
4.21628
1.99441
0.604893
2.20193
0.362752
1.37103
1.63985
1.02376
2.51353
3.52915
2.77155
3.71486
2.31542
2.22e-16
2.22e-16
1.81791
2.48985
2.16049
0.130473
3.31459
2.12671
2.22e-16
4.19759
0.519965
0.642098
2.70134
0.573853
1.57677
2.70603
2.22e-16
0.404046
0.0788408
1.28681
2.12463
2.95087
3.45206
1.24918
0.727414
0.283077
3.79713
0.276997
2.22e-16
4.03635
1.1528
5.81931
0.630123
0.698135
1.45202
2.74639
2.04021
4.09953
1.37962
4.63621
3.31267
3.71574
2.22e-16
1.37586
1.47215
1.26747
5.1e-15
0.227097
2.1235
2.38901
5.52215
4.36701
0
3.7e-15
3.7e-15
1.48633
2.60387
2.69247
2.48314
3.83936
0.135809
3.1802
0
2.01047
2.88438
0.668961
3.56119
0
2.22e-16
3.66775
2.3666
3.7e-15
1.61133
1.2002
2.99572
2.22e-16
2.73254
2.47278
0.996684
2.22e-16
3.12186
0.574104
2.27159
1.86758
2.36684
1.53352
0.954337
2.93769
0.74825
2.26392
1.48141
1.85688
2.21848
2.07139
2.12852
2.37366
2.22e-16
1.88165
2.82346
0.505898
1.32084
2.22e-16
1.85148
1.48784
1.62749
0.115425
2.22e-16
3.01486
1.56806
1.06906
2.18998
3.16908
0.0477756
3.09805
3.71154
3.17089
0.380094
1.04841
1.41233
2.16593
3.20727
3.29324
0.0708541
1.73824
3.73915
0.377419
5.95118
2.07554
1.83992
2.04706
2.1585
2.93504
3.07168
1.3377
2.69911
3.13357
5.1e-15
4.0952
2.02068
1.9039
1.40616
1.16591
3.27829
3.15411
1.36457
4.13836
1.53867
0.338154
2.67163
3.91785
2.86338
2.1297
0.256604
2.32253
2.91798
2.22e-16
0.534877
0.0203015
1.25508
1.49736
2.36003
1.24001
1.92173
1.19814
1.14141
1.49595
0.402592
3.20004
2.02845
1.45323
2.82504
0.659783
2.78638
1.87152
3.53186
2.22e-16
2.22e-16
5.1e-15
2.99873
1.72613
2.48424
3.63128
2.27917
0.918515
2.0625
2.29134
3.78902
3.62633
2.90792
5.1e-15
2.95935
2.35231
1.03145
2.74911
1.95522
1.93081
2.22e-16
1.25904
1.91293
2.1725
3.92624
1.09321
2.44813
0.591926
2.71499
1.50788
1.05797
0.10792
2.69312
0.959577
2.09015
2.22e-16
1.86816
0.815732
0.565279
[truncated: 317 more rows]
