# Supplementary material for: Divergent aging of nulliparous and parous mammary glands reveals IL33+ hybrid epithelial cells
Source: Nat Commun. 2026 Jan 21;17:1898. doi: 10.1038/s41467-026-68611-0 (PMC12923676; doi:10.1038/s41467-026-68611-0)
Supplement: Supplementary file 4 — Source Data [file 41467_2026_68611_MOESM4_ESM.zip › Source data/Fig S1.xlsx]

## Sheet: Fig S1
Fig. S1a: epithelial/fat pad area					Fig. S1c: # of epithelial ducts
	18m NP	18m P				18m NP	18m P
	27.714	35.225				16	12
	25.386	30.379				14	10
	27.281	26.362				18	18
	31.932	29.902				10	12
Fig. S1d: Regression coefficient					Fig. S1d: Regression intercept
	18m NP	18m P				18m NP	18m P
	0.91	1.04				5.67	6.12
	1.23	1.18				2.8	5.55
	0.94	1.06				7.13	5.48
