# Supplementary material for: Divergent aging of nulliparous and parous mammary glands reveals IL33+ hybrid epithelial cells
Source: Nat Commun. 2026 Jan 21;17:1898. doi: 10.1038/s41467-026-68611-0 (PMC12923676; doi:10.1038/s41467-026-68611-0)
Supplement: Supplementary file 4 — Source Data [file 41467_2026_68611_MOESM4_ESM.zip › Source data/Fig 7g.xlsx]

## Sheet: Fig 7g
0ng/mL	10ng/mL	20ng/mL
93.3	70.2	62.7
70.7	65.4	47.8
69.6	49.5	47.2
