# Supplementary material for: Divergent aging of nulliparous and parous mammary glands reveals IL33+ hybrid epithelial cells
Source: Nat Commun. 2026 Jan 21;17:1898. doi: 10.1038/s41467-026-68611-0 (PMC12923676; doi:10.1038/s41467-026-68611-0)
Supplement: Supplementary file 4 — Source Data [file 41467_2026_68611_MOESM4_ESM.zip › Source data/Fig 7d.xlsx]

## Sheet: Fig 7d
	0ng/mL						10ng/mL						20ng/mL
Day 3	4	2	4	4	2	2	7	8	14	4	6	4	16	9	9	4	4	4
Day 5	49	61	58	80	88	85	95	91	102	111	116	87	131	110	112	109	125	84
Day 7	133	165	182	192	212	161	215	186	228	251	194	234	258	226	249	236	210	260
