# Supplementary material for: Divergent aging of nulliparous and parous mammary glands reveals IL33+ hybrid epithelial cells
Source: Nat Commun. 2026 Jan 21;17:1898. doi: 10.1038/s41467-026-68611-0 (PMC12923676; doi:10.1038/s41467-026-68611-0)
Supplement: Supplementary file 4 — Source Data [file 41467_2026_68611_MOESM4_ESM.zip › Source data/Fig 7f.xlsx]

## Sheet: Fig 7f
	0ng/mL			10ng/mL			20ng/mL
EpCAM- CD49f+	34.2	47.1	61.8	66.6	64.6	58.4	76	56.5	63
EpCAM+ CD49f+	28.5	36.2	15.3	18.9	27.5	27.7	14.3	27.7	26.1
EpCAM+ CD49f-	11.4	6.87	6.56	4.68	1.78	3.85	3.35	2.69	2.55
