# Supplementary material for: Divergent aging of nulliparous and parous mammary glands reveals IL33+ hybrid epithelial cells
Source: Nat Commun. 2026 Jan 21;17:1898. doi: 10.1038/s41467-026-68611-0 (PMC12923676; doi:10.1038/s41467-026-68611-0)
Supplement: Supplementary file 4 — Source Data [file 41467_2026_68611_MOESM4_ESM.zip › Source data/Fig 6j.xlsx]

## Sheet: Fig 6j
KRT6A%				SMA%				KRT8%
	1dpt	8dpt			1dpt	8dpt			1dpt	8dpt
PBS	4.7619	6.18557		PBS	34.9206	31.9588		PBS	65.0794	68.0412
	0	3.65854			25.4237	31.7073			74.5763	68.2927
	0.892857	3.44828			26.7857	34.4828			73.2143	65.5172
	4.13793	6.34921			31.0345	25.3968			68.9655	74.6032
	0	7.6087			34.6667	23.913			65.3333	76.087
	7.27273	0			34.5455	30.5556			65.4545	69.4444
	5.33333	0			28	26.8293			72	73.1707
	8.53659	3.06122			21.9512	21.4286			78.0488	78.5714
	9.05797	3.33333			21.0145	31.6667			78.9855	68.3333
	13.5294	3.125			27.0588	42.1875			72.9412	57.8125
	5.55556	7.05882			38.8889	30.5882			61.1111	69.4118
	2	6			28	30			72	70
	3.63636	6.18557			29.0909	21.6495			70.9091	78.3505
	2.41935	4			25	28			75	72
	3.26975	0.724638			11.7166	20.2899			88.2834	79.7101
	1.99005	4.90196			21.393	27.9412			78.607	72.0588
	11.1111	2.63158			19.4444	21.9298			80.5556	78.0702
	1.62602	4.34783			18.6992	30.4348			81.3008	69.5652
		0				26				74
rIL-33	36.6667	1.63934		rIL-33	36.6667	36.0656		rIL-33	63.3333	63.9344
	20.339	8.44156			38.9831	20.7792			61.0169	79.2208
	22.6415	8.60927			37.7358	21.1921			62.2642	78.8079
	28.6822	6.25			41.0853	31.25			58.9147	68.75
	31.3253	3.84615			40.9639	27.8846			59.0361	72.1154
	38.1818	3.63636			32.7273	36.3636			67.2727	63.6364
	28	0			40	33.6842			60	66.3158
	24.3421	0			40.7895	31.4607			59.2105	68.5393
	19.4595	6.06061			32.4324	24.2424			67.5676	75.7576
	26.7857	8.15217			38.3929	29.8913			61.6071	70.1087
	23.6264	16.3265			37.3626	28.5714			62.6374	71.4286
	22.549	8.64198			40.1961	23.4568			59.8039	76.5432
	24	8.62069			40	30.1724			60	69.8276
	24.7934	0			37.1901	25.9259			62.8099	74.0741
	26.087	3.94737			32.6087	25.6579			67.3913	74.3421
	27.027	0			44.2568	29.0909			55.7432	70.9091
	26.5957	9.87654			35.6383	32.0988			64.3617	67.9012
	18.7013	8.51064			41.5584	30.8511			58.4416	69.1489
	14.9813	0			35.206	29.6703			64.794	70.3297
