# Supplementary material for: Divergent aging of nulliparous and parous mammary glands reveals IL33+ hybrid epithelial cells
Source: Nat Commun. 2026 Jan 21;17:1898. doi: 10.1038/s41467-026-68611-0 (PMC12923676; doi:10.1038/s41467-026-68611-0)
Supplement: Supplementary file 4 — Source Data [file 41467_2026_68611_MOESM4_ESM.zip › Source data/Fig 6g.xlsx]

## Sheet: Fig 6g
STROMAL CELLS
	PBS						rIL-33
1dpt	73	70.7	71.7	57.5	57.2	63.9	80.7	79.4	76.7	68.5	73.36	67.4
8dpt	66.9	69.8	68	60.3	61.4	56.2	72	65.4	69.4	64.7	62.8	65.8
BASAL CELLS
	PBS						rIL-33
1dpt	27.2	32.4	31.7	20.5	18.7	23.4	36.1	37.2	33.7	25	26	24.2
8dpt	23.3	31.2	31.9	36.1	37.6	37.1	23.1	26.9	24.5	32.1	34.6	35.8
LUMINAL CELLS
	PBS						rIL-33
1dpt	71	66.1	66.8	79.2	80.8	76.3	60.2	58.9	63	74.6	73.5	75.4
8dpt	62.9	61.4	60.8	75.5	68.2	67.2	67	64.5	63.1	75.5	71.9	74.6
