# Supplementary material for: Divergent aging of nulliparous and parous mammary glands reveals IL33+ hybrid epithelial cells
Source: Nat Commun. 2026 Jan 21;17:1898. doi: 10.1038/s41467-026-68611-0 (PMC12923676; doi:10.1038/s41467-026-68611-0)
Supplement: Supplementary file 4 — Source Data [file 41467_2026_68611_MOESM4_ESM.zip › Source data/Fig 6h.xlsx]

## Sheet: Fig 6h
BASAL EDU%								LUMINAL EDU%
	PBS			rIL-33					PBS			rIL-33
1dpt	3.25	4.26	2.25	6.31	6.62	8.61		1dpt	3.07	3.72	2.31	17.8	18.3	21.9
8dpt	1.4	1.55	1.89	1.07	0.38	0.43		8dpt	1.05	1.28	1.37	2.67	1.22	1.06
