# Supplementary material for: Divergent aging of nulliparous and parous mammary glands reveals IL33+ hybrid epithelial cells
Source: Nat Commun. 2026 Jan 21;17:1898. doi: 10.1038/s41467-026-68611-0 (PMC12923676; doi:10.1038/s41467-026-68611-0)
Supplement: Supplementary file 4 — Source Data [file 41467_2026_68611_MOESM4_ESM.zip › Source data/Fig 6e.xlsx]

## Sheet: Fig 6e
Ductal area
	1dpt	8dpt
PBS	9.90445	19.8946
	7.02344	9.03365
	11.1908	8.69315
	14.2772	6.47798
	9.51234	8.66363
	15.2156	4.75336
rIL-33	48.7789	12.0998
	17.2984	9.25296
	41.3147	12.6408
	46.71	9.17167
	43.8132	4.29843
	28.5726	19.2489
