# Supplementary material for: Divergent aging of nulliparous and parous mammary glands reveals IL33+ hybrid epithelial cells
Source: Nat Commun. 2026 Jan 21;17:1898. doi: 10.1038/s41467-026-68611-0 (PMC12923676; doi:10.1038/s41467-026-68611-0)
Supplement: Supplementary file 4 — Source Data [file 41467_2026_68611_MOESM4_ESM.zip › Source data/Fig 6c.xlsx]

## Sheet: Fig 6c
Width of primary duct				LN Area
	1dpt	8dpt			1dpt	8dpt
PBS	77.8	86.2		PBS	3.759	3.341
	76	78			2.711	2.956
	74	81.6			2.753	3.153
	61.6481	73.2271			2.8953	2.662
	77.1662	83.3913			2.7075	2.996
	85.8627	67.9799			3.11424	2.934
rIL-33	142	80.4		rIL-33	3.319	4.563
	170	85.6			3.21	3.878
	174.2	82.8			4.728	3.785
	185.097	81.6172			3.56434	4.37
	167.723	79.8779			3.78227	3.057
	182.865	88.9412			4.1256	3.127
