# Supplementary material for: Divergent aging of nulliparous and parous mammary glands reveals IL33+ hybrid epithelial cells
Source: Nat Commun. 2026 Jan 21;17:1898. doi: 10.1038/s41467-026-68611-0 (PMC12923676; doi:10.1038/s41467-026-68611-0)
Supplement: Supplementary file 4 — Source Data [file 41467_2026_68611_MOESM4_ESM.zip › Source data/Fig 6d.xlsx]

## Sheet: Fig 6d
Length of primary duct
	1dpt	8dpt
PBS	12.232	13.852
	15.965	12.897
	14.472	8.297
	14.248	15.251
	13.709	15.148
	14.654	13.469
rIL-33	13.849	12.998
	10.345	12.846
	10.835	13.157
	12.574	12.257
	13.241	13.597
	11.039	13.737
