# Supplementary material for: Divergent aging of nulliparous and parous mammary glands reveals IL33+ hybrid epithelial cells
Source: Nat Commun. 2026 Jan 21;17:1898. doi: 10.1038/s41467-026-68611-0 (PMC12923676; doi:10.1038/s41467-026-68611-0)
Supplement: Supplementary file 4 — Source Data [file 41467_2026_68611_MOESM4_ESM.zip › Source data/Fig 5g.xlsx]

## Sheet: Fig 5g
BASAL ORGANOIDS											LUMINAL ORGANOIDS
KRT5%			KRT6A%			KRT8%					KRT5%			KRT6A%			KRT8%
0ng/mL	5ng/mL	10ng/mL	0ng/mL	5ng/mL	10ng/mL	0ng/mL	5ng/mL	10ng/mL			0ng/mL	5ng/mL	10ng/mL	0ng/mL	5ng/mL	10ng/mL	0ng/mL	5ng/mL	10ng/mL
45.2128	86.0656	83.3333	1.06383	41.8033	66.6667	52.6596	54.0984	0			13.1868	32.3308	32.6316	0	1.50376	20.7018	47.2527	86.4662	2.10526
12.5	83.3333	96.9697	0	16.6667	44.697	87.5	0	38.6364			22.1519	55.102	85.9649	6.96202	0	31.5789	40.5063	100	85.0877
56.5789	92.5373	73.8095	18.4211	4.97512	21.4286	54.386	75.1244	16.6667			46.9636	67.0051	81.4815	9.31174	6.59898	2.96296	84.6154	54.8223	92.5926
95.2381	83.3333	92.3913	43.4524	16.6667	26.6304	77.9762	5.55556	33.1522			66.3507	67.1975	57.2193	7.109	0.318471	1.60428	49.2891	67.8344	38.5027
52.0362	98.7342	94.5313	41.629	27.8481	96.875	61.086	89.2405	62.5			61.7647	63.5897	71.978	0	0.512821	8.79121	78.6765	43.5897	75.8242
95.5414	97.5709	80.597	28.0255	38.4615	47.7612	70.0637	71.2551	53.7313			2.06186	52.381	17.4603	1.03093	26.9841	4.7619	57.732	85.7143	20.6349
36.8421	98.4733	96.34	0	50	50.2732	42.1053	92.7481	12.0219			35.4839	8.08823	71.1409	15.0538	2.94118	1.34228	66.6667	72.0588	10.7383
78.9474	99.187	90.0901	5.26316	77.2358	72.973	48.1203	73.1707	51.3514			44.086	63.3065	67.6471	8.06452	2.82258	0	20.4301	67.7419	63.2353
62.5	99.654	93.1818	12.5	33.218	74.7967	50	55.0173	69.1057			11.1111	20.9091	57.4803	0	3.63636	30.7087	91.6667	97.2727	22.4409
72.4359	98.3957	98.1132	1.28205	29.9465	87.7358	16.6667	64.7059	32.0755			72.9282	78.7234	71.6867	9.94475	7.44681	21.6867	81.2155	90.4255	64.4578
40.5941	97.8528	88.1356	29.2079	38.6503	62.7119	58.9109	68.7117	35.5932			42.0118		24.1546	1.77515		5.7971	76.9231		44.9275
75.2688	59.2058	98.9899	0	25.6318	92.9293	2.15054	18.4116	40.404			19.7309			7.62332			70.852
72.1649	64.2276	87.5	11.3402	10.5691	55.3571	91.7526	0	1.78571
62.0253	67.1717	76.9231	31.6456	27.7778	84.6154	64.557	17.1717	19.2308
59.375	79.2683	68.5185	3.125	56.0976	92.5926	25	0	9.25926
67.3469	88.8235	75	12.2449	63.5294	75	20.4082	5.88235	0
0	60.6796	97.2851	0	33.9806	71.9457	0.35461	13.1068	30.3167
		80.9045			58.2915			54.7739
