# Supplementary material for: Divergent aging of nulliparous and parous mammary glands reveals IL33+ hybrid epithelial cells
Source: Nat Commun. 2026 Jan 21;17:1898. doi: 10.1038/s41467-026-68611-0 (PMC12923676; doi:10.1038/s41467-026-68611-0)
Supplement: Supplementary file 4 — Source Data [file 41467_2026_68611_MOESM4_ESM.zip › Source data/Fig 5h.xlsx]

## Sheet: Fig 5h
shTrp53/pSICOR organoid formation +/- IL33
	-IL33			+IL33
Basal pSicoR	18	12.6667	8	26	18.6667	11.5
Basal shTrp53	53.8333	47	48.3333	77.3333	124.5	85.6
Luminal pSicoR	22.6667	19.3333	6.33333	16.5	23.5	22
Luminal shTrp53	39	44	51.5	59.5	26	48.5
