# Supplementary material for: Divergent aging of nulliparous and parous mammary glands reveals IL33+ hybrid epithelial cells
Source: Nat Commun. 2026 Jan 21;17:1898. doi: 10.1038/s41467-026-68611-0 (PMC12923676; doi:10.1038/s41467-026-68611-0)
Supplement: Supplementary file 4 — Source Data [file 41467_2026_68611_MOESM4_ESM.zip › Source data/Fig 5e.xlsx]

## Sheet: Fig 5e
Percentage of basal and luminal cells from luminal organoids +/- IL33
	0ng/mL				5ng/mL				10ng/mL
Basal	60.3	56.9	56.2	57.6	62.8	59.5	58	60.2	61.6	54.5	56.3	56.2
Luminal	28.5	29.6	32.9	31.6	29	27.3	33.2	28.1	29.3	30.2	33.9	32.2
