# Supplementary material for: Divergent aging of nulliparous and parous mammary glands reveals IL33+ hybrid epithelial cells
Source: Nat Commun. 2026 Jan 21;17:1898. doi: 10.1038/s41467-026-68611-0 (PMC12923676; doi:10.1038/s41467-026-68611-0)
Supplement: Supplementary file 4 — Source Data [file 41467_2026_68611_MOESM4_ESM.zip › Source data/Fig 5d.xlsx]

## Sheet: Fig 5d
Percentage of basal and luminal cells from basal organoids +/- IL33
	0ng/mL				5ng/mL				10ng/mL
Basal	56.2	61.5	45.1	41.1	72.6	71.3	65.7	54.6	68.1	75.6	67.8	55.3
Luminal	35.5	34.4	31.6	34.5	19.6	26	26.1	22.1	19	21.9	23.8	16.7
