# Supplementary material for: Divergent aging of nulliparous and parous mammary glands reveals IL33+ hybrid epithelial cells
Source: Nat Commun. 2026 Jan 21;17:1898. doi: 10.1038/s41467-026-68611-0 (PMC12923676; doi:10.1038/s41467-026-68611-0)
Supplement: Supplementary file 4 — Source Data [file 41467_2026_68611_MOESM4_ESM.zip › Source data/Fig 5a.xlsx]

## Sheet: Fig 5a
Number of organoids formed per 1,000 basal cells seeded with 0, 5, or 10ng/mL of IL33
0ng/mL	5ng/mL	10ng/mL
17	57	49
8	47	38
25	54	46
28	34	48
31	34	38
31	39	27
29	36	35
22	36	40
43	47	25
