# Supplementary material for: Divergent aging of nulliparous and parous mammary glands reveals IL33+ hybrid epithelial cells
Source: Nat Commun. 2026 Jan 21;17:1898. doi: 10.1038/s41467-026-68611-0 (PMC12923676; doi:10.1038/s41467-026-68611-0)
Supplement: Supplementary file 4 — Source Data [file 41467_2026_68611_MOESM4_ESM.zip › Source data/Fig 4e.xlsx]

## Sheet: Fig 4e
Quantification of KRT5+ basal cells, KRT6A+ cells, and KRT8+ luminal cells in basal organoids
	KRT5+	KRT6A+	KRT8+
3M NP	80.17	41.6431	14.7309
	41.4493	9.85507	24.6377
	21.3368	5.39846	37.2751
	45.283	25.6604	21.8868
	42.8571	6.99708	11.0787
	23.8776	10.4082	60.6122
	32.4111	14.6245	54.7431
	56.1905	18.0952	32.381
	55.7895	20.6316	17.4737
	20.0627	12.5392	63.3229
	37.1681	0	23.0088
	84.5238	1.19048	22.2222
	14.7465	1.38249	18.894
	60.8333	0.277778	13.3333
	17.6796	0	9.94475
3M P	8.51064	1.06383	15.4255
	50.4237	1.27119	12.2881
	72.0339	0.847458	5.64972
	36.4821	0	3.58306
	81.4532	5.73614	2.67686
	86.6667	13.8462	2.05128
	73.8589	9.95851	8.29876
	62.4595	5.50162	3.8835
	52.7397	16.4384	26.0274
	85.0794	17.4603	0
	99.2188	0.78125	37.5
	50.1859	1.85874	1.85874
	99.6678	0	16.6113
	82.6087	0	19.7628
	99.3631	4.14013	4.77707
18M NP	82.5279	56.1338	5.20446
	72	47	3.2
	90.5051	64.4444	0
	80.6616	56.2341	1.52672
	88.8	50	14.4
	53.5117	25.4181	3.34448
	71.6981	8.89488	9.97305
	62.6866	34.3284	25.3731
	94.5205	32.8767	0
	94.7644	79.0576	0.52356
	70.5645	9.67742	2.82258
	73.3333	15.5556	2.22222
	66.6667	75	0
	64.8936	19.1489	8.51064
	44.3709	14.5695	10.596
18M P	76.0125	14.3302	6.23053
	96.9388	28.0612	28.5714
	88.6364	52.0661	14.4628
	82.6923	9.61538	3.84615
	84.8485	42.1717	18.6869
	64.1026	8.97436	6.41026
	28.863	13.9942	8.16327
	47.5219	24.1983	3.207
	52.8796	7.06806	1.3089
	51.7857	3.57143	0
	82.0598	0	0.332226
	68.717	0	23.3743
	71.068	0.194175	4.66019
	61.7647	0	0.735294
	78.2705	0.443459	0.665188
