# Supplementary material for: Divergent aging of nulliparous and parous mammary glands reveals IL33+ hybrid epithelial cells
Source: Nat Commun. 2026 Jan 21;17:1898. doi: 10.1038/s41467-026-68611-0 (PMC12923676; doi:10.1038/s41467-026-68611-0)
Supplement: Supplementary file 4 — Source Data [file 41467_2026_68611_MOESM4_ESM.zip › Source data/Fig 4g.xlsx]

## Sheet: Fig 4g
Quantification of KRT5+ basal cells, KRT6A+ cells, and KRT8+ luminal cells in luminal organoids
	KRT5+	KRT6A+	KRT8+
3M NP	95.6989	17.2043	10.7527
	88.4268	7.23327	32.5497
	60.1695	2.82486	21.4689
	14.7059	0.210084	31.9328
	42.9648	0.251256	17.8392
	75.3289	1.97368	32.8947
	76.2313	2.35546	40.6852
	83.7423	4.60123	30.9816
	91.4667	21.8667	41.6
	76.8041	5.92784	25
	60.2041	0	23.4694
	91.0615	0.558659	31.8436
	95.2681	0.315457	27.7603
	74.4076	0	0.947867
	98.8764	0.561798	4.49438
3M P	34.1246	4.74777	87.8338
	25.8993	3.95683	77.3381
	36.5967	1.3986	67.366
	32.6446	5.78512	69.4215
	89.7727	5.68182	23.4848
	59.4937	13.9241	92.4051
	50.5263	1.40351	46.6667
	63.5922	2.18447	30.3398
	5	0	100
	20.2335	2.33463	68.4825
	27.027	2.7027	59.4595
	19.2	2.4	25.6
	39.6396	1.8018	62.1622
	40	0	32.5
	13.1579	0	55.2632
18M NP	57.764	0	0
	88.7701	6.95187	0
	81.6038	1.88679	43.3962
	84.7826	3.26087	0
	51.027	1.62162	59.6757
	87.3303	26.2443	18.0995
	55.7047	0	1.34228
	50.8671	0.578035	54.9133
	72.6444	1.21581	54.7112
	92.6625	12.5786	33.9623
	77.6515	3.0303	13.2576
	56.3218	0	57.4713
	56.0606	3.0303	27.2727
	90.625	0	28.125
	91.8919	5.40541	8.10811
18M P	34.6154	0	16.6667
	27.2727	3.0303	74.2424
	22.8571	9.14286	57.7143
	100	19.3277	100
	48.6726	11.5044	36.7257
	18.0723	3.61446	40.9639
	29.9435	7.9096	39.548
	0	0	96.7742
	65.8824	8.23529	25.2941
	56.6879	0.636943	19.1083
	0	0	64
	1.08696	0	67.3913
	0	0	80
	5.26316	0	52.6316
	0	0	96.1538
