# Supplementary material for: Divergent aging of nulliparous and parous mammary glands reveals IL33+ hybrid epithelial cells
Source: Nat Commun. 2026 Jan 21;17:1898. doi: 10.1038/s41467-026-68611-0 (PMC12923676; doi:10.1038/s41467-026-68611-0)
Supplement: Supplementary file 4 — Source Data [file 41467_2026_68611_MOESM4_ESM.zip › Source data/Fig 4c.xlsx]

## Sheet: Fig 4c
% KRT5+ cells					% KRT8+ cells
3M NP	3M P	18M NP	18M P		3M NP	3M P	18M NP	18M P
34.7681	19.7194	38.2279	32.2278		63.7826	80.2806	53.3175	66.7084
33.3801	24.3486	46.3651	37.8265		66.6199	75.6514	43.8568	62.1735
29.7039	24.7191	56.5127	38.3085		67.1137	75.2809	39.8264	58.8795
27.2079	30.9011	49.2368	37.6012		70.5298	69.0989	44.8724	62.3988
