# Supplementary material for: Divergent aging of nulliparous and parous mammary glands reveals IL33+ hybrid epithelial cells
Source: Nat Commun. 2026 Jan 21;17:1898. doi: 10.1038/s41467-026-68611-0 (PMC12923676; doi:10.1038/s41467-026-68611-0)
Supplement: Supplementary file 4 — Source Data [file 41467_2026_68611_MOESM4_ESM.zip › Source data/Fig 3j.xlsx]

## Sheet: Fig 3j
Proportion of cells expressing Il33 and Krt6a across cell types
Cell Type	Il33+/Krt6a+ Proportion
ESME	0.694693
Luminal (HR Low)	0.000807537
Luminal (HR High)	0.0249169
Basal	0.000436719
