# Supplementary material for: Divergent aging of nulliparous and parous mammary glands reveals IL33+ hybrid epithelial cells
Source: Nat Commun. 2026 Jan 21;17:1898. doi: 10.1038/s41467-026-68611-0 (PMC12923676; doi:10.1038/s41467-026-68611-0)
Supplement: Supplementary file 4 — Source Data [file 41467_2026_68611_MOESM4_ESM.zip › Source data/Fig 4b.xlsx]

## Sheet: Fig 4b
% KRT6A+ CELLS (LEFT)					LUMINAL VS. BASAL KRT6A+ CELLS (RIGHT)
3M NP	3M P	18M NP	18M P			3M NP	3M P	18M NP	18M P
1.54431	0.00916962	9.43283	0.531915		Basal Krt6a+	1	0	36	3
0.688073	0.0025641	6.23654	0.595238		Luminal Krt6a+	19	7	30	21
3.14368	0	4.92161	0.431034
0	0	3.82817	0.192308
