# Supplementary material for: Divergent aging of nulliparous and parous mammary glands reveals IL33+ hybrid epithelial cells
Source: Nat Commun. 2026 Jan 21;17:1898. doi: 10.1038/s41467-026-68611-0 (PMC12923676; doi:10.1038/s41467-026-68611-0)
Supplement: Supplementary file 4 — Source Data [file 41467_2026_68611_MOESM4_ESM.zip › Source data/Fig 3g.xlsx]

## Sheet: Fig 3g
Proportion of cells expressing Il33 and Krt6a across 3M NP, 3M P, 18M NP, and 18M P datasets.
Group	Proportion Krt6a+/Il33+
3M NP	0.00929424
3M P	0.00150816
18M NP	0.0693128
18M P	0.00323625
