# Supplementary material for: Divergent aging of nulliparous and parous mammary glands reveals IL33+ hybrid epithelial cells
Source: Nat Commun. 2026 Jan 21;17:1898. doi: 10.1038/s41467-026-68611-0 (PMC12923676; doi:10.1038/s41467-026-68611-0)
Supplement: Supplementary file 4 — Source Data [file 41467_2026_68611_MOESM4_ESM.zip › Source data/Fig 3h.xlsx]

## Sheet: Fig 3h
Percentage of cells expressing Il33 and/or Krt6a or neither across mammary gland developmental stages
	Krt6a+/Il33+	Krt6a+/Il33-	Krt6a-/Il33+	Krt6a-/Il33-
Embryonic skin	0.012	0.22	2.962	96.806
Embryonic mammary	0.443	7.877	2.501	89.179
Early postnatal	2.652	6.453	5.245	85.65
Pre-puberty	1.398	0.951	5.872	91.779
Puberty TEB	27.278	3.233	27.513	41.975
Puberty duct	2.196	1.38	10.79	85.634
Adult	0.635	12.434	3.778	83.153
Pregnant	0	0	0.021	99.979
Lactating	0	0.038	0.064	99.898
Post-involution	0.163	2.597	1.13	96.11
