# Supplementary material for: Divergent aging of nulliparous and parous mammary glands reveals IL33+ hybrid epithelial cells
Source: Nat Commun. 2026 Jan 21;17:1898. doi: 10.1038/s41467-026-68611-0 (PMC12923676; doi:10.1038/s41467-026-68611-0)
Supplement: Supplementary file 4 — Source Data [file 41467_2026_68611_MOESM4_ESM.zip › Source data/Fig 3f.xlsx]

## Sheet: Fig 3f
Proportion of cells expressing Il33 and Krt6a in each GSE132042 sub-cluster, split by age group
	21M NP			18M NP			3M NP
B_12	1	0.9	0.5	0.888889	0.833333		0.666667	0.4	0.173913
L_14	0.666667	0		0.333333	0		0.25	0	0
L_10	0.210526	0	0	0	0		0.0625	0.0384615	0.0175439
B_0	0	0	0	0	0		0	0	0
B_2	0	0	0	0.0294118	0.0185185		0	0	0
L_3	0	0	0	0			0	0	0
B_4	0	0		0	0.0120482		0	0	0
B_5	0	0		0			0	0	0
L_6	0	0	0	0	0		0	0	0
B_8	0	0	0	0.0166667	0		0	0	0
B_13	0			0			0	0	0
Box plot values across samples
Basal_0	18m	n	2
Basal_0	18m	min	0
Basal_0	18m	max	0
Basal_0	18m	Q1_25	0
Basal_0	18m	median_50	0
Basal_0	18m	Q3_75	0
Basal_0	18m	IQR	0
Basal_0	18m	whisker_low	0
Basal_0	18m	whisker_high	0
Basal_0	18m	p5	0
Basal_0	18m	p10	0
Basal_0	18m	p90	0
Basal_0	18m	p95	0
Basal_0	21m	n	3
Basal_0	21m	min	0
Basal_0	21m	max	0
Basal_0	21m	Q1_25	0
Basal_0	21m	median_50	0
Basal_0	21m	Q3_75	0
Basal_0	21m	IQR	0
Basal_0	21m	whisker_low	0
Basal_0	21m	whisker_high	0
Basal_0	21m	p5	0
Basal_0	21m	p10	0
Basal_0	21m	p90	0
Basal_0	21m	p95	0
Basal_0	3m	n	4
Basal_0	3m	min	0
Basal_0	3m	max	0
Basal_0	3m	Q1_25	0
Basal_0	3m	median_50	0
Basal_0	3m	Q3_75	0
Basal_0	3m	IQR	0
Basal_0	3m	whisker_low	0
Basal_0	3m	whisker_high	0
Basal_0	3m	p5	0
Basal_0	3m	p10	0
Basal_0	3m	p90	0
Basal_0	3m	p95	0
Basal_1	21m	n	1
Basal_1	21m	min	0
Basal_1	21m	max	0
Basal_1	21m	Q1_25	0
Basal_1	21m	median_50	0
Basal_1	21m	Q3_75	0
Basal_1	21m	IQR	0
Basal_1	21m	whisker_low	0
Basal_1	21m	whisker_high	0
Basal_1	21m	p5	0
Basal_1	21m	p10	0
Basal_1	21m	p90	0
Basal_1	21m	p95	0
Basal_1	3m	n	4
Basal_1	3m	min	0
Basal_1	3m	max	0.00961538
Basal_1	3m	Q1_25	0
Basal_1	3m	median_50	0.00416667
Basal_1	3m	Q3_75	0.00865385
Basal_1	3m	IQR	0.00865385
Basal_1	3m	whisker_low	0
Basal_1	3m	whisker_high	0.00961538
Basal_1	3m	p5	0
Basal_1	3m	p10	0
Basal_1	3m	p90	0.00923077
Basal_1	3m	p95	0.00942308
Basal_12	18m	n	2
Basal_12	18m	min	0.833333
Basal_12	18m	max	0.888889
Basal_12	18m	Q1_25	0.847222
Basal_12	18m	median_50	0.861111
Basal_12	18m	Q3_75	0.875
Basal_12	18m	IQR	0.0277778
Basal_12	18m	whisker_low	0.833333
Basal_12	18m	whisker_high	0.888889
Basal_12	18m	p5	0.836111
Basal_12	18m	p10	0.838889
Basal_12	18m	p90	0.883333
Basal_12	18m	p95	0.886111
Basal_12	21m	n	3
Basal_12	21m	min	0.5
Basal_12	21m	max	1
Basal_12	21m	Q1_25	0.7
Basal_12	21m	median_50	0.9
Basal_12	21m	Q3_75	0.95
Basal_12	21m	IQR	0.25
Basal_12	21m	whisker_low	0.5
Basal_12	21m	whisker_high	1
Basal_12	21m	p5	0.54
Basal_12	21m	p10	0.58
Basal_12	21m	p90	0.98
Basal_12	21m	p95	0.99
Basal_12	3m	n	3
Basal_12	3m	min	0.173913
Basal_12	3m	max	0.666667
Basal_12	3m	Q1_25	0.286957
Basal_12	3m	median_50	0.4
Basal_12	3m	Q3_75	0.533333
Basal_12	3m	IQR	0.246377
Basal_12	3m	whisker_low	0.173913
Basal_12	3m	whisker_high	0.666667
Basal_12	3m	p5	0.196522
Basal_12	3m	p10	0.21913
Basal_12	3m	p90	0.613333
Basal_12	3m	p95	0.64
Basal_13	18m	n	1
Basal_13	18m	min	0
Basal_13	18m	max	0
Basal_13	18m	Q1_25	0
Basal_13	18m	median_50	0
Basal_13	18m	Q3_75	0
Basal_13	18m	IQR	0
Basal_13	18m	whisker_low	0
Basal_13	18m	whisker_high	0
Basal_13	18m	p5	0
Basal_13	18m	p10	0
Basal_13	18m	p90	0
Basal_13	18m	p95	0
Basal_13	21m	n	1
Basal_13	21m	min	0
Basal_13	21m	max	0
Basal_13	21m	Q1_25	0
Basal_13	21m	median_50	0
Basal_13	21m	Q3_75	0
Basal_13	21m	IQR	0
Basal_13	21m	whisker_low	0
Basal_13	21m	whisker_high	0
Basal_13	21m	p5	0
Basal_13	21m	p10	0
Basal_13	21m	p90	0
Basal_13	21m	p95	0
Basal_13	3m	n	4
Basal_13	3m	min	0
Basal_13	3m	max	0
Basal_13	3m	Q1_25	0
Basal_13	3m	median_50	0
Basal_13	3m	Q3_75	0
Basal_13	3m	IQR	0
Basal_13	3m	whisker_low	0
Basal_13	3m	whisker_high	0
Basal_13	3m	p5	0
Basal_13	3m	p10	0
Basal_13	3m	p90	0
Basal_13	3m	p95	0
Basal_15	18m	n	1
Basal_15	18m	min	0
Basal_15	18m	max	0
Basal_15	18m	Q1_25	0
Basal_15	18m	median_50	0
Basal_15	18m	Q3_75	0
Basal_15	18m	IQR	0
Basal_15	18m	whisker_low	0
Basal_15	18m	whisker_high	0
Basal_15	18m	p5	0
Basal_15	18m	p10	0
Basal_15	18m	p90	0
Basal_15	18m	p95	0
Basal_2	18m	n	2
Basal_2	18m	min	0.0185185
Basal_2	18m	max	0.0294118
Basal_2	18m	Q1_25	0.0212418
Basal_2	18m	median_50	0.0239651
Basal_2	18m	Q3_75	0.0266885
Basal_2	18m	IQR	0.00544662
Basal_2	18m	whisker_low	0.0185185
Basal_2	18m	whisker_high	0.0294118
Basal_2	18m	p5	0.0190632
Basal_2	18m	p10	0.0196078
Basal_2	18m	p90	0.0283224
Basal_2	18m	p95	0.0288671
Basal_2	21m	n	3
Basal_2	21m	min	0
Basal_2	21m	max	0
Basal_2	21m	Q1_25	0
Basal_2	21m	median_50	0
Basal_2	21m	Q3_75	0
Basal_2	21m	IQR	0
Basal_2	21m	whisker_low	0
Basal_2	21m	whisker_high	0
Basal_2	21m	p5	0
Basal_2	21m	p10	0
Basal_2	21m	p90	0
Basal_2	21m	p95	0
Basal_2	3m	n	3
Basal_2	3m	min	0
Basal_2	3m	max	0
Basal_2	3m	Q1_25	0
Basal_2	3m	median_50	0
Basal_2	3m	Q3_75	0
Basal_2	3m	IQR	0
Basal_2	3m	whisker_low	0
Basal_2	3m	whisker_high	0
Basal_2	3m	p5	0
Basal_2	3m	p10	0
Basal_2	3m	p90	0
Basal_2	3m	p95	0
Basal_4	18m	n	2
Basal_4	18m	min	0
Basal_4	18m	max	0.0120482
Basal_4	18m	Q1_25	0.00301205
Basal_4	18m	median_50	0.0060241
Basal_4	18m	Q3_75	0.00903614
Basal_4	18m	IQR	0.0060241
Basal_4	18m	whisker_low	0
Basal_4	18m	whisker_high	0.0120482
Basal_4	18m	p5	0.00060241
Basal_4	18m	p10	0.00120482
Basal_4	18m	p90	0.0108434
Basal_4	18m	p95	0.0114458
Basal_4	21m	n	2
Basal_4	21m	min	0
Basal_4	21m	max	0
Basal_4	21m	Q1_25	0
Basal_4	21m	median_50	0
Basal_4	21m	Q3_75	0
Basal_4	21m	IQR	0
Basal_4	21m	whisker_low	0
Basal_4	21m	whisker_high	0
Basal_4	21m	p5	0
Basal_4	21m	p10	0
Basal_4	21m	p90	0
Basal_4	21m	p95	0
Basal_4	3m	n	4
Basal_4	3m	min	0
Basal_4	3m	max	0
Basal_4	3m	Q1_25	0
Basal_4	3m	median_50	0
Basal_4	3m	Q3_75	0
Basal_4	3m	IQR	0
Basal_4	3m	whisker_low	0
Basal_4	3m	whisker_high	0
Basal_4	3m	p5	0
Basal_4	3m	p10	0
Basal_4	3m	p90	0
Basal_4	3m	p95	0
Basal_5	18m	n	1
Basal_5	18m	min	0
Basal_5	18m	max	0
Basal_5	18m	Q1_25	0
Basal_5	18m	median_50	0
Basal_5	18m	Q3_75	0
Basal_5	18m	IQR	0
Basal_5	18m	whisker_low	0
Basal_5	18m	whisker_high	0
Basal_5	18m	p5	0
Basal_5	18m	p10	0
Basal_5	18m	p90	0
Basal_5	18m	p95	0
Basal_5	21m	n	2
Basal_5	21m	min	0
Basal_5	21m	max	0
Basal_5	21m	Q1_25	0
Basal_5	21m	median_50	0
Basal_5	21m	Q3_75	0
Basal_5	21m	IQR	0
Basal_5	21m	whisker_low	0
Basal_5	21m	whisker_high	0
Basal_5	21m	p5	0
Basal_5	21m	p10	0
Basal_5	21m	p90	0
Basal_5	21m	p95	0
Basal_5	3m	n	4
Basal_5	3m	min	0
Basal_5	3m	max	0
Basal_5	3m	Q1_25	0
Basal_5	3m	median_50	0
Basal_5	3m	Q3_75	0
Basal_5	3m	IQR	0
Basal_5	3m	whisker_low	0
Basal_5	3m	whisker_high	0
Basal_5	3m	p5	0
Basal_5	3m	p10	0
Basal_5	3m	p90	0
Basal_5	3m	p95	0
Basal_7	3m	n	4
Basal_7	3m	min	0
Basal_7	3m	max	0.0206186
Basal_7	3m	Q1_25	0
Basal_7	3m	median_50	0.00819672
Basal_7	3m	Q3_75	0.0174497
Basal_7	3m	IQR	0.0174497
Basal_7	3m	whisker_low	0
Basal_7	3m	whisker_high	0.0206186
Basal_7	3m	p5	0
Basal_7	3m	p10	0
Basal_7	3m	p90	0.019351
Basal_7	3m	p95	0.0199848
Basal_8	18m	n	2
Basal_8	18m	min	0
Basal_8	18m	max	0.0166667
Basal_8	18m	Q1_25	0.00416667
Basal_8	18m	median_50	0.00833333
Basal_8	18m	Q3_75	0.0125
Basal_8	18m	IQR	0.00833333
Basal_8	18m	whisker_low	0
Basal_8	18m	whisker_high	0.0166667
Basal_8	18m	p5	0.000833333
Basal_8	18m	p10	0.00166667
Basal_8	18m	p90	0.015
Basal_8	18m	p95	0.0158333
Basal_8	21m	n	3
Basal_8	21m	min	0
Basal_8	21m	max	0
Basal_8	21m	Q1_25	0
Basal_8	21m	median_50	0
Basal_8	21m	Q3_75	0
Basal_8	21m	IQR	0
Basal_8	21m	whisker_low	0
Basal_8	21m	whisker_high	0
Basal_8	21m	p5	0
Basal_8	21m	p10	0
Basal_8	21m	p90	0
Basal_8	21m	p95	0
Basal_8	3m	n	4
Basal_8	3m	min	0
Basal_8	3m	max	0
Basal_8	3m	Q1_25	0
Basal_8	3m	median_50	0
Basal_8	3m	Q3_75	0
Basal_8	3m	IQR	0
Basal_8	3m	whisker_low	0
Basal_8	3m	whisker_high	0
Basal_8	3m	p5	0
Basal_8	3m	p10	0
Basal_8	3m	p90	0
Basal_8	3m	p95	0
Luminal_10	18m	n	2
Luminal_10	18m	min	0
Luminal_10	18m	max	0
Luminal_10	18m	Q1_25	0
Luminal_10	18m	median_50	0
Luminal_10	18m	Q3_75	0
Luminal_10	18m	IQR	0
Luminal_10	18m	whisker_low	0
Luminal_10	18m	whisker_high	0
Luminal_10	18m	p5	0
Luminal_10	18m	p10	0
Luminal_10	18m	p90	0
Luminal_10	18m	p95	0
Luminal_10	21m	n	3
Luminal_10	21m	min	0
Luminal_10	21m	max	0.210526
Luminal_10	21m	Q1_25	0
Luminal_10	21m	median_50	0
Luminal_10	21m	Q3_75	0.105263
Luminal_10	21m	IQR	0.105263
Luminal_10	21m	whisker_low	0
Luminal_10	21m	whisker_high	0.210526
Luminal_10	21m	p5	0
Luminal_10	21m	p10	0
Luminal_10	21m	p90	0.168421
Luminal_10	21m	p95	0.189474
Luminal_10	3m	n	4
Luminal_10	3m	min	0
Luminal_10	3m	max	0.0625
Luminal_10	3m	Q1_25	0.0131579
Luminal_10	3m	median_50	0.0280027
Luminal_10	3m	Q3_75	0.0444712
Luminal_10	3m	IQR	0.0313133
Luminal_10	3m	whisker_low	0
Luminal_10	3m	whisker_high	0.0625
Luminal_10	3m	p5	0.00263158
Luminal_10	3m	p10	0.00526316
Luminal_10	3m	p90	0.0552885
Luminal_10	3m	p95	0.0588942
Luminal_12	3m	n	1
Luminal_12	3m	min	0
Luminal_12	3m	max	0
Luminal_12	3m	Q1_25	0
Luminal_12	3m	median_50	0
Luminal_12	3m	Q3_75	0
Luminal_12	3m	IQR	0
Luminal_12	3m	whisker_low	0
Luminal_12	3m	whisker_high	0
Luminal_12	3m	p5	0
Luminal_12	3m	p10	0
Luminal_12	3m	p90	0
Luminal_12	3m	p95	0
Luminal_14	18m	n	2
Luminal_14	18m	min	0
Luminal_14	18m	max	0.333333
Luminal_14	18m	Q1_25	0.0833333
Luminal_14	18m	median_50	0.166667
Luminal_14	18m	Q3_75	0.25
Luminal_14	18m	IQR	0.166667
Luminal_14	18m	whisker_low	0
Luminal_14	18m	whisker_high	0.333333
Luminal_14	18m	p5	0.0166667
Luminal_14	18m	p10	0.0333333
Luminal_14	18m	p90	0.3
Luminal_14	18m	p95	0.316667
Luminal_14	21m	n	2
Luminal_14	21m	min	0
Luminal_14	21m	max	0.666667
Luminal_14	21m	Q1_25	0.166667
Luminal_14	21m	median_50	0.333333
Luminal_14	21m	Q3_75	0.5
Luminal_14	21m	IQR	0.333333
Luminal_14	21m	whisker_low	0
Luminal_14	21m	whisker_high	0.666667
Luminal_14	21m	p5	0.0333333
Luminal_14	21m	p10	0.0666667
Luminal_14	21m	p90	0.6
Luminal_14	21m	p95	0.633333
Luminal_14	3m	n	4
Luminal_14	3m	min	0
Luminal_14	3m	max	0.25
Luminal_14	3m	Q1_25	0
Luminal_14	3m	median_50	0
Luminal_14	3m	Q3_75	0.0625
Luminal_14	3m	IQR	0.0625
Luminal_14	3m	whisker_low	0
Luminal_14	3m	whisker_high	0
Luminal_14	3m	p5	0
Luminal_14	3m	p10	0
Luminal_14	3m	p90	0.175
Luminal_14	3m	p95	0.2125
Luminal_3	18m	n	1
Luminal_3	18m	min	0
Luminal_3	18m	max	0
Luminal_3	18m	Q1_25	0
Luminal_3	18m	median_50	0
Luminal_3	18m	Q3_75	0
Luminal_3	18m	IQR	0
Luminal_3	18m	whisker_low	0
Luminal_3	18m	whisker_high	0
Luminal_3	18m	p5	0
Luminal_3	18m	p10	0
Luminal_3	18m	p90	0
Luminal_3	18m	p95	0
Luminal_3	21m	n	3
Luminal_3	21m	min	0
Luminal_3	21m	max	0
Luminal_3	21m	Q1_25	0
Luminal_3	21m	median_50	0
Luminal_3	21m	Q3_75	0
Luminal_3	21m	IQR	0
Luminal_3	21m	whisker_low	0
Luminal_3	21m	whisker_high	0
Luminal_3	21m	p5	0
Luminal_3	21m	p10	0
Luminal_3	21m	p90	0
Luminal_3	21m	p95	0
Luminal_3	3m	n	4
Luminal_3	3m	min	0
Luminal_3	3m	max	0
Luminal_3	3m	Q1_25	0
Luminal_3	3m	median_50	0
Luminal_3	3m	Q3_75	0
Luminal_3	3m	IQR	0
Luminal_3	3m	whisker_low	0
Luminal_3	3m	whisker_high	0
Luminal_3	3m	p5	0
Luminal_3	3m	p10	0
Luminal_3	3m	p90	0
Luminal_3	3m	p95	0
Luminal_6	18m	n	2
Luminal_6	18m	min	0
Luminal_6	18m	max	0
Luminal_6	18m	Q1_25	0
Luminal_6	18m	median_50	0
Luminal_6	18m	Q3_75	0
Luminal_6	18m	IQR	0
Luminal_6	18m	whisker_low	0
Luminal_6	18m	whisker_high	0
Luminal_6	18m	p5	0
Luminal_6	18m	p10	0
Luminal_6	18m	p90	0
Luminal_6	18m	p95	0
Luminal_6	21m	n	3
Luminal_6	21m	min	0
Luminal_6	21m	max	0
Luminal_6	21m	Q1_25	0
Luminal_6	21m	median_50	0
Luminal_6	21m	Q3_75	0
Luminal_6	21m	IQR	0
Luminal_6	21m	whisker_low	0
Luminal_6	21m	whisker_high	0
Luminal_6	21m	p5	0
Luminal_6	21m	p10	0
Luminal_6	21m	p90	0
Luminal_6	21m	p95	0
Luminal_6	3m	n	4
Luminal_6	3m	min	0
Luminal_6	3m	max	0
Luminal_6	3m	Q1_25	0
Luminal_6	3m	median_50	0
Luminal_6	3m	Q3_75	0
Luminal_6	3m	IQR	0
Luminal_6	3m	whisker_low	0
Luminal_6	3m	whisker_high	0
Luminal_6	3m	p5	0
Luminal_6	3m	p10	0
Luminal_6	3m	p90	0
Luminal_6	3m	p95	0
