# Supplementary material for: Divergent aging of nulliparous and parous mammary glands reveals IL33+ hybrid epithelial cells
Source: Nat Commun. 2026 Jan 21;17:1898. doi: 10.1038/s41467-026-68611-0 (PMC12923676; doi:10.1038/s41467-026-68611-0)
Supplement: Supplementary file 4 — Source Data [file 41467_2026_68611_MOESM4_ESM.zip › Source data/Fig 2f.xlsx]

## Sheet: Fig 2f
CytoTRACE2 scores
Basal	Hybrid	HRlow	HRhigh
0.380902	0.364936	0.0386123	0.111073
0.438937	0.390093	0.0549343	0.10836
0.379695	0.396708	0.0456721	0.128097
0.420794	0.381746	0.10245	0.116779
0.37437	0.430628	0.129131	0.113805
0.361056	0.240289	0.0396305	0.118493
0.442671	0.41455	0.0788475	0.0962187
0.419003	0.390005	0.0478184	0.100035
0.428581	0.388874	0.148749	0.126918
0.367804	0.413968	0.0396637	0.107511
0.42656	0.385989	0.0664401	0.109969
0.406461	0.378884	0.0231338	0.114622
0.394683	0.38618	0.0552895	0.112847
0.362247	0.375662	0.0675924	0.0988627
0.441282	0.36318	0.113919	0.128727
0.443097	0.386139	0.0732374	0.0831305
0.398619	0.365634	0.119369	0.11565
0.409683	0.209525	0.0580507	0.116123
0.457388	0.245857	0.0409208	0.112502
0.380042	0.182661	0.0316679	0.100158
0.447737	0.286735	0.0666999	0.114574
0.468004	0.300633	0.0741106	0.124346
0.405209	0.184557	0.0807068	0.11615
0.416985	0.317966	0.081026	0.126248
0.405648	0.250171	0.0227386	0.102422
0.43175	0.289496	0.0585283	0.117995
0.378737	0.217317	0.0560072	0.107365
0.434945	0.209698	0.0875152	0.102158
0.463174	0.367372	0.051693	0.10844
0.418511	0.331235	0.0687744	0.112854
0.440806	0.129661	0.0179558	0.107844
0.394092	0.28756	0.0151719	0.101481
0.379247	0.226207	0.0512389	0.0881659
0.405849	0.303001	0.029058	0.126989
0.434302	0.355781	0.116063	0.0759706
0.384906	0.353258	0.0199875	0.0810251
0.426723	0.294581	0.117594	0.102104
0.446859	0.145732	0.0299901	0.103035
0.450726	0.234313	0.110068	0.114864
0.46124	0.271925	0.140598	0.120651
0.382836	0.269445	0.244755	0.107799
0.383926	0.203468	0.0560766	0.108937
0.357162	0.206443	0.0536125	0.103129
0.459979	0.346655	0.0481698	0.096052
0.420969	0.203613	0.0274701	0.119947
0.406335	0.283349	0.0750111	0.0751096
0.411194	0.271349	0.0898167	0.115789
0.455197	0.120858	0.0563649	0.121627
0.393688	0.134863	0.0695607	0.112663
0.362234	0.394442	0.0715967	0.106611
0.411732	0.221961	0.0866528	0.112194
0.420312	0.130398	0.0401126	0.1051
0.445601	0.221588	0.0700876	0.11916
0.371606	0.222258	0.0212257	0.102084
0.37438	0.280604	0.0782722	0.113769
0.448164	0.194074	0.0458207	0.085326
0.464183	0.353463	0.0163024	0.108147
0.448992	0.212698	0.0398943	0.11346
0.40914	0.245775	0.223107	0.0786503
0.435238	0.316327	0.038823	0.101204
0.41988	0.354584	0.0654297	0.0803245
0.395051	0.366803	0.0369561	0.109353
0.379953	0.291037	0.0520392	0.111767
0.441395	0.229925	0.0564898	0.11186
0.355089	0.287968	0.0657254	0.113069
0.474301	0.186035	0.0779182	0.103407
0.371691	0.354264	0.0225738	0.104752
0.455805	0.352382	0.0461301	0.108153
0.459169	0.210657	0.038794	0.155319
0.404573	0.267565	0.0410604	0.114195
0.47268	0.215077	0.0633559	0.11664
0.417196	0.243891	0.0816904	0.108046
0.41959	0.225384	0.0539204	0.102867
0.435019	0.283867	0.0434174	0.127399
0.418781	0.395193	0.0439302	0.122706
0.438788	0.189887	0.0842998	0.105009
0.421202	0.136049	0.106357	0.123531
0.42656	0.198943	0.112433	0.119047
0.433097	0.260078	0.141877	0.106716
0.430242	0.205815	0.0662163	0.109827
0.436021	0.285046	0.111312	0.117259
0.396803	0.270962	0.0322883	0.0922051
0.399273	0.140636	0.0541418	0.109245
0.384075	0.24458	0.0887189	0.115747
0.390073	0.229463	0.0756014	0.100785
0.432124	0.285616	0.095299	0.106262
0.403846	0.313274	0.0832799	0.109913
0.406381	0.327974	0.0759454	0.119158
0.425215	0.266831	0.0439014	0.128632
0.38918	0.342101	0.0559214	0.124166
0.397374	0.201987	0.0577086	0.124092
0.396095	0.117877	0.0683449	0.120496
0.457518	0.156389	0.256562	0.0975519
0.446562	0.257113	0.0321244	0.136843
0.443925		0.0712265	0.13155
0.400852		0.0483458	0.131988
0.374001		0.0693055	0.12787
0.445203		0.0728568	0.109758
0.42279		0.132587	0.13544
0.429692		0.0720187	0.0822603
0.462891		0.0481762	0.133317
0.413508		0.0546022	0.104095
0.39049		0.0749378	0.11739
0.418724		0.0382634	0.128608
0.401332		0.0198702	0.125884
0.440399		0.0328474	0.113581
0.396175		0.111531	0.127324
0.445612		0.0608377	0.108594
0.426071		0.029514	0.11773
0.386222		0.0422842	0.134232
0.410483		0.0650419	0.338657
0.43457		0.0468973	0.116983
0.374692		0.0232333	0.127572
0.397953		0.0682643	0.100437
0.487212		0.0350091	0.111043
0.436779		0.14183	0.126483
0.455704		0.0852142	0.119132
0.376399		0.0446465	0.100662
0.422557		0.101625	0.102744
0.449176		0.0565149	0.109016
0.434731		0.0922764	0.279952
0.435279		0.0240884	0.10683
0.407758		0.0548269	0.107566
0.433348		0.0507649	0.120814
0.366693		0.0367055	0.0952779
0.456241		0.112691	0.132842
0.446757		0.0899717	0.144316
0.402256		0.043745	0.126314
0.439298		0.0783056	0.126525
0.402684		0.128481	0.10496
0.421615		0.0463435	0.112514
0.397527		0.0758009	0.11322
0.439177		0.0301287	0.105405
0.41269		0.0603796	0.102932
0.447606		0.0760192	0.104536
0.45983		0.0250083	0.0989282
0.448842		0.0500734	0.113378
0.40144		0.0893276	0.103421
0.443134		0.0626579	0.105378
0.454962		0.0595969	0.120184
0.457027		0.0670362	0.113934
0.402382		0.0406424	0.111808
0.349911		0.0585672	0.109846
0.418415		0.154424	0.357444
0.438513		0.0138563	0.104806
0.39271		0.220231	0.106054
0.47952		0.0371524	0.11491
0.4691		0.0407038	0.117095
0.44152		0.060238	0.126617
0.41342		0.123866	0.109547
0.420013		0.0532148	0.116126
0.448475		0.114853	0.102975
0.379555		0.0616229	0.105098
0.418792		0.0193666	0.106977
0.454812		0.034913	0.104124
0.397096		0.0497459	0.102268
0.435975		0.0796613	0.104155
0.39053		0.0763774	0.113925
0.396088		0.130585	0.115986
0.435945		0.0585282	0.122691
0.440419		0.0493009	0.0998221
0.385762		0.100815	0.117844
0.453935		0.0513474	0.127124
0.444804		0.0718828	0.103721
0.460483		0.143449	0.10906
0.430852		0.0377824	0.283175
0.430164		0.0750865	0.12007
0.411652		0.105145	0.101058
0.444195		0.0930814	0.107974
0.41606		0.0407545	0.11593
0.42757		0.10081	0.127369
0.412445		0.0373034	0.116621
0.392935		0.0994707	0.117557
0.38283		0.0708448	0.126165
0.394256		0.0265212	0.103047
0.385129		0.0752867	0.0979607
0.391743		0.113284	0.08919
0.375216		0.148473	0.108717
0.428499		0.0451627	0.116866
0.419598		0.0762284	0.119774
0.40246		0.0888443	0.127523
0.420023		0.0435519	0.079063
0.429455		0.0954508	0.0953152
0.393317		0.100903	0.117523
0.470103		0.0708726	0.151993
0.415046		0.0402155	0.114806
0.35657		0.0935394	0.109776
0.422079		0.0749322	0.107192
0.482312		0.0525603	0.105013
0.454807		0.0937748	0.111579
0.418824		0.071509	0.102707
0.41335		0.0737044	0.102368
0.466436		0.0832941	0.0901745
0.368964		0.0699708	0.141835
0.43069		0.103599	0.108769
0.41306		0.0556006	0.110713
0.421527		0.143821	0.0878928
0.429801		0.0827659	0.110966
0.436103		0.0569819	0.0318743
0.379166		0.0624479	0.0471502
0.419907		0.125442	0.0174503
0.428215		0.0456511	0.0659909
0.430097		0.160043	0.0328638
0.387696		0.0628293	0.02327
0.375119		0.141105	0.119927
0.45441		0.0442879	0.0948861
0.373225		0.0790219	0.0891687
0.413004		0.0703299	0.0734885
0.400741		0.024963	0.125645
0.443453		0.0364437	0.0955844
0.402866		0.0520965	0.0814787
0.41012		0.103743	0.139454
0.424414		0.0515565	0.0936522
0.441179		0.0992587	0.0771185
0.406524		0.0313118	0.0960614
0.432192		0.0743261	0.102803
0.38885		0.0160708	0.0962994
0.421166		0.0728403	0.0841145
0.449593		0.0554261	0.0792581
0.453541		0.0839256	0.0892065
0.444686		0.0146113	0.0926526
0.420691		0.0411073	0.135043
0.418323		0.0650548	0.0438453
0.372203		0.0390287	0.0503484
0.425705		0.0880825	0.0451071
0.421585		0.0572624	0.0423967
0.415455		0.0914669	0.0783244
0.422024		0.0789846	0.0808395
0.418368		0.051828	0.0595874
0.362105		0.0553817	0.0936836
0.395878		0.0278208	0.0634985
0.428218		0.12619	0.105367
0.408221		0.0736132	0.0906456
0.416795		0.0327057	0.0392394
0.383825		0.0504303	0.0777746
0.413273		0.0535514	0.0636121
0.423757		0.0184567	0.0712939
0.448346		0.0469431	0.132746
0.378095		0.104152	0.0451017
0.393281		0.0628493	0.0959469
0.400596		0.0278269	0.0569877
0.440644		0.0939315	0.0577074
0.419523		0.0155623	0.0338622
0.461508		0.103416	0.067281
0.426605		0.036012	0.067628
0.397597		0.0709911	0.0887584
0.43038		0.0355048	0.0408146
0.432451		0.12819	0.105045
0.418289		0.0442557	0.0244733
0.449442		0.0796756	0.0948749
0.44311		0.129018	0.0649313
0.384353		0.0663676	0.134739
0.421364		0.0744681	0.139933
0.422211		0.0263212	0.109249
0.406414		0.0748515	0.135657
0.40772		0.0371489	0.0996609
0.42578		0.0212476	0.0422597
0.419518		0.0622327	0.105155
0.384955		0.0546639	0.05461
0.433516		0.0870059	0.123058
0.426921		0.0389969	0.140429
0.423814		0.0273605	0.0976614
0.398045		0.0224168	0.0587704
0.381025		0.0280207	0.117289
0.430138		0.0399564	0.110893
0.438657		0.0515129	0.101082
0.405841		0.0671135	0.113628
0.420976		0.0773282	0.106839
0.41912		0.0409663	0.0310395
0.407359		0.054307	0.0639055
0.430109		0.0381829	0.0415765
0.379908		0.0786495	0.0674317
0.439822		0.050293	0.139928
0.442285		0.0388794	0.113355
0.415744		0.135097	0.0926865
0.367694		0.0405046	0.0719509
0.380379		0.0510232	0.063571
0.421843		0.0613049	0.109951
0.440471		0.0702987	0.0617987
0.376795		0.0276296	0.0586439
0.452662		0.0397581	0.0858634
0.363587		0.0361555	0.104314
0.403223		0.0416267	0.129076
0.436507		0.045852	0.0633142
0.409478		0.0225214	0.060801
0.420204		0.119687	0.057139
0.399936		0.0879201	0.0804067
0.433147		0.0953727	0.105899
0.403657		0.117963	0.0431162
0.404862		0.0215074	0.10383
0.430914		0.141925	0.0550371
0.440371		0.158411	0.10217
0.433495		0.0425516	0.107967
0.422722		0.0280997	0.062958
0.399075		0.0594991	0.0947435
0.430051		0.0618595	0.111176
0.443338		0.0418277	0.0965927
0.408274		0.061412	0.13071
0.443061		0.0411354	0.126276
0.431899		0.0650724	0.0670166
0.418654		0.0313132	0.089298
0.4697		0.120846	0.0486598
0.42228		0.115143	0.0725848
0.41855		0.0620327	0.0812353
0.424519		0.0961351	0.0857588
0.451591		0.12362	0.10507
0.423985		0.0652762	0.0441182
0.374217		0.0169974	0.0258578
0.371715		0.151473	0.109015
0.433532		0.0630829	0.12386
0.402051		0.0496796	0.0481924
0.423309		0.0495645	0.0722716
0.408837		0.0313711	0.0398716
0.431638		0.0598098	0.124388
0.461327		0.0615473	0.0875968
0.394636		0.133599	0.0370686
0.448461		0.0885932	0.0822522
0.378282		0.0976979	0.0732082
0.453255		0.0647081	0.0766722
0.4699		0.0434957	0.0643884
0.374196		0.0465776	0.0878729
0.436481		0.0896105	0.0620433
0.398981		0.0859986	0.0968444
0.368545		0.0475569	0.0967004
0.397751		0.0618289	0.0778518
0.41505		0.0463876	0.0737048
0.434078		0.037235	0.144206
0.421705		0.118722	0.108884
0.401779		0.0412874	0.10102
0.427211		0.0680813	0.0602279
0.363444		0.0557158	0.0966037
0.367214		0.0841575	0.0660964
0.427862		0.0746573	0.0771933
0.454947		0.055082	0.0549492
0.417913		0.0808376	0.070443
0.403864		0.0565559	0.101058
0.439899		0.0257064	0.0764348
0.387728		0.173812	0.0739239
0.418056		0.0876871	0.061617
0.397541		0.0662376	0.0717571
0.440922		0.0221492	0.0546014
0.457263		0.0587872	0.114178
0.411561		0.142262	0.0638051
0.404999		0.0427738	0.0485272
0.367659		0.0668549	0.111915
0.425327		0.0907662	0.0565856
0.436562		0.0695166	0.0944763
0.4427		0.121828	0.053109
0.444204		0.0834638	0.124064
0.417619		0.108791	0.0641873
0.376588		0.0523594	0.0256567
0.415259		0.0960083	0.0481131
0.36569		0.0294172	0.132293
0.381203		0.0868502	0.0718955
0.374609		0.0540065	0.040894
0.425584		0.056723	0.0659985
0.429793		0.0475288	0.0877601
0.426431		0.0503801	0.0707559
0.43924		0.0638062	0.0608683
0.38609		0.0607305	0.0689685
0.425996		0.0866773	0.0771471
0.416137		0.0302854	0.0412859
0.42901		0.0370434	0.0612703
0.441412		0.0940417	0.0624037
0.395724		0.0210706	0.081882
0.415874		0.0475377	0.082549
0.437125		0.0739487	0.0890783
0.383504		0.0747104	0.0805276
0.438248		0.123952	0.0974269
0.382832		0.0554804	0.0627028
0.436914		0.0305867	0.0650666
0.407542		0.0779117	0.0711662
0.415354		0.0159933	0.0250875
0.449363		0.0204325	0.0318566
0.425553		0.0533396	0.0792243
0.448321		0.0500378	0.0561672
0.403914		0.0311721	0.0786018
0.344765		0.0336762	0.0705617
0.421392		0.132967	0.125905
0.366493		0.0580046	0.0904881
0.350586		0.0631882	0.0755582
0.403286		0.13707	0.0813484
0.451193		0.0603888	0.0848482
0.403371		0.107901	0.0891832
0.398394		0.173075	0.0982839
0.436839		0.144389	0.0813091
0.373448		0.266354	0.0439191
0.455074		0.0400031	0.0577186
0.355727		0.0416449	0.122659
0.445066		0.0482438	0.0479216
0.373793		0.0552361	0.124459
0.428513		0.0105095	0.109757
0.434959		0.0735306	0.0575117
0.379624		0.0379941	0.0771893
0.385482		0.0623835	0.0971406
0.398554		0.0445629	0.134414
0.478518		0.029354	0.0750819
0.461348		0.114642	0.136888
0.402456		0.0392096	0.0248531
0.368516		0.0585211	0.0695392
0.385638		0.0437078	0.0477828
0.377099		0.100744	0.136926
0.379561		0.0246123	0.062457
0.444395		0.0635964	0.0671687
0.380411		0.0554227	0.073042
0.443234		0.0562181	0.100842
0.403628		0.103518	0.0727184
0.453559		0.0581449	0.0531194
0.410676		0.0403439	0.0948394
0.422646		0.0735786	0.0669327
0.36563		0.0560253	0.0932498
0.384097		0.0573584	0.0553876
0.471496		0.0170722	0.0422595
0.425613		0.0555069	0.0979886
0.466552		0.106194	0.0890566
0.434858		0.0684446	0.0723033
0.427267		0.0640463	0.10727
0.43919		0.0630082	0.0673575
0.442729		0.0448848	0.0822934
0.459685		0.184525	0.135827
0.412392		0.0740962	0.104727
0.434006		0.162276	0.0425423
0.402458		0.063786	0.0925535
0.425505		0.089324	0.0860233
0.4273		0.0283972	0.0731191
0.439231		0.0953296	0.112248
0.396823		0.0721573	0.0913664
0.375816		0.0372457	0.0711872
0.470565		0.0395276	0.1012
0.442166		0.0367109	0.0939843
0.379053		0.0328909	0.0666138
0.379365		0.0239688	0.0654314
0.435698		0.0557125	0.0642108
0.367749		0.0425983	0.0655952
0.36639		0.0780871	0.100672
0.397738		0.139417	0.07641
0.37339		0.0626709	0.10083
0.385454		0.0529493	0.0730076
0.388061		0.0781801	0.0474445
0.419965		0.0536834	0.0778148
0.463117		0.0435396	0.0283475
0.376335		0.0591752	0.0854266
0.3749		0.0166675	0.0346035
0.379934		0.0500178	0.0626942
0.411341		0.0392393	0.0589164
0.364942		0.112354	0.118163
0.433284		0.0375489	0.10745
0.419602		0.142312	0.0903447
0.46823		0.123058	0.0760852
0.395949		0.0785123	0.0791812
0.413711		0.0782753	0.0876027
0.397524		0.153979	0.0686576
0.477898		0.0454203	0.136531
0.394962		0.15152	0.107801
0.448917		0.0736413	0.0709899
0.362351		0.0626421	0.122278
0.396882		0.111182	0.0919144
0.392135		0.0346477	0.105208
0.417379		0.0514387	0.124524
0.400504		0.0767678	0.0836957
0.414079		0.0439805	0.0761603
0.420435		0.124568	0.143541
0.385574		0.0153329	0.102207
0.40862		0.0923848	0.132419
0.450116		0.0500679	0.0834232
0.437587		0.0402915	0.0252253
0.423281		0.0565274	0.0564194
0.423871		0.0586108	0.0608655
0.448435		0.0201492	0.120824
0.429851		0.0100181	0.112519
0.418091		0.0290999	0.0659999
0.449203		0.109035	0.0843004
0.456033		0.0469036	0.107364
0.426541		0.0616819	0.0468637
0.41228		0.0904543	0.0658174
0.402064		0.0968596	0.110352
0.463034		0.077271	0.0610815
0.434764		0.064304	0.12547
0.439497		0.0716162	0.106787
0.415449		0.0327769	0.0881621
0.382159		0.033496	0.115802
0.410792		0.0765091	0.057446
0.385562		0.123311	0.0594304
0.395998		0.0345355	0.0809522
0.433256		0.0634746	0.0632351
0.379971		0.0622923	0.0567755
0.364561		0.0596765	0.0996856
0.406147		0.0573541	0.0710954
0.419481		0.0572858	0.064899
0.413568		0.0726003	0.102558
0.368201		0.0602955	0.133233
0.405158		0.0834055	0.0924821
0.365982		0.110207	0.0709174
0.440201		0.0747845	0.0644048
0.450431		0.0662047	0.105269
0.441268		0.0415649	0.10256
0.425371		0.0507356	0.0967179
0.387332		0.0826081	0.0770532
0.423437		0.011631	0.0717019
0.369822		0.0830256	0.110175
0.379393		0.0894852	0.10113
0.42645		0.136518	0.0867399
0.440515		0.0348569	0.0784061
0.363609		0.0859869	0.0652094
0.441961		0.0853833	0.0809674
0.423292		0.0439347	0.0964679
0.401328		0.0175333	0.0722962
0.447101		0.0222436	0.1351
0.380912		0.0514121	0.0580277
0.416983		0.0365794	0.0686033
0.400508		0.070076	0.082705
0.382394		0.0728445	0.0806829
0.42761		0.0272354	0.0603685
0.423713		0.0719832	0.0892704
0.359853		0.05553	0.0504713
0.429871		0.0246867	0.0881122
0.437104		0.0226752	0.104633
0.357877		0.0761831	0.0735073
0.435697		0.112504	0.0616425
0.433457		0.0566561	0.0552308
0.403913		0.046181	0.0678402
0.385419		0.0189363	0.0811218
0.401627		0.0302272	0.0907675
0.434125		0.0341868	0.0583612
0.448373		0.090075	0.0690568
0.39829		0.0503546	0.10382
0.446992		0.06395	0.0289999
0.3796		0.0717302	0.0854044
0.433407		0.0933596	0.0837005
0.413726		0.075707	0.0920987
0.456986		0.0679799	0.0913549
0.45728		0.0699354	0.0881531
0.392601		0.0233934	0.091147
0.435969		0.103051	0.0701965
0.437091		0.0501915	0.121151
0.442623		0.107256	0.138204
0.400627		0.114418	0.132333
0.389828		0.044984	0.0795227
0.381237		0.107028	0.130708
0.419002		0.0215606	0.0972467
0.449441		0.0534211	0.0624781
0.45349		0.130434	0.0897118
0.413012		0.0876064	0.0709854
0.427775		0.07744	0.0809337
0.405251		0.10505	0.0984467
0.411745		0.0625275	0.111416
0.407784		0.0852362	0.104461
0.357972		0.149994	0.0826028
0.36377		0.0262287	0.0620309
0.400854		0.0241777	0.0899455
0.381268		0.0732753	0.125954
0.420607		0.0861469	0.0970372
0.465529		0.138009	0.0726703
0.435736		0.113388	0.0853468
0.411929		0.082946	0.0926941
0.474165		0.035965	0.110075
0.325916		0.0151918	0.120309
0.451792		0.0684764	0.1184
0.396901		0.0306491	0.100105
0.353865		0.0472878	0.0208781
0.407472		0.0284807	0.0376641
0.426769		0.0622524	0.0380119
0.437122		0.0726883	0.136963
0.448652		0.138563	0.12257
0.449708		0.0329482	0.116735
0.357702		0.0508948	0.131176
0.391146		0.0257863	0.0599144
0.38488		0.051335	0.0424788
0.470637		0.0950988	0.0341977
0.415656		0.0926742	0.0613705
0.434196		0.0272878	0.0986389
0.378112		0.0645832	0.114783
0.397348		0.0496	0.0717086
0.439847		0.0332024	0.101446
0.427285		0.0671923	0.126075
0.45463		0.0555764	0.127641
0.416873		0.0325051	0.0780968
0.400294		0.0495756	0.105078
0.4529		0.057791	0.0860409
0.409324		0.0626029	0.0729461
0.40563		0.0396197	0.0737911
0.383805		0.0578233	0.0617818
0.350457		0.0919308	0.0640864
0.369862		0.0248152	0.0712179
0.444373		0.0519649	0.0949062
0.441929		0.0511884	0.0634248
0.445242		0.0438477	0.122962
0.425062		0.0536913	0.0986299
0.413354		0.0702104	0.0565132
0.431923		0.0707126	0.0811138
0.433103		0.0442519	0.0675352
0.410417		0.0402769	0.0741375
0.407321		0.0237542	0.0674583
0.422567		0.0538005	0.121813
0.431785		0.0774722	0.0295543
0.401646		0.0349299	0.0814216
0.432324		0.0393078	0.112798
0.396936		0.0721527	0.115874
0.420571		0.0917217	0.0681397
0.421571		0.133021	0.111847
0.416374		0.0541362	0.126201
0.428471		0.0692299	0.0687765
0.392671		0.048021	0.0668488
0.428239		0.092017	0.110337
0.428859		0.0307816	0.0952624
0.435998		0.0741565	0.0559202
0.403757		0.0742418	0.103047
0.419686		0.089133	0.10144
0.447818		0.0520124	0.130435
0.423547		0.0526498	0.0730334
0.464879		0.0529438	0.109453
0.400758		0.0360759	0.0846061
0.380892		0.0921585	0.109272
0.446557		0.019918	0.101273
0.408063		0.0434138	0.0633363
0.407596		0.0507601	0.0830788
0.408882		0.0465615	0.0642156
0.448499		0.0422907	0.110639
0.386088		0.0549793	0.133129
0.413074		0.0699241	0.0716862
0.420055		0.0942919	0.082454
0.424138		0.0593618	0.0835501
0.416677		0.0795086	0.0929788
0.380875		0.0657327	0.105416
0.451115		0.0507829	0.122168
0.421861		0.0673206	0.097336
0.418546		0.0456074	0.0811021
0.443574		0.102262	0.131453
0.440329		0.108349	0.092325
0.429672		0.122556	0.0977428
0.46068		0.0677392
0.468973		0.0350003
0.398191		0.0961814
0.402716		0.110859
0.434009		0.092688
0.394462		0.127129
0.447696		0.105317
0.401347		0.132586
0.382971		0.152894
0.393835		0.161731
0.411226		0.108667
0.417141		0.12337
0.394521		0.106192
0.420918		0.0757604
0.414238		0.0876298
0.466939		0.132445
0.257261		0.0859465
0.427073		0.11352
0.409789		0.0766164
0.433483		0.0680186
0.391464		0.0499541
0.402099		0.241762
0.418122		0.0892853
0.43512		0.120951
0.453735		0.100543
0.425328		0.120998
0.422324		0.126993
0.495231		0.0407322
0.424112		0.101766
0.455175		0.0366659
0.430305		0.149025
0.434347		0.156254
0.389635		0.0524758
0.422696		0.0335844
0.412165		0.0884232
0.413203		0.0637219
0.450665		0.14407
0.397013		0.0656723
0.449275		0.126349
0.407287		0.085306
0.38251		0.0826625
0.375772		0.0448582
0.406848		0.0986699
0.416188		0.0213597
0.379242		0.0846908
0.458668		0.0420159
0.454089		0.0669685
0.412074		0.135917
0.40607		0.064402
0.389662		0.116349
0.442648		0.143467
0.38882		0.276016
0.437342		0.102883
0.406682		0.0633645
0.370209		0.0637414
0.415232		0.0918106
0.42841		0.0871569
0.424797		0.10695
0.424332		0.0748724
0.470491		0.0714223
0.415061		0.0910161
0.446191		0.047318
0.407142		0.0861166
0.418034		0.111274
0.402906		0.098084
0.387296		0.0602147
0.438943		0.0721774
0.404377		0.0926784
0.405782		0.134503
0.443074		0.0429762
0.391772		0.233206
0.415711		0.0909279
0.417255		0.0962049
0.426288		0.107418
0.394725		0.128289
0.398082		0.196768
0.386337		0.0630762
0.399282		0.0660487
0.439016		0.116203
0.409219		0.131902
0.427358		0.024671
0.453115		0.103998
0.431686		0.109771
0.435708		0.0981337
0.448493		0.257201
0.399032		0.136786
0.399489		0.145885
0.416738		0.147841
0.440605		0.123947
0.420892		0.121394
0.40537		0.0995684
0.426782		0.137457
0.398243		0.0861854
0.40498		0.199594
0.38513		0.138408
0.408918		0.0631491
0.288065		0.0881191
0.368677		0.10399
0.38309		0.127345
0.40517		0.125548
0.394629		0.131175
0.445597		0.105259
0.403658		0.149513
0.425956		0.123703
0.407719		0.100375
0.474606		0.081455
0.319885		0.0897904
0.392984		0.0649063
0.416512		0.0615253
0.334407		0.114546
0.371414		0.143041
0.464868		0.0318126
0.417428		0.102276
0.359665		0.048219
0.429356		0.0487579
0.388968		0.102706
0.410037		0.0711195
0.432013		0.142071
0.466879		0.126497
0.438215		0.111022
0.417104		0.142203
0.387183		0.107322
0.433501		0.0222407
0.4221		0.143647
0.437507		0.149737
0.435536		0.0762351
0.433583		0.0754405
0.415088		0.0766402
0.468329		0.0999205
0.384543		0.0893189
0.401641		0.150482
0.409732		0.101577
0.401195		0.0682625
0.418252		0.0599585
0.372577		0.050908
0.392389		0.117583
0.356992		0.0689368
0.464875		0.0838617
0.416508		0.0510125
0.439543		0.0785283
0.41682		0.225402
0.396386		0.110515
0.455611		0.0590953
0.418111		0.156553
0.281934		0.116155
0.370571		0.127264
0.420513		0.0620039
0.416588		0.0438707
0.440729		0.0456771
0.391069		0.0624645
0.474644		0.0771519
0.396659		0.0583054
0.454287		0.0374889
0.450527		0.116309
0.4756		0.0587128
0.430314		0.0592793
0.438001		0.0847889
0.413937		0.0962753
0.427841		0.127108
0.417126		0.116384
0.411728		0.0969819
0.417798		0.0716462
0.400484		0.0936764
0.389177		0.0722824
0.39952		0.140279
0.387683		0.0961946
0.426235		0.0951124
0.419378		0.105778
0.4054		0.118521
0.427241		0.0557263
0.384612		0.0697989
0.414137		0.0976372
0.416645		0.0982301
0.45198		0.122509
0.4234		0.0422989
0.432439		0.0192982
0.426112		0.0903363
0.411062		0.0662179
0.42284		0.089488
0.449207		0.184446
0.445133		0.14296
0.410725		0.123921
0.425149		0.0496539
0.387006		0.132806
0.461991		0.126347
0.151828		0.0444337
0.398947		0.138069
0.449954		0.0773266
0.439968		0.0954256
0.387378		0.0620871
0.429462		0.114706
0.447071		0.101527
0.437195		0.133804
0.412586		0.0521625
0.230044		0.100413
0.444421		0.11135
0.452562		0.131011
0.368418		0.109165
0.423282		0.084739
0.387227		0.0349802
0.451243		0.0617322
0.419637		0.0624344
0.381732		0.067598
0.395351		0.130527
0.381427		0.153223
0.419333		0.0516606
0.425552		0.136788
0.402163		0.0488551
0.376032		0.103803
0.343783		0.115271
0.39399		0.0619881
0.401225		0.129244
0.425944		0.115364
0.356337		0.117855
0.411262		0.111847
0.40119		0.109543
0.448352		0.113691
0.424364		0.0580804
0.527519		0.0927481
0.369713		0.054862
0.380315		0.221871
0.416174		0.0768751
0.417024		0.10697
0.385535		0.0627567
0.41186		0.118539
0.443994		0.131013
0.388815		0.137511
0.386642		0.101812
0.381652		0.139237
0.422759		0.0995763
0.430927		0.0459216
0.408187		0.0455644
0.234072		0.0606394
0.395119		0.0566185
0.418962		0.120662
0.417406		0.0295162
0.394586		0.0795178
0.400769		0.0605225
0.428416		0.0384396
0.433081		0.139408
0.417245		0.0908806
0.437368		0.0843209
0.426856		0.126649
0.439201		0.0880511
0.43255		0.142155
0.366844		0.0668135
0.377836		0.0822634
0.429258		0.0832241
0.433749		0.0781178
0.427299		0.0955672
0.439056		0.0622011
0.444735		0.100607
0.430443		0.122776
0.399154		0.152768
0.416964		0.0857518
0.430755		0.106959
0.40792		0.0593542
0.39744		0.114755
0.366702		0.0941274
0.487827		0.10696
0.465206		0.1306
0.401791		0.148222
0.373127		0.0606242
0.411271		0.0577462
0.415413		0.124003
0.398486		0.0569292
0.403833		0.142987
0.418704		0.140509
0.485487		0.0804409
0.420495		0.115372
0.37405		0.112143
0.436111		0.0408054
0.396997		0.089056
0.430928		0.103253
0.359251		0.0624457
0.400154		0.074387
0.437285		0.0505999
0.319382		0.124257
0.377441		0.0838128
0.393081		0.126975
0.412826		0.0909898
0.444815		0.1405
0.459976		0.137107
0.394155		0.0747256
0.439893		0.0571933
0.396645		0.0661663
0.433798		0.0915212
0.425771		0.147735
0.386468		0.0954957
0.463541		0.0568586
0.290786		0.172194
0.419646		0.0621747
0.428534		0.130252
0.397625		0.111268
0.404561		0.0593809
0.42653		0.100292
0.438639		0.107447
0.428274		0.0388167
0.375814		0.0696296
0.39947		0.0847
0.37909		0.0931609
0.415851		0.0756972
0.467161		0.0655533
0.456935		0.089431
0.375567		0.121222
0.421973		0.0964917
0.434822		0.0410051
0.38823		0.147032
0.43448		0.0733506
0.371607		0.0731933
0.42028		0.0705443
0.465972		0.042303
0.404686		0.139734
0.454761		0.109892
0.411805		0.0619675
0.407165		0.0989963
0.418395		0.11475
0.401273		0.0859721
0.407439		0.221596
0.419455		0.0938105
0.412602		0.112351
0.404744		0.064848
0.398157		0.14757
0.445457		0.130646
0.41769		0.0991632
0.407331		0.0706701
0.437307		0.113048
0.426275		0.0919726
0.378852		0.0788952
0.411604		0.114907
0.408292		0.103217
0.414811		0.122499
0.404847		0.0951145
0.431654		0.100781
0.447756		0.0688647
0.453074		0.0977373
0.459691		0.142236
0.419334		0.0787464
0.392144		0.0177411
0.413084		0.0935566
0.44576		0.0551408
0.395127		0.0602039
0.469038		0.12457
0.451121		0.0350015
0.421028		0.11126
0.395118		0.295495
0.420225		0.157563
0.377675		0.243576
0.425574		0.0682962
0.367959		0.0654089
0.393941		0.0565976
0.351755		0.115164
0.437899		0.105458
0.397619		0.0970855
0.433346		0.11976
0.444987		0.14619
0.426921		0.130092
0.389459		0.0486666
0.371482		0.153826
0.382769		0.130355
0.447419		0.0970311
0.429449		0.0956849
0.335144		0.0796355
0.431368		0.0607079
0.432951		0.107997
0.444671		0.112432
0.43913		0.0899879
0.395238		0.0821028
0.473679		0.107876
0.399416		0.109165
0.403305		0.100539
0.41816		0.148751
0.422177		0.133716
0.467145		0.0922704
0.441298		0.0798684
0.456647		0.139341
0.414317		0.133413
0.343424		0.145586
0.406202		0.104675
0.432237		0.0687132
0.432844		0.201602
0.408585		0.0817584
0.431915		0.112406
0.424264		0.100781
0.436983		0.121197
0.400939		0.133902
0.426483		0.0693666
0.44042		0.399699
0.440379		0.103852
0.403946		0.162488
0.445531		0.0824193
0.418828		0.0963277
0.415014		0.261024
0.409888		0.111275
0.427716		0.234518
0.385699		0.151289
0.440839		0.0893208
0.386246		0.103547
0.394734		0.0916342
0.414024		0.0820369
0.473214		0.0487545
0.469979		0.0913855
0.41126		0.0381864
0.452291		0.0667329
0.402626		0.124893
0.407007		0.137509
0.426229		0.0839014
0.401283		0.156694
0.43756		0.0491451
0.43538		0.228167
0.415358		0.144829
0.396735		0.110589
0.4381		0.0589441
0.380459		0.106387
0.460524		0.0834804
0.438502		0.154911
0.441788		0.105018
0.449125		0.112349
0.437827		0.0387932
0.386588		0.104584
0.417169		0.145945
0.417831		0.094635
0.444386		0.110453
0.434754		0.105451
0.388942		0.0673308
0.441062		0.139502
0.429035		0.0784672
0.426477		0.147932
0.470312		0.0467556
0.39002		0.091608
0.417936		0.0903266
0.416876		0.0635745
0.382182		0.0492196
0.418516		0.0641421
0.44994		0.0978486
0.450199		0.0412507
0.428387		0.0297523
0.435909		0.02967
0.480232		0.150357
0.421053		0.110624
0.430006		0.204245
0.393782		0.128213
0.410977		0.285044
0.403678		0.033759
0.442851		0.0515996
0.381881		0.103516
0.402066		0.0680552
0.448557		0.128213
0.415166		0.0755706
0.432662		0.0860763
0.430773		0.0896714
0.369964		0.0822686
0.453276		0.0836145
0.403853		0.0824445
0.420157		0.112849
0.428424		0.046142
0.417162		0.0954134
0.40549		0.0856646
0.425315		0.0591152
0.393327		0.0572189
0.388991		0.123698
0.457149		0.0885498
0.409823		0.0798373
0.435052		0.0927637
0.402231		0.086623
0.374813		0.0924947
0.468519		0.149615
0.450489		0.142522
0.450819		0.223784
0.377345		0.125397
0.371593		0.103955
0.446427		0.114521
0.41948		0.0601513
0.423689		0.143378
0.440836		0.099664
0.444671		0.0905472
0.404559		0.103001
0.392839		0.070333
0.449133		0.0994389
0.424845		0.187864
0.457911		0.0977404
0.450454		0.13179
0.382349		0.0613883
0.436306		0.100244
0.428055		0.0270048
0.423144		0.0808688
0.38408		0.0818878
0.392879		0.116661
0.449645		0.0759639
0.455527		0.0543141
0.399217		0.0907081
0.4053		0.135611
0.412373		0.153099
0.465347		0.275397
0.371998		0.281391
0.431729		0.0671272
0.452071		0.122338
0.424242		0.196257
0.415794		0.0905693
0.420875		0.101411
0.420676		0.132105
0.438635		0.148914
0.452972		0.0443454
0.418602		0.231213
0.426807		0.114101
0.448611		0.100267
0.469177		0.0649779
0.44758		0.164376
0.460335		0.0506092
0.424751		0.20042
0.395859		0.104068
0.410787		0.0938889
0.374228		0.0992451
0.396423		0.0993181
0.415588		0.0378537
0.431614		0.143345
0.430816		0.125561
0.424999		0.0831252
0.453954		0.0817895
0.422635		0.119634
0.431647		0.10591
0.402915		0.146623
0.422188		0.142604
0.41896		0.116959
0.443149		0.11961
0.470267		0.130802
0.481246		0.0820286
0.399402		0.159648
0.433202		0.141911
0.392628		0.13345
0.417541		0.0697281
0.415657		0.102567
0.457081		0.11128
0.385578		0.132255
0.41034		0.0941787
0.418697		0.0778412
0.388513		0.0417937
0.385302		0.150639
0.37098		0.0399903
0.41227		0.0524588
0.390196		0.0383222
0.445023		0.0740687
0.401138		0.0964865
0.417168		0.0513443
0.451548		0.0717486
0.394191		0.091873
0.405962		0.182255
0.447266		0.0992833
0.415887		0.127773
0.417239		0.134842
0.420245		0.0951056
0.427393		0.0904689
0.405137		0.136658
0.47513		0.0372809
0.453919		0.152353
0.471985		0.160974
0.439146		0.249941
0.377148		0.0427902
0.41899		0.0910808
0.395879		0.140052
0.443215		0.254299
0.449441		0.316461
0.392601		0.0794638
0.374591		0.397468
0.431548		0.119478
0.40744		0.0959763
0.412991		0.0507778
0.432888		0.0709458
0.366507		0.0982391
0.430858		0.0937131
0.489283		0.0380937
0.436004		0.142718
0.48766		0.142299
0.422904		0.104358
0.44883		0.113475
0.436564		0.263739
0.472787		0.198788
0.373518		0.242209
0.45619		0.077322
0.46754		0.113041
0.395835		0.0929218
0.430915		0.161196
0.368899		0.127024
0.42571		0.048533
0.38762		0.117599
0.420797		0.138891
0.436197		0.126541
0.393686		0.0884149
0.446478		0.140398
0.380309		0.153903
0.434047		0.0905944
0.4048		0.0919226
0.449048		0.0862125
0.464736		0.0782209
0.416722		0.12492
0.448655		0.0506943
0.394634		0.0809622
0.430529		0.124195
0.387374		0.0631812
0.415717		0.0551635
0.424814		0.22614
0.388668		0.100317
0.418901		0.0807511
0.409002		0.139329
0.438935		0.29252
0.426865		0.13172
0.451345		0.132408
0.393664		0.14641
0.414461		0.108499
0.42116		0.112651
0.363737		0.0783791
0.389153		0.0819626
0.429566		0.134373
0.400088		0.109474
0.438466		0.124569
0.457507		0.0651247
0.379668		0.046182
0.407624		0.112221
0.392991		0.100376
0.423156		0.137559
0.442409		0.248884
0.431041		0.11703
0.417865		0.118191
0.357057		0.101822
0.430159		0.0802679
0.373609		0.0474526
0.435228		0.100375
0.400478		0.140572
0.460573		0.23188
0.438554		0.0737047
0.429865		0.11928
0.374212		0.0786928
0.433933		0.11428
0.381433		0.0987157
0.378285		0.0607264
0.440622		0.126517
0.41491		0.0552844
0.445886		0.058072
0.434622		0.132059
0.462411		0.0682685
0.456012		0.060703
0.434182		0.0805976
0.420932		0.0722768
0.405407		0.073087
0.379861		0.107638
0.369175		0.139997
0.414853		0.0707518
0.440384		0.0430163
0.442085		0.103428
0.44039		0.146837
0.392388		0.139688
0.38641		0.157541
0.411506		0.126691
0.412818		0.0606712
0.426825		0.105101
0.436854		0.0799313
0.433185		0.0837689
0.38968		0.0743518
0.38462		0.139646
0.435325		0.0837164
0.371282		0.262542
0.395578		0.083402
0.395319		0.130872
0.453769		0.148782
0.378112		0.0368504
0.442096		0.123658
0.377185		0.103375
0.386745		0.245884
0.437189		0.0711191
0.379847		0.10485
0.363968		0.0671335
0.423927		0.237439
0.432781		0.0670912
0.437901		0.111243
0.449508		0.125949
0.427898		0.193816
0.466548		0.156273
0.406163		0.0716033
0.40821		0.106046
0.428415		0.100785
0.402321		0.0926026
0.430816		0.0775397
0.460276		0.108525
0.426239		0.13
0.423086		0.148929
0.457631		0.0897646
0.419107		0.0235342
0.407956		0.0888363
0.402236		0.104538
0.378398		0.0623101
0.438833		0.0705748
0.410667		0.193108
0.443613		0.108623
0.404709		0.0817587
0.386333		0.130838
0.434742		0.0783975
0.411113		0.0816044
0.399143		0.0774981
0.425494		0.128717
0.399516		0.0628656
0.485695		0.0623999
0.440827		0.174648
0.405411		0.0605216
0.385262		0.116055
0.353622		0.0502241
0.380859		0.0636707
0.393694		0.0552782
0.409096		0.0896264
0.4133		0.0674487
0.460182		0.112149
0.388916		0.0599895
0.397622		0.0550314
0.45987		0.0817582
0.426886		0.11043
0.380166		0.0756436
0.457498		0.0567859
0.451677		0.125952
0.400946		0.0628511
0.412639		0.0577345
0.453989		0.0497637
0.394223		0.0596835
0.394206		0.0710913
0.449687		0.1221
0.443543		0.0779333
0.427238		0.0576713
0.324605		0.0993636
0.412115		0.0549494
0.399171		0.0280475
0.438485		0.0570142
0.449782		0.0751964
0.463323		0.0337483
0.442616		0.123149
0.434509		0.0574663
0.458596		0.0736839
0.4281		0.0660154
0.449282		0.0884
0.46905		0.117294
0.422902		0.085017
0.407221		0.0627959
0.432671		0.0591873
0.448213		0.0722643
0.385626		0.0309939
0.391945		0.0721908
0.435999		0.106345
0.400306		0.0628743
0.246013		0.0413932
0.42095		0.0470183
0.42832		0.0571957
0.439941		0.0820502
0.440558		0.0387437
0.39941		0.0914711
0.413327		0.0780957
0.470873		0.112051
0.445561		0.0578412
0.385779		0.0772366
0.418976		0.0597252
0.40771		0.0469117
0.433995		0.0646456
0.474544		0.0866118
0.422627		0.113866
0.425139		0.0468203
0.416292		0.0943097
0.409687		0.04834
0.414253		0.0671688
0.430528		0.0969703
0.447992		0.0582799
0.428224		0.0729244
0.428972		0.0731363
0.475235		0.0506003
0.41727		0.0664828
0.444048		0.0915883
0.408514		0.0569436
0.375957		0.0735867
0.459857		0.0293358
0.375182		0.0728851
0.456146		0.106543
0.407491		0.0971382
0.456389		0.0947912
0.353813		0.0659199
0.444157		0.0792506
0.423019		0.0363707
0.451065		0.11559
0.40671		0.0438056
0.380241		0.0473934
0.443011		0.051401
0.380885		0.102141
0.416692		0.0652704
0.424686		0.152183
0.395682		0.0913689
0.446231		0.0451135
0.34458		0.0630139
0.394887		0.086814
0.408047		0.112205
0.426216		0.104173
0.441053		0.0853394
0.423917		0.126512
0.405353		0.0799791
0.399046		0.078727
0.424284		0.0763614
0.394791		0.0659852
0.40531		0.0890071
0.442011		0.0852325
0.412953		0.0643592
0.441936		0.0233502
0.44193		0.11595
0.438828		0.0809297
0.418979		0.082056
0.402582		0.0284452
0.423228		0.0681214
0.397748		0.0644426
0.46313		0.0936504
0.433623		0.0850528
0.46504		0.0790768
0.443331		0.0989388
0.399197		0.0890815
0.40032		0.0395396
0.436633		0.0702568
0.434649		0.0339973
0.421882		0.0285232
0.44296		0.0537159
0.37725		0.065889
0.4035		0.0844858
0.432641		0.0708154
0.421596		0.074119
0.448264		0.0721506
0.416365		0.0574715
0.398176		0.0554797
0.428843		0.0679407
0.400643		0.104276
0.407332		0.0376643
0.471612		0.134374
0.441533		0.0517139
0.444053		0.114916
0.413592		0.0634597
0.453177		0.102817
0.420944		0.0586377
0.422109		0.0765919
0.420583		0.0659246
0.398501		0.0881498
0.422279		0.0603441
0.378077		0.0989488
0.446176		0.120454
0.396094		0.0557079
0.459196		0.115099
0.420006		0.0666824
0.443045		0.0962397
0.40513		0.0375819
0.436732		0.0882391
0.476917		0.0557641
0.403958		0.114418
0.40861		0.0415143
0.435683		0.0855378
0.361828		0.0935417
0.416621		0.100929
0.41676		0.0420573
0.417426		0.0621358
0.426227		0.0875053
0.394206		0.0610804
0.413816		0.0678177
0.408402		0.0592474
0.381331		0.0834119
0.46736		0.0836031
0.373441		0.0358792
0.381277		0.109398
0.408105		0.0722487
0.423438		0.130466
0.362967		0.101437
0.374609		0.12047
0.412788		0.0193066
0.446292		0.13449
0.448624		0.0712229
0.427833		0.0260837
0.417687		0.115336
0.429299		0.0924573
0.446288		0.0433327
0.395766		0.120244
0.420895		0.0473067
0.465894		0.123253
0.43682		0.0784026
0.435262		0.0945944
0.441519		0.0615837
0.427365		0.0554515
0.41636		0.109144
0.373645		0.0686849
0.43664		0.0974222
0.466736		0.110341
0.461958		0.0802157
0.423128		0.0609995
0.46317		0.0670934
0.440337		0.110748
0.395666		0.0669356
0.460645		0.0904331
0.458451		0.0822939
0.402259		0.100905
0.40881		0.0754405
0.419791		0.0210554
0.410926		0.0776981
0.441047		0.0584173
0.386314		0.0834147
0.40366		0.0613499
0.405998		0.0329507
0.364431		0.114765
0.42694		0.0757756
0.441046		0.068205
0.413838		0.0336025
0.450185		0.0823518
0.450259		0.0515222
0.361618		0.0748863
0.437194		0.11546
0.421402		0.0988036
0.409632		0.113288
0.475562		0.0751721
0.451231		0.0454833
0.421055		0.0545799
0.3671		0.0526656
0.379061		0.1129
0.418076		0.0967557
0.406604		0.0995704
0.398081		0.0572001
0.390444		0.0541285
0.445094		0.0495277
0.41256		0.0621856
0.431227		0.0796966
0.433713		0.111935
0.413315		0.0739165
0.38788		0.0819545
0.43843		0.12097
0.426382		0.0879148
0.428492		0.0584038
0.446238		0.142543
0.462027		0.0997714
0.439458		0.0460913
0.396808		0.0289871
0.463323		0.133095
0.443663		0.115216
0.413555		0.0454983
0.474616		0.0344904
0.386764		0.0547969
0.398529		0.0284438
0.414662		0.0637087
0.357958		0.0497483
0.388107		0.11275
0.434528		0.0886248
0.444915		0.0563925
0.382183		0.0403669
0.361724		0.0753429
0.420384		0.0678318
0.457008		0.11975
0.415837		0.125624
0.458293		0.0735338
0.435703		0.0890635
0.455138		0.0674139
0.457753		0.0808199
0.420027		0.0851242
0.371515		0.0473375
0.421193		0.108861
0.416832		0.084032
0.419882		0.0866545
0.417036		0.069834
0.424179		0.0874924
0.458443		0.036182
0.461528		0.0749571
0.456618		0.0688935
0.44184		0.0561794
0.437615		0.0659282
0.376425		0.0758951
0.463903		0.0891934
0.457624		0.128035
0.424006		0.0728944
0.441476		0.0285446
0.470387		0.0300811
0.370322		0.0804716
0.410827		0.105752
0.414035		0.0575095
0.408856		0.0949953
0.429618		0.0605811
0.372372		0.105492
0.403284		0.0248197
0.444129		0.0647318
0.406268		0.0961926
0.371976		0.0670737
0.411498		0.113322
0.397276		0.110098
0.424202		0.0378753
0.410519		0.105388
0.45079		0.0939344
0.416944		0.114898
0.397787		0.0657369
0.399785		0.105158
0.46278		0.0448108
0.44096		0.101597
0.419827		0.099463
0.415703		0.0545169
0.407068		0.0822462
0.455184		0.12357
0.432201		0.0660905
0.346108		0.0665668
0.413642		0.0634395
0.43372		0.101736
0.390218		0.0918503
0.417355		0.0685124
0.428043		0.108824
0.393244		0.106671
0.486853		0.0537779
0.430833		0.00317216
0.421346		0.116673
0.460965		0.128221
0.412673		0.0788228
0.414827		0.110133
0.453522		0.117388
0.455453		0.0666406
0.425054		0.0775361
0.436671		0.0952356
0.438687		0.0963582
0.36801		0.0892745
0.389889		0.0899762
0.439551		0.0364143
0.392838		0.0898397
0.413425		0.108354
0.391687		0.0371665
0.408605		0.0576445
0.447256		0.0623562
0.46354		0.053815
0.432143		0.0794084
0.436041		0.082727
0.438763		0.0927456
0.42285		0.063205
0.423432		0.0942371
0.424358		0.119848
0.400432		0.0671983
0.416893		0.0481691
0.435755		0.0424683
0.434082		0.0889221
0.399897		0.04963
0.429595		0.0281562
0.433655		0.0464074
0.426038
0.432361
0.41041
0.458287
0.395736
0.398807
0.472078
0.40286
0.418159
0.392981
0.44028
0.433938
0.413197
0.406624
0.441324
0.453533
0.406985
0.399194
0.452541
0.385271
0.418307
0.425866
0.401531
0.404656
0.445571
0.475221
0.466352
0.442052
0.483354
0.373881
0.480079
0.37927
0.426719
0.43728
0.427858
0.396006
0.397962
0.412558
0.429362
0.439774
0.378079
0.443503
0.389996
0.439329
0.415532
0.413288
0.438303
0.408257
0.452778
0.475711
0.436032
0.414027
0.370684
0.467223
0.38482
0.400483
0.434419
0.428405
0.374832
0.428659
0.450962
0.465423
0.427428
0.403561
0.382341
0.460439
0.454328
0.442221
0.455878
0.408184
0.402119
0.474847
0.439967
0.469699
0.429988
0.407929
0.446458
0.398829
0.426453
0.424375
0.42194
0.457972
0.441886
0.435033
0.426425
0.42376
0.440162
0.404009
0.415643
0.42993
0.379087
0.407222
0.436926
0.408288
0.436829
0.408517
0.441426
0.396791
0.401822
0.414651
0.403826
0.45518
0.42468
0.439671
0.445659
0.395452
0.434705
0.483486
0.369067
0.379991
0.446692
0.438428
0.458806
0.446083
0.419921
0.427387
0.443821
0.434671
0.424806
0.398488
0.400282
0.385339
0.414348
0.443594
0.459637
0.384842
0.36862
0.43396
0.387671
0.402959
0.428284
0.440506
0.425874
0.42555
0.416263
0.385279
0.427366
0.42875
0.428746
0.437878
0.447562
0.447434
0.421369
0.455417
0.434673
0.441239
0.424335
0.431128
0.434124
0.381656
0.40633
0.428078
0.43397
0.416613
0.479372
0.399491
0.482749
0.466485
0.425017
0.438988
0.398327
0.389921
0.460091
0.404407
0.377334
0.374864
0.428748
0.459138
0.440652
0.372583
0.407504
0.368927
0.394353
0.428633
0.447466
0.376306
0.463548
0.415708
0.416436
0.409365
0.369427
0.432479
0.324642
0.440199
0.42614
0.40221
0.438934
0.462298
0.404502
0.28149
0.399726
0.426704
0.38101
0.448704
0.39007
0.404137
0.378178
0.420774
0.452651
0.410511
0.412645
0.423002
0.447706
0.397301
0.44179
0.413826
0.454416
0.433077
0.401075
0.377852
0.405693
0.366721
0.404235
0.325054
0.422932
0.4364
0.450667
0.383384
0.347078
0.434579
0.391885
0.440947
0.392851
0.423045
0.430679
0.442921
0.415112
0.427667
0.399702
0.424235
0.428602
0.432427
0.423413
0.398704
0.418065
0.399571
0.390279
0.414556
0.427394
0.443058
0.468066
0.388524
0.397196
0.0394647
0.408665
0.381182
0.366306
0.429466
0.444874
0.423644
0.430913
0.408742
0.419848
0.434468
0.433635
0.446369
0.437634
0.434369
0.391612
0.399915
0.424893
0.41519
0.431838
0.443227
0.399468
0.396518
0.470596
0.432832
0.421557
0.422524
0.405174
0.398883
0.381062
0.406881
0.379241
0.435374
0.304197
0.43536
0.42887
0.292031
0.405637
0.440395
0.438891
0.366312
0.402868
0.396882
0.447283
0.458861
0.442031
0.398502
0.412669
0.447354
0.411806
0.430651
0.409583
0.441683
0.407582
0.407405
0.419089
0.411271
0.366456
0.438635
0.454926
0.46226
0.431786
0.453001
0.420235
0.398583
0.431999
0.387627
0.405689
0.395699
0.415235
0.401989
0.392728
0.461919
0.41607
0.46305
0.374124
0.440135
0.354447
0.443402
0.445073
0.386988
0.391646
0.420768
0.390813
0.457514
0.406888
0.424984
0.432968
0.401671
[truncated: 317 more rows]
