# Supplementary material for: Divergent aging of nulliparous and parous mammary glands reveals IL33+ hybrid epithelial cells
Source: Nat Commun. 2026 Jan 21;17:1898. doi: 10.1038/s41467-026-68611-0 (PMC12923676; doi:10.1038/s41467-026-68611-0)
Supplement: Supplementary file 4 — Source Data [file 41467_2026_68611_MOESM4_ESM.zip › Source data/Fig 3c.xlsx]

## Sheet: Fig 3c
Proportion of cells expressing Il33 and Krt6a in each GSE216542 sub-cluster, split by age group
	18M NP					3M NP
Myoepithelial_8	1	0.736842				0
Luminal-HS_6	0	0	0.15			0	0	0.033898	0.038961	0
Luminal-HS_2	0.015625	0.052326	0.019139	0	0	0.012158	0.02459	0.023333
Myoepithelial_5	0	0	0.012195			0	0	0
Myoepithelial_4	0	0				0
Myoepithelial_3	0
Myoepithelial_0	0	0	0			0	0	0
Luminal-HS_3						0	0
Luminal-HS_1	0					0	0
Luminal-AV_7	0					0
Luminal-AV_3	0	0	0	0	0	0	0	0	0	0
Luminal-AV_1	0	0	0			0	0	0
Box plot values across samples
Luminal-AV_1	M18	n	3
Luminal-AV_1	M18	min	0
Luminal-AV_1	M18	max	0
Luminal-AV_1	M18	Q1_25	0
Luminal-AV_1	M18	median_50	0
Luminal-AV_1	M18	Q3_75	0
Luminal-AV_1	M18	IQR	0
Luminal-AV_1	M18	whisker_low	0
Luminal-AV_1	M18	whisker_high	0
Luminal-AV_1	M18	p5	0
Luminal-AV_1	M18	p10	0
Luminal-AV_1	M18	p90	0
Luminal-AV_1	M18	p95	0
Luminal-AV_1	M3	n	3
Luminal-AV_1	M3	min	0
Luminal-AV_1	M3	max	0
Luminal-AV_1	M3	Q1_25	0
Luminal-AV_1	M3	median_50	0
Luminal-AV_1	M3	Q3_75	0
Luminal-AV_1	M3	IQR	0
Luminal-AV_1	M3	whisker_low	0
Luminal-AV_1	M3	whisker_high	0
Luminal-AV_1	M3	p5	0
Luminal-AV_1	M3	p10	0
Luminal-AV_1	M3	p90	0
Luminal-AV_1	M3	p95	0
Luminal-AV_3	M18	n	5
Luminal-AV_3	M18	min	0
Luminal-AV_3	M18	max	0
Luminal-AV_3	M18	Q1_25	0
Luminal-AV_3	M18	median_50	0
Luminal-AV_3	M18	Q3_75	0
Luminal-AV_3	M18	IQR	0
Luminal-AV_3	M18	whisker_low	0
Luminal-AV_3	M18	whisker_high	0
Luminal-AV_3	M18	p5	0
Luminal-AV_3	M18	p10	0
Luminal-AV_3	M18	p90	0
Luminal-AV_3	M18	p95	0
Luminal-AV_3	M3	n	5
Luminal-AV_3	M3	min	0
Luminal-AV_3	M3	max	0
Luminal-AV_3	M3	Q1_25	0
Luminal-AV_3	M3	median_50	0
Luminal-AV_3	M3	Q3_75	0
Luminal-AV_3	M3	IQR	0
Luminal-AV_3	M3	whisker_low	0
Luminal-AV_3	M3	whisker_high	0
Luminal-AV_3	M3	p5	0
Luminal-AV_3	M3	p10	0
Luminal-AV_3	M3	p90	0
Luminal-AV_3	M3	p95	0
Luminal-AV_7	M18	n	1
Luminal-AV_7	M18	min	0
Luminal-AV_7	M18	max	0
Luminal-AV_7	M18	Q1_25	0
Luminal-AV_7	M18	median_50	0
Luminal-AV_7	M18	Q3_75	0
Luminal-AV_7	M18	IQR	0
Luminal-AV_7	M18	whisker_low	0
Luminal-AV_7	M18	whisker_high	0
Luminal-AV_7	M18	p5	0
Luminal-AV_7	M18	p10	0
Luminal-AV_7	M18	p90	0
Luminal-AV_7	M18	p95	0
Luminal-AV_7	M3	n	1
Luminal-AV_7	M3	min	0
Luminal-AV_7	M3	max	0
Luminal-AV_7	M3	Q1_25	0
Luminal-AV_7	M3	median_50	0
Luminal-AV_7	M3	Q3_75	0
Luminal-AV_7	M3	IQR	0
Luminal-AV_7	M3	whisker_low	0
Luminal-AV_7	M3	whisker_high	0
Luminal-AV_7	M3	p5	0
Luminal-AV_7	M3	p10	0
Luminal-AV_7	M3	p90	0
Luminal-AV_7	M3	p95	0
Luminal-HS_1	M18	n	1
Luminal-HS_1	M18	min	0
Luminal-HS_1	M18	max	0
Luminal-HS_1	M18	Q1_25	0
Luminal-HS_1	M18	median_50	0
Luminal-HS_1	M18	Q3_75	0
Luminal-HS_1	M18	IQR	0
Luminal-HS_1	M18	whisker_low	0
Luminal-HS_1	M18	whisker_high	0
Luminal-HS_1	M18	p5	0
Luminal-HS_1	M18	p10	0
Luminal-HS_1	M18	p90	0
Luminal-HS_1	M18	p95	0
Luminal-HS_1	M3	n	2
Luminal-HS_1	M3	min	0
Luminal-HS_1	M3	max	0
Luminal-HS_1	M3	Q1_25	0
Luminal-HS_1	M3	median_50	0
Luminal-HS_1	M3	Q3_75	0
Luminal-HS_1	M3	IQR	0
Luminal-HS_1	M3	whisker_low	0
Luminal-HS_1	M3	whisker_high	0
Luminal-HS_1	M3	p5	0
Luminal-HS_1	M3	p10	0
Luminal-HS_1	M3	p90	0
Luminal-HS_1	M3	p95	0
Luminal-HS_2	M18	n	5
Luminal-HS_2	M18	min	0
Luminal-HS_2	M18	max	0.0523256
Luminal-HS_2	M18	Q1_25	0
Luminal-HS_2	M18	median_50	0.015625
Luminal-HS_2	M18	Q3_75	0.0191388
Luminal-HS_2	M18	IQR	0.0191388
Luminal-HS_2	M18	whisker_low	0
Luminal-HS_2	M18	whisker_high	0.0191388
Luminal-HS_2	M18	p5	0
Luminal-HS_2	M18	p10	0
Luminal-HS_2	M18	p90	0.0390509
Luminal-HS_2	M18	p95	0.0456882
Luminal-HS_2	M3	n	3
Luminal-HS_2	M3	min	0.0121581
Luminal-HS_2	M3	max	0.0245902
Luminal-HS_2	M3	Q1_25	0.0177457
Luminal-HS_2	M3	median_50	0.0233333
Luminal-HS_2	M3	Q3_75	0.0239617
Luminal-HS_2	M3	IQR	0.00621605
Luminal-HS_2	M3	whisker_low	0.0121581
Luminal-HS_2	M3	whisker_high	0.0245902
Luminal-HS_2	M3	p5	0.0132756
Luminal-HS_2	M3	p10	0.0143931
Luminal-HS_2	M3	p90	0.0243388
Luminal-HS_2	M3	p95	0.0244645
Luminal-HS_3	M3	n	2
Luminal-HS_3	M3	min	0
Luminal-HS_3	M3	max	0
Luminal-HS_3	M3	Q1_25	0
Luminal-HS_3	M3	median_50	0
Luminal-HS_3	M3	Q3_75	0
Luminal-HS_3	M3	IQR	0
Luminal-HS_3	M3	whisker_low	0
Luminal-HS_3	M3	whisker_high	0
Luminal-HS_3	M3	p5	0
Luminal-HS_3	M3	p10	0
Luminal-HS_3	M3	p90	0
Luminal-HS_3	M3	p95	0
Luminal-HS_6	M18	n	3
Luminal-HS_6	M18	min	0
Luminal-HS_6	M18	max	0.15
Luminal-HS_6	M18	Q1_25	0
Luminal-HS_6	M18	median_50	0
Luminal-HS_6	M18	Q3_75	0.075
Luminal-HS_6	M18	IQR	0.075
Luminal-HS_6	M18	whisker_low	0
Luminal-HS_6	M18	whisker_high	0.15
Luminal-HS_6	M18	p5	0
Luminal-HS_6	M18	p10	0
Luminal-HS_6	M18	p90	0.12
Luminal-HS_6	M18	p95	0.135
Luminal-HS_6	M3	n	5
Luminal-HS_6	M3	min	0
Luminal-HS_6	M3	max	0.038961
Luminal-HS_6	M3	Q1_25	0
Luminal-HS_6	M3	median_50	0
Luminal-HS_6	M3	Q3_75	0.0338983
Luminal-HS_6	M3	IQR	0.0338983
Luminal-HS_6	M3	whisker_low	0
Luminal-HS_6	M3	whisker_high	0.038961
Luminal-HS_6	M3	p5	0
Luminal-HS_6	M3	p10	0
Luminal-HS_6	M3	p90	0.0369359
Luminal-HS_6	M3	p95	0.0379485
Myoepithelial_0	M18	n	3
Myoepithelial_0	M18	min	0
Myoepithelial_0	M18	max	0
Myoepithelial_0	M18	Q1_25	0
Myoepithelial_0	M18	median_50	0
Myoepithelial_0	M18	Q3_75	0
Myoepithelial_0	M18	IQR	0
Myoepithelial_0	M18	whisker_low	0
Myoepithelial_0	M18	whisker_high	0
Myoepithelial_0	M18	p5	0
Myoepithelial_0	M18	p10	0
Myoepithelial_0	M18	p90	0
Myoepithelial_0	M18	p95	0
Myoepithelial_0	M3	n	3
Myoepithelial_0	M3	min	0
Myoepithelial_0	M3	max	0
Myoepithelial_0	M3	Q1_25	0
Myoepithelial_0	M3	median_50	0
Myoepithelial_0	M3	Q3_75	0
Myoepithelial_0	M3	IQR	0
Myoepithelial_0	M3	whisker_low	0
Myoepithelial_0	M3	whisker_high	0
Myoepithelial_0	M3	p5	0
Myoepithelial_0	M3	p10	0
Myoepithelial_0	M3	p90	0
Myoepithelial_0	M3	p95	0
Myoepithelial_3	M18	n	1
Myoepithelial_3	M18	min	0
Myoepithelial_3	M18	max	0
Myoepithelial_3	M18	Q1_25	0
Myoepithelial_3	M18	median_50	0
Myoepithelial_3	M18	Q3_75	0
Myoepithelial_3	M18	IQR	0
Myoepithelial_3	M18	whisker_low	0
Myoepithelial_3	M18	whisker_high	0
Myoepithelial_3	M18	p5	0
Myoepithelial_3	M18	p10	0
Myoepithelial_3	M18	p90	0
Myoepithelial_3	M18	p95	0
Myoepithelial_4	M18	n	2
Myoepithelial_4	M18	min	0
Myoepithelial_4	M18	max	0
Myoepithelial_4	M18	Q1_25	0
Myoepithelial_4	M18	median_50	0
Myoepithelial_4	M18	Q3_75	0
Myoepithelial_4	M18	IQR	0
Myoepithelial_4	M18	whisker_low	0
Myoepithelial_4	M18	whisker_high	0
Myoepithelial_4	M18	p5	0
Myoepithelial_4	M18	p10	0
Myoepithelial_4	M18	p90	0
Myoepithelial_4	M18	p95	0
Myoepithelial_4	M3	n	1
Myoepithelial_4	M3	min	0
Myoepithelial_4	M3	max	0
Myoepithelial_4	M3	Q1_25	0
Myoepithelial_4	M3	median_50	0
Myoepithelial_4	M3	Q3_75	0
Myoepithelial_4	M3	IQR	0
Myoepithelial_4	M3	whisker_low	0
Myoepithelial_4	M3	whisker_high	0
Myoepithelial_4	M3	p5	0
Myoepithelial_4	M3	p10	0
Myoepithelial_4	M3	p90	0
Myoepithelial_4	M3	p95	0
Myoepithelial_5	M18	n	3
Myoepithelial_5	M18	min	0
Myoepithelial_5	M18	max	0.0121951
Myoepithelial_5	M18	Q1_25	0
Myoepithelial_5	M18	median_50	0
Myoepithelial_5	M18	Q3_75	0.00609756
Myoepithelial_5	M18	IQR	0.00609756
Myoepithelial_5	M18	whisker_low	0
Myoepithelial_5	M18	whisker_high	0.0121951
Myoepithelial_5	M18	p5	0
Myoepithelial_5	M18	p10	0
Myoepithelial_5	M18	p90	0.0097561
Myoepithelial_5	M18	p95	0.0109756
Myoepithelial_5	M3	n	3
Myoepithelial_5	M3	min	0
Myoepithelial_5	M3	max	0
Myoepithelial_5	M3	Q1_25	0
Myoepithelial_5	M3	median_50	0
Myoepithelial_5	M3	Q3_75	0
Myoepithelial_5	M3	IQR	0
Myoepithelial_5	M3	whisker_low	0
Myoepithelial_5	M3	whisker_high	0
Myoepithelial_5	M3	p5	0
Myoepithelial_5	M3	p10	0
Myoepithelial_5	M3	p90	0
Myoepithelial_5	M3	p95	0
Myoepithelial_8	M18	n	2
Myoepithelial_8	M18	min	0.736842
Myoepithelial_8	M18	max	1
Myoepithelial_8	M18	Q1_25	0.802632
Myoepithelial_8	M18	median_50	0.868421
Myoepithelial_8	M18	Q3_75	0.934211
Myoepithelial_8	M18	IQR	0.131579
Myoepithelial_8	M18	whisker_low	0.736842
Myoepithelial_8	M18	whisker_high	1
Myoepithelial_8	M18	p5	0.75
Myoepithelial_8	M18	p10	0.763158
Myoepithelial_8	M18	p90	0.973684
Myoepithelial_8	M18	p95	0.986842
Myoepithelial_8	M3	n	1
Myoepithelial_8	M3	min	0
Myoepithelial_8	M3	max	0
Myoepithelial_8	M3	Q1_25	0
Myoepithelial_8	M3	median_50	0
Myoepithelial_8	M3	Q3_75	0
Myoepithelial_8	M3	IQR	0
Myoepithelial_8	M3	whisker_low	0
Myoepithelial_8	M3	whisker_high	0
Myoepithelial_8	M3	p5	0
Myoepithelial_8	M3	p10	0
Myoepithelial_8	M3	p90	0
Myoepithelial_8	M3	p95	0
