# Supplementary material for: Divergent aging of nulliparous and parous mammary glands reveals IL33+ hybrid epithelial cells
Source: Nat Commun. 2026 Jan 21;17:1898. doi: 10.1038/s41467-026-68611-0 (PMC12923676; doi:10.1038/s41467-026-68611-0)
Supplement: Supplementary file 4 — Source Data [file 41467_2026_68611_MOESM4_ESM.zip › Source data/Fig 2e.xlsx]

## Sheet: Fig 2e
PAGA pseudotime scores
Basal	Hybrid	HRlow	HRhigh
0	0.411243	0.95206	0.875002
0.0616959	0.424441	0.905943	0.936687
0.0401557	0.276774	0.908889	0.868437
0.0735224	0.384919	0.935009	0.884537
0.0203258	0.400658	0.957799	0.843124
0.0120756	0.439769	0.927786	0.917236
0.0659465	0.449722	0.941647	0.915412
0.0681752	0.4458	0.90935	0.946222
0.0752601	0.429539	0.943756	0.886977
0.0426042	0.433226	0.938303	0.871284
0.040892	0.380831	0.940303	0.883111
0.0569635	0.428151	0.899026	0.884581
0.0374556	0.404626	0.938772	0.903212
0.0502548	0.414519	0.897456	0.876908
0.0779951	0.325687	0.913888	0.849438
0.0623221	0.322288	0.952779	0.940954
0.0598455	0.474107	0.909199	0.895508
0.0371652	0.298904	0.905165	0.884628
0.0464157	0.406786	0.900631	0.872923
0.00948047	0.410525	0.867347	0.934764
0.0295985	0.411109	0.976849	0.874585
0.0481302	0.417137	0.915983	0.863997
0.0225543	0.431185	0.912851	0.850274
0.0285813	0.417718	0.964778	0.924819
0.0391818	0.389686	0.942298	0.915379
0.0213226	0.356181	0.9595	0.959279
0.0411303	0.341795	0.933291	0.867391
0.0309486	0.415303	0.924315	0.903208
0.0405822	0.281461	0.916793	0.939201
0.0351035	0.441116	0.932941	0.947173
0.0714111	0.376108	0.91722	0.928115
0.0639581	0.34284	0.934091	0.922539
0.0940133	0.379245	0.922417	0.866706
0.0718831	0.377813	0.97588	0.938421
0.0412635	0.454766	0.926128	0.93376
0.0548307	0.410302	0.926575	0.942378
0.0563637	0.351568	0.94585	0.926226
0.0351832	0.253064	0.916087	0.923724
0.062868	0.452344	0.953283	0.92192
0.0655891	0.452732	0.917844	0.858656
0.0329107	0.356832	0.982566	0.873487
0.0683958	0.451522	0.932189	0.888454
0.0317865	0.382255	0.916872	0.945124
0.0356324	0.40729	0.931367	0.879724
0.0567199	0.442854	0.951489	0.897812
0.0177148	0.369958	0.929609	0.90853
0.05888	0.396307	0.955188	0.95292
0.052974	0.43579	0.951675	0.955856
0.0387753	0.286689	0.935016	0.945469
0.0279577	0.396402	0.948808	0.947798
0.0489936	0.453734	0.989056	0.89789
0.0621015	0.383066	0.917431	0.870521
0.0650994	0.357519	0.94212	0.916053
0.00820553	0.406364	0.905708	0.953263
0.0123509	0.368476	0.895945	0.946636
0.0695145	0.467729	0.92784	0.943924
0.0486287	0.391302	0.927262	0.875885
0.0712392	0.40544	0.93173	0.907147
0.0606905	0.4214	0.902662	0.910548
0.0433759	0.463817	0.914527	0.949264
0.0544587	0.455748	0.975011	0.921711
0.0181592	0.449443	0.946949	0.958969
0.02786	0.333524	0.907243	0.941503
0.0383572	0.315203	0.915515	0.955648
0.0050974	0.456619	0.931436	0.95182
0.0657208	0.435396	0.947988	0.868839
0.0398542	0.354117	0.967412	0.966645
0.0360642	0.451704	0.928053	0.955204
0.346963	0.39501	0.896349	0.88016
0.0558978	0.420688	0.95502	0.93481
0.0931592	0.388667	0.934959	0.927749
0.0376608	0.454544	0.924339	0.925028
0.0690052	0.431202	0.894626	0.80796
0.0693474	0.440014	0.895686	0.936275
0.0636839	0.436562	0.954784	0.963081
0.0566448	0.459823	0.951109	0.934912
0.076646	0.313456	0.959813	0.959445
0.0645181	0.415657	0.918204	0.934388
0.0664194	0.417609	0.94162	0.899471
0.032629	0.438826	0.915427	0.961852
0.0694723	0.347143	0.915159	0.906308
0.0698552	0.427541	0.973341	0.940736
0.0535752	0.37228	0.929487	0.869555
0.0124409	0.40194	0.903083	0.911439
0.0398666	0.336484	0.930886	0.870391
0.0599544	0.412643	0.971914	0.912559
0.0459057	0.382319	0.914761	0.885502
0.0470593	0.465886	0.890657	0.929528
0.0799036	0.465389	0.926632	0.941998
0.0681808	0.435568	0.94905	0.939819
0.0453217	0.351897	0.913323	0.979688
0.0235199	0.453985	0.971864	0.938821
0.0640193	0.463206	0.993675	0.91392
0.02442	0.325997	0.911115	0.910399
0.0937943		0.929825	0.857901
0.0409401		0.9163	0.925919
0.0541442		0.972119	0.907395
0.0668914		0.938657	0.921914
0.0225294		0.979411	0.914146
0.0334653		0.918916	0.930499
0.0905999		0.977649	0.870562
0.0716223		0.928621	0.853624
0.0252811		0.932876	0.914332
0.0626949		0.907452	0.938082
0.0544697		0.912883	0.931455
0.0425075		0.916764	0.936269
0.163729		0.915429	0.868569
0.0427843		0.944358	0.889182
0.0495949		0.965519	0.835221
0.0235406		0.957543	0.881382
0.0314152		0.901944	0.724078
0.0526993		0.926706	0.885995
0.0482794		0.909185	0.889334
0.0820205		0.892661	0.961506
0.0756314		0.899398	0.936119
0.0607619		0.893278	0.889567
0.0503662		0.952913	0.967322
0.0916574		0.900953	0.971202
0.0334391		0.910089	0.939963
0.0457673		0.900817	0.961542
0.0564881		0.892437	0.893195
0.0282939		0.932422	0.915627
0.0502171		0.901303	0.92556
0.0504112		0.911822	0.97867
0.0306253		0.939072	0.933383
0.0529039		0.917133	0.891809
0.0747074		0.950018	0.927422
0.042274		0.909028	0.9299
0.0292006		0.909833	0.958351
0.0571586		0.956481	0.935541
0.0196822		0.898806	0.978402
0.0303104		0.907507	0.987192
0.0255046		0.921997	0.936055
0.0613272		0.965014	0.952788
0.0731047		0.946648	0.958163
0.0362854		0.903441	0.955905
0.0408696		0.931857	0.945547
0.045204		0.932733	0.943327
0.0569206		0.930967	0.968502
0.0709859		0.907406	0.911241
0.0529081		0.927197	0.942563
0.0105546		0.906605	0.929652
0.0448318		0.94284	0.934254
0.0871237		0.960803	0.826451
0.0913484		0.919488	0.932471
0.0638006		0.978642	0.969261
0.065439		0.962713	0.970787
0.0243766		0.917239	0.922518
0.0566624		0.931607	0.880354
0.0421926		0.90166	0.94052
0.0522635		0.933125	0.952203
0.0872087		0.933694	0.93798
0.0295494		0.954377	0.937477
0.0374653		0.903055	0.967328
0.038698		0.930468	0.933761
0.0390818		0.940969	0.914097
0.0413366		0.904908	0.892001
0.0447211		0.926734	0.942539
0.0545324		0.985266	0.967047
0.0390277		0.916929	0.923922
0.0611587		0.92874	0.88662
0.0992141		0.940839	0.937333
0.0710618		0.916941	0.930879
0.0478147		0.910721	0.933675
0.0585364		0.909759	0.932286
0.0677285		0.939209	0.732107
0.0474728		0.930503	0.940417
0.0410934		0.95588	0.943159
0.0676151		0.942363	0.941045
0.0583085		0.925264	0.971346
0.259173		0.910381	0.940711
0.0588382		0.914472	0.977752
0.0495326		0.94706	0.948214
0.0478301		0.900799	0.903644
0.025702		0.915068	0.934674
0.0412695		0.962178	0.936152
0.0974712		0.91031	0.921474
0.0669866		0.941086	0.929719
0.0549657		0.901324	0.977238
0.0539622		0.92072	0.977661
0.0275608		0.946687	0.843926
0.0460863		0.921539	0.944723
0.045326		0.946959	0.962459
0.0478896		0.932018	0.894753
0.0629346		0.915044	0.781228
0.0469662		0.904749	0.91002
0.03617		0.946107	0.985666
0.0748733		0.917553	0.856825
0.0504722		0.901773	0.952628
0.0448577		0.90679	0.904814
0.0636155		0.922863	0.887455
0.0349283		0.894016	0.974311
0.0576254		0.937096	0.913115
0.0554361		0.904783	0.921848
0.0479537		0.914982	0.986832
0.0570001		0.903861	0.935534
0.0462326		0.932274	0.875969
0.0531448		0.900681	0.870707
0.054449		0.932552	0.915049
0.0249862		0.889298	0.892886
0.0446149		0.930374	0.911908
0.0633519		0.907418	0.927757
0.0664677		0.944334	0.923498
0.0225597		0.884258	0.904185
0.043178		0.936266	0.909341
0.0367504		0.955644	0.866855
0.0342547		0.953102	0.880614
0.0439559		0.897666	0.922295
0.0470151		0.948597	0.878771
0.183289		0.918933	0.953087
0.0497975		0.907667	0.904475
0.0212704		0.917424	0.882788
0.0311204		0.921623	0.870761
0.0622254		0.916805	0.892803
0.0422103		0.897461	0.892789
0.0861368		0.907676	0.934713
0.0193091		0.935393	0.965452
0.0331676		0.91845	0.875577
0.0502182		0.888969	0.877157
0.0800552		0.911548	0.923742
0.0792793		0.930181	0.884155
0.0390542		0.920448	0.898169
0.0326645		0.92725	0.906949
0.0603164		0.924765	0.913849
0.0832866		0.89887	0.912834
0.0610246		0.924065	0.931534
0.0510391		0.928644	0.859804
0.0570688		0.936532	0.886376
0.0285378		0.916226	0.919681
0.0555231		0.943661	0.876623
0.0876715		0.951503	0.901601
0.0573863		0.919612	0.879862
0.0705199		0.9181	0.87153
0.04816		0.946856	0.908236
0.0107129		0.936819	0.909197
0.0599083		0.920322	0.912648
0.118552		0.947964	0.91503
0.0415645		0.912516	0.863247
0.0198223		0.915723	0.889045
0.0434835		0.917967	0.879518
0.0307888		0.944205	0.890768
0.0344969		0.853705	0.897746
0.0358195		0.928779	0.88343
0.0685397		0.956313	0.918458
0.037927		0.933037	0.905988
0.018879		0.940757	0.865154
0.0875092		0.902012	0.881813
0.0422622		0.979538	0.88699
0.0380752		0.949068	0.86539
0.00510413		0.905478	0.918682
0.0376146		0.942633	0.937699
0.0487317		0.896484	0.954669
0.0357163		0.846365	0.921559
0.0447011		0.900994	0.915992
0.0496442		0.924189	0.895556
0.0533391		0.907488	0.93031
0.0661204		0.913129	0.895714
0.0397994		0.924155	0.86573
0.0257102		0.935703	0.911173
0.0364948		0.94702	0.928009
0.0645674		0.931542	0.87231
0.0447499		0.911769	0.893441
0.0260645		0.974851	0.901704
0.0286663		0.908137	0.87575
0.0272165		0.909709	0.924902
0.0622098		0.920159	0.917423
0.0331149		0.964889	0.932488
0.0283834		0.954482	0.909083
0.0164564		0.918622	0.898317
0.0264979		0.932962	0.875393
0.0386534		0.925633	0.87147
0.0213386		0.918482	0.902299
0.040904		0.975619	0.867645
0.0410352		0.955208	0.893441
0.0631239		0.974097	0.956419
0.0368966		0.91855	0.919497
0.0449176		0.914972	0.899787
0.0661983		0.94415	0.888833
0.0344361		0.916932	0.930885
0.0595782		0.917683	0.908893
0.0322269		0.951851	0.907549
0.0128834		0.913624	0.876267
0.0318553		0.910231	0.912561
0.0529059		0.964914	0.891454
0.0581018		0.923498	0.915973
0.040869		0.945671	0.879127
0.0307515		0.904729	0.893987
0.0406861		0.952397	0.90734
0.0752891		0.902421	0.883971
0.0361116		0.967387	0.955829
0.0580138		0.94235	0.938871
0.210376		0.90041	0.869238
0.0642988		0.934203	0.946539
0.0847043		0.910428	0.887373
0.0204995		0.934075	0.926967
0.0396833		0.892426	0.895312
0.0365422		0.922885	0.872959
0.0672044		0.954424	0.893846
0.0360568		0.908413	0.888517
0.0445605		0.893817	0.904291
0.0546397		0.890897	0.97894
0.0409061		0.885307	0.904791
0.0179455		0.935743	0.887963
0.0320504		0.930486	0.895297
0.0608982		0.906405	0.924189
0.044041		0.90677	0.921751
0.054264		0.904371	0.876098
0.0279309		0.950906	0.88051
0.0126402		0.946529	0.922533
0.0471158		0.910051	0.873973
0.094103		0.959899	0.858458
0.017734		0.892986	0.942724
0.0571658		0.903715	0.883219
0.0471613		0.97654	0.886568
0.0330778		0.937876	0.924739
0.00952187		0.980834	0.904298
0.0666883		0.914968	0.892374
0.0862882		0.930644	0.911289
0.0984034		0.908333	0.902429
0.0421767		0.971285	0.905141
0.0630283		0.900213	0.927336
0.0608792		0.942716	0.901134
0.0255725		0.899747	0.889203
0.0283045		0.956269	0.915371
0.0527642		0.916586	0.907941
0.0576053		0.907927	0.88523
0.0661431		0.919125	0.882706
0.0653966		0.954396	0.876685
0.0630108		0.899805	0.905222
0.0327158		0.90835	0.917722
0.0715928		0.897754	0.907896
0.0315175		0.922126	0.91213
0.0445322		0.908539	0.935608
0.0714298		0.951295	0.853152
0.0479062		0.929269	0.91898
0.0418774		0.932358	0.874275
0.0421679		0.925725	0.953424
0.0500729		0.911177	0.903632
0.0482211		0.916262	0.909277
0.0728025		0.915252	0.890293
0.0489042		0.914496	0.891468
0.0601339		0.930856	0.979302
0.0905563		0.924517	0.871767
0.0307674		0.908488	0.891032
0.0241936		0.900367	0.866163
0.0742646		0.907882	0.92974
0.0972758		0.894391	0.901203
0.0364034		0.917477	0.870312
0.0601007		0.912191	0.901904
0.0755468		0.875272	0.902215
0.0177913		0.912095	0.919166
0.0406236		0.952765	0.927358
0.0762487		0.919353	0.864297
0.0480998		0.910663	0.869354
0.0368961		0.903364	0.920972
0.062683		0.900588	0.923342
0.0627137		0.931025	0.937833
0.0731551		0.952541	0.895119
0.0487599		0.907317	0.912857
0.0232171		0.96825	0.890865
0.0282993		0.901664	0.895494
0.0344279		0.939307	0.89477
0.0346017		0.927173	0.915576
0.0916321		0.938793	0.912976
0.0476606		0.953021	0.883056
0.0449021		0.930776	0.875994
0.0550578		0.966637	0.887049
0.0337315		0.925963	0.911442
0.0441126		0.958473	0.907552
0.0665388		0.919085	0.894215
0.0518004		0.894874	0.932804
0.042964		0.897584	0.860781
0.0306273		0.899578	0.900763
0.0307761		0.942823	0.913323
0.0383445		0.917805	0.914077
0.0221316		0.928446	0.894667
0.034408		0.900711	0.937786
0.0385509		0.908861	0.874745
0.0389542		0.909706	0.88305
0.0362618		0.901565	0.941443
0.0364512		0.946701	0.9011
0.0570921		0.919448	0.902963
0.160043		0.973886	0.909949
0.0198684		0.970209	0.961567
0.0428822		0.929465	0.887007
0.0334206		0.926784	0.881131
0.0327476		0.988225	0.878663
0.0634064		0.910033	0.912223
0.321816		0.95042	0.893378
0.0353221		0.930274	0.867555
0.055341		0.941417	0.889465
0.044495		0.924089	0.881574
0.0690295		0.97547	0.904744
0.0684219		0.925617	0.89257
0.0297345		0.906254	0.895209
0.0548475		0.920835	0.875318
0.0607723		0.908668	0.875459
0.0319015		0.947295	0.878262
0.0175134		0.938503	0.891248
0.0298841		0.946073	0.908524
0.0287723		0.916117	0.905316
0.0404516		0.975914	0.873291
0.0277149		0.946936	0.913875
0.0404396		0.893547	0.919391
0.0170948		0.898164	0.872952
0.0913846		0.934118	0.889305
0.0238711		0.90367	0.916498
0.0439564		0.95153	0.934352
0.0487086		0.903583	0.871491
0.0579171		0.904333	0.881399
0.0536405		0.932952	0.914487
0.0571678		0.945912	0.881704
0.0669644		0.92384	0.880438
0.0231651		0.972977	0.933505
0.0713004		0.894056	0.896723
0.0623528		0.904507	0.911094
0.0478306		0.96625	0.943302
0.0530102		0.921536	0.903553
0.065133		0.917374	0.906431
0.0371626		0.951075	0.877559
0.0229894		0.927836	0.887875
0.0484015		0.943573	0.871673
0.0284927		0.907117	0.881768
0.0136854		0.908574	0.885507
0.0551949		0.903291	0.878472
0.0556592		0.927651	0.893253
0.0205411		0.941599	0.876212
0.0388317		0.957146	0.883103
0.0379406		0.959838	0.891487
0.0199055		0.912566	0.912683
0.0336009		0.971428	0.878334
0.0519673		0.909892	0.927905
0.052048		0.934799	0.905368
0.0468964		0.96243	0.892375
0.0331252		0.96058	0.885376
0.0555956		0.91533	0.934888
0.053889		0.932143	0.912258
0.0461301		0.976836	0.911586
0.0308327		0.93792	0.91381
0.0181667		0.927521	0.897659
0.0521767		0.905945	0.907504
0.0292246		0.946824	0.90481
0.0378182		0.925131	0.909522
0.0791113		0.97225	0.926242
0.0551892		0.895021	0.883371
0.0718536		0.909411	0.978899
0.0454029		0.905086	0.900656
0.0695019		0.942246	0.893293
0.0600798		0.899353	0.918792
0.0447034		0.903544	0.927299
0.0392705		0.91143	0.920803
0.0346596		0.958758	0.897485
0.0648393		0.909608	0.881914
0.034554		0.932362	0.868424
0.0228447		0.96966	0.946658
0.0725684		0.922534	0.982661
0.0340825		0.954872	0.888933
0.0245031		0.907851	0.892093
0.0320393		0.95617	0.916313
0.0323583		0.901017	0.882549
0.00473608		0.938894	0.907219
0.0274044		0.920828	0.874123
0.0503844		0.908002	0.943393
0.04299		0.901286	0.91649
0.0389477		0.920558	0.925148
0.0102436		0.926609	0.894627
0.0729281		0.928628	0.88
0.0779438		0.971592	0.902527
0.0549759		0.908919	0.874733
0.0641696		0.912877	0.933075
0.0740125		0.898302	0.922058
0.0575811		0.935833	0.919372
0.0626166		0.956136	0.871692
0.0123176		0.896527	0.912179
0.0624229		0.933777	0.872152
0.0482138		0.905124	0.866224
0.0467908		0.917914	0.888089
0.0590058		0.907132	0.934877
0.0789704		0.923989	0.879854
0.033731		0.901501	0.907169
0.0414033		0.925388	0.909425
0.0394163		0.941992	0.903559
0.0338903		0.957726	0.878907
0.0107328		0.944115	0.934634
0.0337252		0.953415	0.880574
0.0103562		0.925388	0.917657
0.0516119		0.918824	0.901444
0.0339611		0.897533	0.912507
0.0232664		0.900144	0.928947
0.0602239		0.952988	0.918673
0.0383771		0.945776	0.936609
0.0923084		0.930586	0.960586
0.0471637		0.930841	0.924233
0.0388196		0.901944	0.900962
0.0321226		0.890152	0.936041
0.0618319		0.897554	0.920289
0.0298875		0.91129	0.916687
0.0681122		0.938763	0.924248
0.0507008		0.924587	0.888565
0.00766646		0.916957	0.907634
0.0275054		0.918477	0.872928
0.0540307		0.928841	0.903398
0.0367868		0.92794	0.932283
0.0271421		0.89364	0.942872
0.0556325		0.927778	0.912652
0.0740219		0.904694	0.879311
0.0349916		0.927113	0.914917
0.0791698		0.972199	0.890364
0.0502031		0.920521	0.912303
0.0589428		0.918361	0.92447
0.0574966		0.88066	0.882295
0.02377		0.919571	0.90975
0.0402404		0.924742	0.89152
0.0482565		0.90699	0.918491
0.050215		0.897449	0.897883
0.0209379		0.970648	0.875713
0.0517491		0.914139	0.895635
0.0415801		0.886461	0.887186
0.0377981		0.907866	0.911384
0.0282563		0.921345	0.927187
0.0435311		0.899363	0.932262
0.0151156		0.937159	0.908852
0.0631233		0.928838	0.899564
0.053438		0.903318	0.87475
0.0372209		0.91622	0.900701
0.0363242		0.940338	0.918292
0.0593221		0.924734	0.906546
0.0378308		0.899353	0.930646
0.0504718		0.903879	0.891871
0.0652595		0.950665	0.890154
0.0795852		0.924947	0.893483
0.0859769		0.921127	0.854183
0.0318946		0.89826	0.885928
0.0281552		0.914231	0.906323
0.0594997		0.889891	0.91199
0.0824932		0.935256	0.981202
0.0347324		0.970853	0.911825
0.0747218		0.962922	0.910406
0.055878		0.93513	0.914047
0.0669576		0.909842	0.908937
0.0363396		0.915291	0.908631
0.0577087		0.936943	0.925665
0.0590714		0.899975	0.83203
0.0297017		0.898928	0.980699
0.0520836		0.896778	0.886092
0.0371196		0.931636	0.903742
0.0237908		0.902893	0.876794
0.0472177		0.908147	0.888947
0.0387735		0.910058	0.945992
0.020723		0.913301	0.887648
0.0314902		0.906894	0.927889
0.0377526		0.950452	0.903465
0.0580396		0.947129	0.917908
0.0512418		0.931017	0.953018
0.0265287		0.910224	0.901791
0.0621905		0.898837	0.879613
0.0276358		0.919086	0.890699
0.0483401		0.917855	0.936523
0.0292009		0.907221	0.878924
0.0368743		0.921437	0.914294
0.0327297		0.914049	0.943236
0.0283888		0.897512	0.916967
0.0330752		0.910874	0.89206
0.0499318		0.969352	0.906044
0.104475		0.921731	0.905124
0.0597925		0.923881	0.906674
0.0369217		0.936607	0.910941
0.0216747		0.90803	0.921202
0.0664463		0.926048	0.866393
0.0344206		0.914627	0.918266
0.0479612		0.962989	0.898961
0.023502		0.923749	0.893159
0.0211527		0.91617	0.908287
0.0509165		0.912294	0.934008
0.0490618		0.976659	0.923428
0.0209448		0.887284	0.935661
0.0376061		0.897566	0.898149
0.0274918		0.925522	0.915819
0.116961		0.909234	0.856735
0.0188238		0.938511	0.878851
0.0857882		0.892497	0.884526
0.0222246		0.948841	0.912948
0.0285868		0.962664	0.887689
0.0324705		0.907716	0.913297
0.0595288		0.914087	0.899363
0.0770357		0.942526	0.903978
0.0450461		0.910474	0.896214
0.0983196		0.916506	0.950165
0.0545363		0.889275	0.881355
0.0632495		0.912856	0.940653
0.0435069		0.889382	0.879648
0.0274142		0.881845	0.891108
0.0243819		0.931797	0.891284
0.035195		0.889616	0.927933
0.0295076		0.898088	0.896956
0.203573		0.904922	0.882991
0.075748		0.935884	0.944081
0.0733416		0.941303	0.882669
0.0631104		0.938501	0.928201
0.0322014		0.886553	0.877255
0.0370746		0.933248	0.899541
0.0297172		0.925709	0.887255
0.0437034		0.931968	0.898853
0.0312831		0.94685	0.878772
0.0339339		0.94687	0.933604
0.063305		0.941976	0.889311
0.0597011		0.915216	0.880259
0.054301		0.919826	0.920557
0.0646566		0.889934	0.880896
0.0361782		0.913677	0.87294
0.0512738		0.910724	0.879538
0.0917839		0.911343	0.913339
0.0331131		0.924493	0.887347
0.0616825		0.964578	0.908728
0.0526816		0.927224	0.912146
0.0677171		0.958295	0.900204
0.0308813		0.960599	0.901714
0.0437624		0.90362	0.882002
0.0605261		0.895875	0.90138
0.0467995		0.919114	0.905699
0.0574993		0.92086	0.905306
0.0490676		0.931027	0.878185
0.0505159		0.903514	0.926385
0.0175459		0.889613	0.913706
0.0823521		0.933362	0.974801
0.0506186		0.912887	0.939768
0.0475061		0.907545	0.942898
0.153332		0.865915	0.924755
0.0458972		0.920428	0.90953
0.035517		0.936224	0.929836
0.0637017		0.904698
0.0451432		0.923723
0.043862		0.887089
0.0440214		0.716499
0.0674599		0.896496
0.0407588		0.897604
0.0232868		0.805666
0.0522767		0.933119
0.0303055		0.957825
0.294783		0.962212
0.0410067		0.904099
0.0578695		0.926959
0.0259575		0.939352
0.0738603		0.96321
0.0637406		0.949196
0.067657		0.924762
0.0500693		0.913086
0.0548184		0.893744
0.0495692		0.943186
0.0784476		0.910356
0.0393012		0.950896
0.0503964		0.928847
0.052319		0.941571
0.0533449		0.923441
0.026078		0.920654
0.0551276		0.937824
0.0450722		0.890424
0.288894		0.934754
0.0564971		0.889303
0.0641561		0.929391
0.0545532		0.944591
0.0302238		0.925927
0.048803		0.900534
0.0403316		0.9579
0.0787318		0.904346
0.0664996		0.906952
0.0400808		0.923021
0.0461739		0.911037
0.033882		0.920092
0.033194		0.915616
0.0282797		0.880052
0.0372441		0.956208
0.0600499		0.908185
0.310814		0.923489
0.0117593		0.902373
0.0704292		0.929725
0.0507668		0.93207
0.0621846		0.92658
0.0628871		0.911413
0.0157996		0.895929
0.0840232		0.967756
0.040947		0.919863
0.0578257		0.923052
0.0698285		0.890273
0.0384606		0.964656
0.0415369		0.953348
0.0569884		0.953194
0.0386967		0.917923
0.0464358		0.948209
0.0676813		0.901391
0.0585777		0.951568
0.0585549		0.912523
0.032711		0.958126
0.0429836		0.966099
0.0375129		0.902977
0.0563932		0.911967
0.0649397		0.90254
0.290203		0.917815
0.0378954		0.944867
0.0809651		0.926572
0.0357926		0.994155
0.0573795		0.916204
0.0427716		0.912019
0.0613507		0.936231
0.0262634		0.970367
0.0555879		0.920875
0.0554742		0.91653
0.0599339		0.94231
0.0596747		0.913979
0.0939063		0.971087
0.0883864		0.945654
0.0642747		0.93167
0.053824		0.935087
0.0439848		0.923177
0.0741182		0.96604
0.0319266		0.947398
0.0327076		0.890253
0.0397616		0.911508
0.0527749		0.922319
0.0394353		0.902168
0.0259901		0.923155
0.0444823		0.930232
0.0310607		0.913384
0.0199563		0.95977
0.0510121		0.969193
0.0340526		0.924098
0.00368503		0.915554
0.0407215		0.9515
0.0502304		0.955024
0.0204284		0.923945
0.0494362		0.962523
0.0484272		0.941077
0.043165		0.972976
0.0167556		0.894435
0.0587274		0.94885
0.0613591		0.919839
0.298519		0.909371
0.0305801		0.954426
0.0235925		0.940169
0.239702		0.9365
0.0807325		0.937563
0.0977144		0.954388
0.0405488		0.906561
0.00609555		0.965872
0.0753957		0.931989
0.0407531		0.921901
0.0430715		0.933385
0.0693257		0.963848
0.0497978		0.962135
0.028512		0.923
0.0269991		0.936334
0.0518793		0.931006
0.0661349		0.918382
0.0386242		0.96426
0.0423841		0.936338
0.0279768		0.921262
0.0388271		0.929925
0.0381273		0.961732
0.113766		0.935021
0.0103416		0.954134
0.0304697		0.933192
0.0567472		0.915598
0.0511854		0.932248
0.0451022		0.944205
0.0474455		0.930898
0.0289864		0.970534
0.0625883		0.954987
0.0584836		0.931174
0.0557121		0.927273
0.0706716		0.938706
0.0246346		0.920582
0.0327948		0.896321
0.0589756		0.910311
0.0489081		0.9051
0.344635		0.945962
0.0050255		0.869923
0.0586515		0.914858
0.0311959		0.898812
0.0783069		0.963601
0.0464816		0.918262
0.0754864		0.910185
0.221382		0.905661
0.0472616		0.907766
0.0396008		0.897116
0.0824952		0.918684
0.0757687		0.918284
0.0796993		0.924313
0.0174119		0.924303
0.111567		0.941925
0.0109266		0.896068
0.0262957		0.962422
0.0284646		0.953401
0.0609605		0.910849
0.0327646		0.916771
0.00620095		0.900401
0.0330439		0.92708
0.0244474		0.956057
0.0319601		0.912309
0.0423523		0.946329
0.0250245		0.937566
0.0388541		0.907643
0.0555066		0.935728
0.0535955		0.911646
0.0414694		0.910226
0.032933		0.912276
0.0508463		0.931733
0.0366476		0.918508
0.0273099		0.954565
0.0483895		0.949589
0.049897		0.933449
0.0500472		0.899039
0.0349798		0.903113
0.0343156		0.931503
0.00307785		0.903369
0.0315013		0.972654
0.281389		0.931285
0.0639858		0.92606
0.0367766		0.936507
0.0364209		0.929011
0.0267983		0.897708
0.0410432		0.931129
0.0281774		0.934668
0.0575866		0.912222
0.031086		0.910604
0.30235		0.936974
0.051848		0.950897
0.0359198		0.914068
0.030308		0.915364
0.0609938		0.986462
0.026144		0.946437
0.0347584		0.934126
0.0784877		0.900321
0.0120593		0.938758
0.0310973		0.916966
0.0656282		0.890257
0.0322804		0.961368
0.0488589		0.973147
0.0450741		0.93155
0.0556919		0.951843
0.307753		0.916856
0.031203		0.945819
0.050795		0.95685
0.0235652		0.892693
0.0198611		0.912779
0.0369399		0.935858
0.060143		0.914137
0.0641663		0.929558
0.0394401		0.933539
0.30626		0.899214
0.0267634		0.909489
0.040566		0.940474
0.0304421		0.898106
0.0450584		0.928836
0.0463923		0.904202
0.0259754		0.916713
0.0635131		0.968451
0.0260533		0.935305
0.0722567		0.902529
0.0470721		0.969802
0.0462243		0.949295
0.0650451		0.924234
0.0299297		0.946399
0.323793		0.91596
0.0330939		0.922246
0.029188		0.905208
0.0412409		0.920436
0.0731591		0.948544
0.0366502		0.916315
0.0335347		0.91347
0.0614989		0.921419
0.0504997		0.911816
0.0258635		0.947914
0.0496205		0.88402
0.0572154		0.946738
0.0499231		0.952383
0.0166607		0.94431
0.0280649		0.938475
0.0225381		0.935581
0.038469		0.902312
0.0576491		0.894691
0.0561215		0.920947
0.0713809		0.937849
0.0383576		0.905184
0.0161333		0.89639
0.0212963		0.920568
0.0243968		0.895381
0.0578286		0.913095
0.0548003		0.93971
0.0416048		0.951156
0.289575		0.942729
0.0840663		0.91811
0.0324722		0.929567
0.0395646		0.94316
0.038499		0.927245
0.0523038		0.907113
0.067271		0.910749
0.0539884		0.947944
0.0335431		0.981605
0.063159		0.912091
0.00999195		0.919345
0.0305626		0.937185
0.0677332		0.902815
0.0664036		0.962905
0.0586396		0.907861
0.0483343		0.96928
0.0637722		0.900414
0.0420419		0.893881
0.427358		0.775792
0.314145		0.908258
0.0503997		0.891708
0.0681446		0.895496
0.057652		0.944616
0.0497571		0.910865
0.0757923		0.875641
0.0589706		0.932994
0.0207162		0.957275
0.0397725		0.958383
0.0476046		0.990849
0.0332746		0.911908
0.059272		0.925931
0.0316588		0.981797
0.0492597		0.904338
0.0551941		0.955131
0.0438382		0.910042
0.075642		0.904328
0.0496354		0.940151
0.0558139		0.921004
0.0776138		0.91535
0.0175985		0.916433
0.0195035		0.892626
0.0439852		0.939753
0.0496809		0.927616
0.0822145		0.952712
0.0655293		0.905154
0.0126394		0.90665
0.0680904		0.895753
0.041786		0.945608
0.0297534		0.930473
0.0560087		0.900779
0.0572924		0.933577
0.0296334		0.910544
0.0343086		0.952601
0.0410449		0.921779
0.0848789		0.963901
0.0466896		0.939858
0.0539754		0.912917
0.0194254		0.903287
0.305885		0.904916
0.0372863		0.881238
0.0472382		0.912433
0.046253		0.911074
0.0244128		0.923672
0.0440558		0.929922
0.0804996		0.916608
0.0379641		0.958598
0.0266304		0.919781
0.0589464		0.92923
0.0527718		0.933914
0.0427136		0.899815
0.0303009		0.908593
0.0231349		0.901421
0.0594712		0.965412
0.0643841		0.921486
0.0462835		0.894708
0.04499		0.926224
0.0237971		0.892966
0.0393123		0.918837
0.0387209		0.928076
0.0452147		0.947499
0.0503934		0.968019
0.0326244		0.880992
0.0243709		0.934948
0.0612888		0.942689
0.0494462		0.932409
0.234991		0.94273
0.00858641		0.869255
0.0371321		0.951699
0.0265047		0.874748
0.0372363		0.920057
0.0420091		0.924407
0.0570859		0.944487
0.31976		0.912461
0.0361455		0.983983
0.0175711		0.926099
0.0353391		0.961352
0.0470205		0.909675
0.0618653		0.912578
0.0427512		0.895063
0.018252		0.886593
0.0433286		0.91783
0.0664397		0.919716
0.0877271		0.927085
0.290786		0.932836
0.0494034		0.910295
0.0242254		0.923859
0.0441108		0.960536
0.0179059		0.90971
0.0184979		0.935042
0.0596255		0.892038
0.0241692		0.967094
0.0330057		0.915399
0.0656724		0.913692
0.304534		0.937055
0.0740711		0.972595
0.0176127		0.904281
0.0310799		0.886681
0.0194083		0.960015
0.314677		0.93261
0.0618473		0.915278
0.0516829		0.964937
0.0264239		0.883561
0.0321928		0.933531
0.0474174		0.930208
0.0337337		0.934103
0.0271489		0.888574
0.024524		0.965755
0.0644865		0.916112
0.0497923		0.874251
0.0512028		0.947594
0.0481364		0.880698
0.386745		0.913618
0.039765		0.942946
0.073403		0.906456
0.0391075		0.9256
0.0377051		0.876303
0.0255975		0.915256
0.0602478		0.904901
0.00986512		0.928007
0.0673935		0.923178
0.091115		0.94938
0.0754005		0.956338
0.0578443		0.986118
0.0532344		0.949906
0.0724328		0.920386
0.0568529		0.917242
0.0276276		0.91612
0.0469138		0.945651
0.0256799		0.922697
0.0511067		0.904062
0.0691886		0.875247
0.0144973		0.88252
0.0264161		0.90192
0.0579711		0.946555
0.0106305		0.933278
0.242555		0.969842
0.0541602		0.927456
0.0498037		0.902044
0.0426143		0.915738
0.056868		0.928233
0.0105175		0.910509
0.0569383		0.942806
0.0423866		0.930496
0.0445576		0.923914
0.0214415		0.957135
0.0391339		0.922856
0.0531756		0.917619
0.0582977		0.92714
0.0299681		0.919493
0.0829651		0.907127
0.0183089		0.898098
0.00624038		0.931549
0.0490458		0.948397
0.0274809		0.921156
0.037075		0.936203
0.0613624		0.891456
0.0884648		0.955055
0.0473562		0.941556
0.0370125		0.911859
0.0786385		0.937367
0.0562578		0.901866
0.0614356		0.993001
0.0574552		0.949599
0.0730879		0.898623
0.0268682		0.964358
0.0662673		0.907393
0.0607139		0.94306
0.0292391		0.915543
0.0322837		0.951433
0.039016		0.923977
0.0541286		0.896284
0.0528049		0.96718
0.0501743		0.961176
0.0180723		0.923806
0.0693087		0.91207
0.0504774		0.8977
0.0385223		0.924204
0.050062		0.947526
0.0731976		0.917637
0.0361981		0.932473
0.0539089		0.936929
0.0512519		0.932664
0.0277854		0.92173
0.0430112		0.955806
0.326399		0.961051
0.222788		0.902132
0.183714		0.908518
0.0342205		0.92406
0.0332715		0.94824
0.0837663		0.880375
0.0173844		0.92029
0.0163141		0.915001
0.0547505		0.98614
0.0475489		0.924323
0.0759684		0.885634
0.221305		0.938399
0.0145822		0.949905
0.0209985		0.973249
0.0511945		0.98166
0.259847		0.897352
0.0470827		0.968701
0.0831918		0.936506
0.0298122		0.945164
0.0386025		0.934339
0.0572814		0.908042
0.0222831		0.919967
0.0557756		0.926694
0.0159879		0.912692
0.0672838		0.904702
0.0311683		0.91941
0.0594598		0.943459
0.0418587		0.924842
0.0580184		0.962445
0.0732117		0.932544
0.0769719		0.890217
0.0361445		0.880209
0.0858586		0.922989
0.0328445		0.93903
0.0459483		0.89145
0.0398637		0.920024
0.0556396		0.899281
0.0752309		0.899549
0.0447467		0.951198
0.0587063		0.920184
0.0309097		0.877216
0.0643188		0.9489
0.0556405		0.952506
0.0352279		0.943705
0.0568585		0.933225
0.0438094		0.945396
0.0349765		0.91811
0.0381454		0.980853
0.0372141		0.960501
0.0216023		0.92587
0.0560543		0.906617
0.0238523		0.914496
0.264007		0.905655
0.0613208		0.946599
0.0331743		0.945029
0.0235714		0.948773
0.0633781		0.93068
0.0117171		0.907418
0.0230809		0.879013
0.0317796		0.940301
0.03351		0.917954
0.33149		0.927768
0.0640024		0.920426
0.052884		0.946641
0.03985		0.875757
0.0519324		0.938425
0.0244241		0.915481
0.0442745		0.908046
0.0322534		0.908687
0.0213845		0.929807
0.0622952		0.911115
0.0697167		0.896755
0.05871		0.925381
0.0332401		0.958223
0.20328		0.801283
0.039812		0.928112
0.0646989		0.928771
0.0441493		0.924064
0.0214765		0.942078
0.0198676		0.904111
0.0661032		0.939639
0.0527631		0.99017
0.0425806		0.904458
0.0269913		0.931844
0.0739275		0.933983
0.0619588		0.943294
0.0666638		0.91388
0.0415471		0.908582
0.0295205		0.921607
0.0519008		0.914774
0.0775778		0.902444
0.0585056		0.91333
0.0645127		0.881333
0.0417221		0.882761
0.0178188		0.983174
0.0118275		0.901406
0.0367717		0.923155
0.106681		0.875175
0.0732894		0.696014
0.0147694		0.936806
0.0687993		0.878092
0.0470114		0.895118
0.0230489		0.9485
0.057026		0.951725
0.0530447		0.921503
0.0591169		0.939664
0.0888664		0.953009
0.0792412		0.946106
0.0686086		0.897654
0.0849413		0.947285
0.0606835		0.903096
0.0719961		0.941205
0.0269962		0.881989
0.0677426		0.877183
0.0374503		0.874775
0.0412688		0.91208
0.0747221		0.908777
0.0380178		0.930005
0.0619755		0.968288
0.0765098		0.900689
0.0269895		0.939913
0.0442517		0.943479
0.022899		0.914884
0.0420331		0.916693
0.0274858		0.922065
0.0694061		0.916271
0.0774518		0.878144
0.00939122		0.9225
0.0284718		0.934146
0.0396515		0.90001
0.0531513		0.918787
0.0624603		0.936718
0.0754832		0.977527
0.0304653		0.920944
0.0131247		0.929054
0.0576791		0.95372
0.0338922		0.922442
0.0434607		0.89149
0.06918		0.938554
0.0526531		0.890376
0.0796423		0.915578
0.0814572		0.874809
0.0671623		0.917638
0.0546542		0.912962
0.00761419		0.916153
0.0747361		0.930523
0.0307314		0.94458
0.0444969		0.946483
0.044778		0.919252
0.0787266		0.902474
0.0366858		0.9033
0.0222257		0.897923
0.0787723		0.936223
0.0855891		0.923192
0.0615618		0.959917
0.0531191		0.973124
0.0480521		0.914673
0.0448476		0.865579
0.0813451		0.923213
0.0542755		0.891748
0.0334183		0.930703
0.0150422		0.927762
0.0821136		0.926235
0.0436198		0.934976
0.0647253		0.92899
0.0618666		0.947921
0.0768753		0.92986
0.104347		0.934241
0.0172212		0.924716
0.0676858		0.941383
0.0592638		0.931269
0.0183693		0.909126
0.0731236		0.921273
0.0392557		0.9272
0.04807		0.944025
0.0394283		0.968492
0.0610914		0.949644
0.040179		0.916083
0.256697		0.893381
0.060999		0.952055
0.0787256		0.905192
0.0402789		0.944901
0.0124598		0.914395
0.291032		0.917616
0.00981761		0.954902
0.0431514		0.903452
0.0301379		0.882871
0.0489861		0.915823
0.0211218		0.931088
0.0444067		0.915663
0.0371612		0.939956
0.0825892		0.905461
0.025714		0.927647
0.0132692		0.909969
0.0237018		0.930914
0.0464714		0.915334
0.0432991		0.928759
0.0244622		0.889316
0.0253957		0.936757
0.0385068		0.962044
0.0345154		0.943828
0.0591585		0.960502
0.0674614		0.913735
0.0318421		0.890559
0.0139755		0.874382
0.0551522		0.924956
0.0186246		0.939604
0.0471428		0.911419
0.0612979		0.90071
0.0332129		0.945614
0.027527		0.901815
0.0478285		0.878694
0.0182907		0.877105
0.0645097		0.888179
0.053894		0.919781
0.0303655		0.913194
0.0617216		0.916359
0.0525602		0.913338
0.0461661		0.940361
0.020743		0.945295
0.041769		0.930019
0.0490176		0.940372
0.0647864		0.903517
0.0311643		0.905772
0.0269033		0.920679
0.0567943		0.954583
0.00973172		0.914285
0.0560765		0.933075
0.0335261		0.919574
0.0267469		0.935429
0.0347065		0.916205
0.0184889		0.959908
0.0453491		0.914344
0.0154829		0.926475
0.0447971		0.928145
0.0640284		0.896603
0.024539		0.971627
0.0605663		0.920609
0.04715		0.923831
0.0298951		0.920553
0.0454204		0.92969
0.0354314		0.960452
0.0205809		0.931635
0.245523		0.942401
0.0391637		0.934214
0.0560975		0.986511
0.0445035		0.913544
0.0787871		0.948199
0.0676019		0.92298
0.0314169		0.96167
0.0754207		0.902621
0.0433963		0.946098
0.0767753		0.906985
0.0641247		0.946994
0.0661061		0.930443
0.0225732		0.919118
0.0218881		0.946198
0.0442692		0.935022
0.0486565		0.951883
0.256986		0.930771
0.0456766		0.895402
0.043959		0.922047
0.00630109		0.977352
0.0474008		0.904367
0.0499016		0.938019
0.0529016		0.975551
0.17528		0.939112
0.0617369		0.920583
0.056475		0.949594
0.0425533		0.950472
0.0378933		0.924103
0.0702572		0.912024
0.22929		0.90112
0.0861133		0.946851
0.057312		0.96997
0.0389007		0.957272
0.0547611		0.909767
0.0473013		0.992173
0.0631096		0.910245
0.0426342		0.946371
0.0326282		0.945363
0.0266536		0.92744
0.0178871		0.929808
0.080655		0.96344
0.0793555		0.918217
0.0608264		0.936726
0.0334651		0.93751
0.0364987		0.980377
0.0398741		0.986239
0.0968905		0.900938
0.0433867		0.913054
0.051855		0.951913
0.0401451		0.944935
0.0331935		0.95974
0.0571646		0.975844
0.0540596		0.964767
0.0324821		0.946755
0.0447707		0.985483
0.0220125		0.942136
0.0189503		0.961726
0.00770938		0.947348
0.0888148		0.956539
0.0245388		0.939504
0.0329953		0.939063
0.0740164		0.908829
0.0767262		0.940596
0.0345392		0.976666
0.0520792		0.920485
0.230341		0.953593
0.0481254		0.967688
0.0619282		0.901844
0.0178067		0.980112
0.0558389		0.92616
0.0203498		0.922003
0.038337		0.945805
0.021627		0.915649
0.0449061		0.938552
0.030117		0.954515
0.0469743		0.921638
0.0414187		0.916919
0.0617006		0.983048
0.0866927		0.960492
0.0700976		0.952385
0.0855915		0.927309
0.0747597		0.948525
0.00923615		0.96399
0.0202768		0.913876
0.0039483		0.917365
0.0667852		0.986288
0.0240588		0.916295
0.0204501		0.928813
0.0467371		0.950296
0.0285528		0.943662
0.0412694		0.965677
0.0873049		0.924717
0.0522411		0.944233
0.0606593		0.949682
0.0862427		0.985886
0.0275432		0.960796
0.0566421		0.906577
0.0495229		0.91534
0.0470051		0.929205
0.0725775		0.949268
0.0502457		0.943189
0.0489926		0.931168
0.0345973		0.911985
0.072863		0.93842
0.0701263		0.947785
0.0762526		0.92664
0.0208864		0.934164
0.0703273		0.941596
0.0616402		0.948057
0.0297241		0.941817
0.0117208		0.948467
0.0307678		0.903458
0.0496357		0.915452
0.0497389		0.91595
0.0517606		0.942939
0.0619993		0.946274
0.0393005		0.942471
0.0524032		0.940778
0.0236691		0.948054
0.0285413		0.910227
0.0172657		0.946206
0.0620164		0.926719
0.0503409		0.899432
0.0417759		0.932314
0.107157		0.938386
0.0465768		0.899998
0.0549876		0.955339
0.0795035		0.93255
0.0856605		0.913771
0.0369446		0.93452
0.0409071		0.93542
0.0482723		0.918467
0.0637773		0.93415
0.0642484		0.902112
0.0661513		0.921572
0.0578178		0.996461
0.0368905		0.931826
0.0429411		0.942962
0.0309906		0.948553
0.174		0.92518
0.0188639		0.930307
0.104907		0.933547
0.0757731		0.914023
0.0312598		0.913835
0.0182987		0.957874
0.0548309		0.915442
0.0648135		0.97987
0.273731		0.931843
0.0546115		0.965984
0.0648627		0.927059
0.0553543		0.972025
0.0356188		0.948755
0.0396136		0.952481
0.0413517		0.998239
0.0367484		0.914864
0.0691395		0.946555
0.082192		0.927366
0.0611959		0.941995
0.0516418		0.943438
0.0498653		0.918782
0.0696538		0.935057
0.0847058		0.910189
0.0551106		0.933947
0.0439362		0.941538
0.0817422		0.92754
0.0216886		0.935323
0.042583		0.904725
0.047733		0.917745
0.0653882		0.941138
0.0279029		0.933507
0.0731318		0.9474
0.0599289		0.896303
0.0411991		0.895386
0.0325326		0.934031
0.283155		0.937354
0.0582275		0.95045
0.0291024		0.909893
0.0160276		0.924717
0.012732		0.93508
0.0553058		0.921247
0.0443359		0.937171
0.0160143		0.916116
0.0526977		0.945358
0.109433		0.971811
0.0216998		0.938001
0.0782611		0.949257
0.0734711		0.91632
0.0691953		0.980136
0.0597421		0.970207
0.0302833		0.92556
0.0134306		0.89463
0.0588752		0.945396
0.0317673		0.974648
0.042637		0.901787
0.0406964		0.932712
0.049988		0.936261
0.0233906		0.85712
0.0488989		0.921546
0.0249439		0.926823
0.0369407		0.961242
0.04346		0.938934
0.015309		0.915449
0.0323815		0.958871
0.0343918		0.950539
0.0504687		0.959714
0.0704171		0.986109
0.0504519		0.930369
0.0463604		0.979401
0.0515452		0.935271
0.0170288		0.968098
0.0409155		0.946035
0.0403031		0.948516
0.202239		0.919478
0.0506672		0.93398
0.0291044		0.936675
0.0535647		0.953443
0.0427809		0.942184
0.0421001		0.909069
0.0270318		0.979243
0.0168509		0.942381
0.0120294		0.934201
0.0602365		0.948746
0.0387669		0.928161
0.038949		0.947107
0.0393283		0.989473
0.0561296		0.959437
0.0415641		0.971579
0.064699		0.953519
0.0225326		0.958023
0.0300634		0.936482
0.0675454		0.976267
0.0407175		0.925461
0.04691		0.930339
0.022508		0.903405
0.0108796		0.981748
0.0222894		0.960179
0.0462745		0.952488
0.0562138		0.915299
0.0512525		0.928702
0.0187495		0.999125
0.0600959		1
0.0396901		0.933733
0.0548664		0.957713
0.0722914		0.926869
0.0701767		0.918996
0.0515048		0.964736
0.0593167		0.993657
0.0496184		0.962704
0.0817726		0.973828
0.0512994		0.938703
0.0315652		0.962089
0.0172554		0.949712
0.0274448		0.939231
0.0350884		0.900611
0.0598932		0.977651
0.0738793		0.982735
0.0459654		0.907702
0.0584608		0.966975
0.053962		0.923512
0.0472465		0.99442
0.0838943		0.942628
0.0650874		0.966311
0.0698196		0.958592
0.0359572		0.92895
0.0541489		0.946011
0.0748817		0.985363
0.0442806		0.973784
0.0505762		0.92438
0.0481438		0.99479
0.0391047		0.98024
0.0484349		0.941767
0.0293848		0.955045
0.0508484		0.912942
0.0407531		0.985111
0.0796581		0.940948
0.033194		0.999365
0.0457105		0.932
0.0612658		0.92618
0.0494819		0.96755
0.0343607		0.925145
0.017338		0.929739
0.291875		0.971298
0.0280824		0.968171
0.0703718		0.978839
0.0377991		0.982676
0.0279511		0.914031
0.0265736		0.935799
0.0528651		0.966221
0.0838811		0.908038
0.0636279		0.957945
0.0474357		0.928597
0.0596646		0.942317
0.0595393		0.938368
0.0210394		0.945374
0.047245		0.9625
0.0876008		0.949428
0.0160911		0.924555
0.0425927		0.960228
0.0529881		0.92175
0.0543926		0.924707
0.0638125		0.931643
0.0572489		0.960711
0.0520284		0.897999
0.0664014		0.96866
0.0481269		0.944823
0.0156861		0.953565
0.0777103		0.923271
0.0692718		0.958259
0.00487667		0.943408
0.0297318		0.838306
0.0343669		0.947589
0.0250184		0.919168
0.0206437		0.942734
0.0511757		0.931109
0.0396043		0.993577
0.0658382		0.953263
0.0708638		0.961573
0.0668896		0.958434
0.045822		0.975935
0.0232751		0.973308
0.060292		0.928822
0.0202126		0.919456
0.0139587		0.977877
0.0393082		0.993576
0.226548		0.972468
0.0374188		0.964435
0.0604906		0.967995
0.0219208		0.924102
0.0760597		0.944593
0.0586301		0.972413
0.0607747
0.0538066
0.0651877
0.057822
0.0447125
0.0552967
0.0301859
0.069431
0.0445308
0.310972
0.0410413
0.0583434
0.0537336
0.0293756
0.0290338
0.034184
0.0312032
0.0465093
0.0637839
0.0506592
0.0216981
0.0305284
0.0278329
0.0226361
0.0601278
0.0410032
0.031647
0.0761092
0.0138338
0.0152607
0.0564159
0.0369413
0.0557207
0.058022
0.0304905
0.0141473
0.0321783
0.0425398
0.0315238
0.0583094
0.0497378
0.061345
0.0136726
0.0829834
0.0167156
0.0569464
0.0802025
0.0446674
0.0583509
0.072425
0.059666
0.0361727
0.0179979
0.0668674
0.0285409
0.0421119
0.0418135
0.0550994
0.0494838
0.0835416
0.0684038
0.0488014
0.0479374
0.0510527
0.0270023
0.0536923
0.0215575
0.0636949
0.0297093
0.0695473
0.0512335
0.0322814
0.0264996
0.0691482
0.0229881
0.05902
0.0496159
0.0533293
0.0941037
0.0352836
0.0167357
0.296121
0.048685
0.0285389
0.0439104
0.0422966
0.0442093
0.0148077
0.201728
0.0394672
0.0228296
0.0564785
0.0526081
0.0423219
0.0226565
0.04604
0.0536449
0.0473998
0.0386261
0.0273083
0.067224
0.0479929
0.0555013
0.0399908
0.0659739
0.0524481
0.0199389
0.0448341
0.0235224
0.037201
0.0407335
0.056374
0.0598168
0.0595575
0.0481543
0.0628833
0.0463873
0.0293742
0.0100064
0.0386229
0.0512537
0.0424813
0.0337394
0.0587315
0.0405696
0.00290989
0.10083
0.021602
0.0207497
0.0483919
0.021101
0.037025
0.0477785
0.0156871
0.0250463
0.0178442
0.0327488
0.0448138
0.0528173
0.0571296
0.0404283
0.0230685
0.026857
0.0831343
0.0306044
0.016769
0.0611736
0.0445009
0.289531
0.0260193
0.0207308
0.03583
0.0628623
0.0513269
0.0681835
0.0390465
0.0847725
0.0628208
0.0658937
0.0292322
0.0419983
0.0357347
0.0353241
0.0233169
0.0373677
0.0435572
0.0434707
0.247904
0.0655108
0.0159503
0.0154048
0.0224289
0.0331149
0.0530747
0.044902
0.0485351
0.0630524
0.0477396
0.0563505
0.0144822
0.0764852
0.0509547
0.0580514
0.0724321
0.00963805
0.0213584
0.0637008
0.048457
0.0260756
0.0349608
0.031384
0.0525258
0.0149938
0.0697139
0.048396
0.0351738
0.0187869
0.0535983
0.0360162
0.0428021
0.037476
0.0651621
0.0462674
0.0283637
0.0516373
0.0263903
0.0514666
0.0337116
0.085743
0.0429902
0.0399961
0.0412606
0.0430007
0.0298328
0.038123
0.0670174
0.0195986
0.0352664
0.0210676
0.0462537
0.0357067
0.0359617
0.026376
0.0117253
0.0548437
0.0352466
0.0364836
0.044527
0.0620258
0.0116161
0.0518329
0.0650554
0.067357
0.0481315
0.0375762
0.032658
0.0485173
0.0537732
0.0559424
0.0266215
0.0331924
0.0564518
0.0125149
0.33476
0.0418539
0.0378435
0.0436294
0.0553848
0.0547021
0.0600443
0.0552029
0.0688073
0.0699056
0.0204449
0.0732828
0.0584027
0.0396594
0.0382087
0.0378952
0.0664571
0.0550716
0.0344206
0.0770723
0.0365979
0.026977
0.0490753
0.0803157
0.0494384
0.0526886
0.0299945
0.0432378
0.0493378
0.031961
0.0313181
0.0192578
0.0289044
0.0421969
0.0499949
0.0311004
0.0448539
0.0417937
0.0322055
0.0372888
0.0285968
0.055029
0.0361028
0.0373864
0.0518921
0.02578
0.0515807
0.0349079
0.0563072
0.0279143
0.0152355
0.048832
0.0524322
0.0425207
0.046023
0.0628462
0.0579101
0.0265975
0.0422669
0.0501352
0.0691326
0.0742417
0.0516904
0.0199598
0.0532387
0.0476411
0.0307815
0.0487927
0.0373432
0.0473684
0.0176909
0.0266661
0.0373916
0.0412268
0.0726129
0.0409506
0.0435946
0.023178
0.0718914
0.0386375
0.0284134
0.0165307
0.0489503
0.0313982
0.043665
0.0204779
0.0409958
0.030175
0.0315242
[truncated: 317 more rows]
