# Supplementary material for: Divergent aging of nulliparous and parous mammary glands reveals IL33+ hybrid epithelial cells
Source: Nat Commun. 2026 Jan 21;17:1898. doi: 10.1038/s41467-026-68611-0 (PMC12923676; doi:10.1038/s41467-026-68611-0)
Supplement: Supplementary file 4 — Source Data [file 41467_2026_68611_MOESM4_ESM.zip › Source data/Fig 1g.xlsx]

## Sheet: Fig 1g
Organoid count across 3M NP, 3M P, 18M NP, and 18M P basal and luminal samples
	Basal	Luminal
3m NP	57	173
	66	175
	31	158
	71	150
	63	142
	45	142
	73	166
	64	170
	44	116
	77	143
	66	66
	67	157
	68	153
	56	120
	46	141
3m P	78	58
	60	49
	58	55
	88	50
	80	59
	65	66
	30	84
	34	91
	26	101
	29	60
	43	56
	10	55
	38	22
	58	32
	34	43
18m NP	144	65
	140	42
	141	46
	181	60
	186	63
	161	65
	199	87
	105	86
	168	50
	163	59
	127	63
	180	85
18m P	141	27
	156	25
	134	20
	134	33
	93	30
	120	31
	100	26
	91	36
	96	21
	90	36
	86	19
	74	19
