# Supplementary material for: Divergent aging of nulliparous and parous mammary glands reveals IL33+ hybrid epithelial cells
Source: Nat Commun. 2026 Jan 21;17:1898. doi: 10.1038/s41467-026-68611-0 (PMC12923676; doi:10.1038/s41467-026-68611-0)
Supplement: Supplementary file 4 — Source Data [file 41467_2026_68611_MOESM4_ESM.zip › Source data/Fig 2d.xlsx]

## Sheet: Fig 2d
BASAL SCORE							HR-LOW SCORE							HR-HIGH SCORE
Basal	Hybrid	HRlow	HRhigh	Fibro	T cells		Basal	Hybrid	HRlow	HRhigh	Fibro	T cells		Basal	Hybrid	HRlow	HRhigh	Fibro	T cells
0.0969762	-0.086341	-0.176712	-0.200028	0.157122	-0.104285		-0.0262577	-0.0498919	0.588225	0.364759	-0.0763564	-0.0438199		-0.0514296	0.126206	0.156449	1.00643	-0.0380054	-0.0054933
0.20635	0.0527428	-0.145228	-0.190064	0.211489	-0.155416		-0.0444367	0.0907776	0.540339	0.460549	-0.0656409	-0.081163		-0.138373	0.0818193	0.094145	1.2679	0.0107067	-0.10942
0.183839	-0.115305	-0.0925676	-0.178874	0.13776	-0.172758		-0.131613	-0.117365	0.451772	0.253571	-0.100872	-0.134619		-0.109213	-0.137179	0.0974882	0.616247	-0.0260096	-0.14169
0.397421	0.0320401	-0.167559	-0.137108	0.122263	-0.203331		-0.0816951	-0.118929	0.531364	0.0740047	0.0393965	-0.145142		-0.113593	0.053502	0.0839908	0.579783	-0.0284239	-0.173841
0.17779	0.0819392	-0.228882	-0.122855	0.210905	-0.144741		-0.0836015	-0.0464243	0.701815	0.256889	-0.0618392	-0.0608988		-0.0651411	0.135199	-0.0133162	0.577702	-0.0759076	-0.10277
0.16415	-0.0610463	-0.133438	-0.228684	0.136133	-0.115229		-0.0197433	0.15284	0.434945	0.25487	-0.067878	-0.0135195		-0.053346	0.257225	0.134134	0.666216	0.00846415	-0.0341561
0.39116	-0.0082303	-0.132684	-0.15744	0.201139	-0.121802		-0.0600342	0.154971	0.551112	0.562414	-0.146048	-0.0623716		-0.130173	0.167578	0.112993	0.720364	0.00274782	-0.100167
0.262805	0.0653797	-0.181899	-0.14034	0.214611	-0.173611		0.0183715	0.116425	0.487326	0.592214	-0.119093	-0.0970003		-0.0779096	0.124159	0.12767	0.629079	-0.003686	-0.102994
0.195422	0.0420229	0.00110612	-0.189541	0.130994	-0.164998		-0.0668203	0.134971	0.411383	0.197074	-0.0464536	0.0234032		-0.0807407	0.116268	0.140139	0.734835	-0.033861	-0.0892256
0.0784289	-0.153763	-0.140525	-0.157589	0.129624	-0.111238		-0.125586	0.143677	0.579311	0.105387	-0.134905	0.0130539		-0.141274	0.146741	0.23667	0.506962	-0.0181754	-0.0101767
0.287513	-0.0731305	-0.124377	-0.2209	0.0653996	-0.110868		-0.0632605	0.107054	0.168156	0.304342	-0.0906431	-0.0480624		-0.148151	0.0616127	-0.0445247	0.812281	-0.0778869	-0.0606557
0.0777025	-0.012334	-0.132125	-0.208317	0.158216	-0.144696		-0.183343	-0.0197099	0.525048	0.164612	-0.0924556	0.0384559		-0.172153	0.165449	0.109508	0.813568	-0.0575565	-0.0105975
0.266661	0.100602	-0.17461	-0.255731	0.154952	-0.144236		-0.0638642	-0.0293829	0.61057	0.120852	-0.165593	-0.0983118		-0.118729	0.0804599	0.184741	0.764238	-0.0897903	-0.112592
0.18673	-0.0294159	-0.166014	-0.248373	0.187572	-0.125678		0.0113452	0.0534553	0.477389	0.113502	-0.0343172	0.0128999		-0.0331963	0.171273	0.0825568	0.572297	0.0656507	0.0332272
0.18094	-0.0730953	-0.142027	-0.0554545	0.120357	-0.117919		-0.1764	0.0679508	0.229568	0.218732	-0.0734341	-0.0474616		-0.11857	0.0986413	0.0439223	0.730412	-0.0376102	-0.0291118
0.300966	-0.0206223	-0.16713	-0.185906	0.15168	-0.123956		-0.104776	-0.116226	0.236537	0.683755	-0.064096	-0.037015		-0.105212	-0.0795908	0.114158	0.597482	-0.03514	-0.0452119
0.240967	0.0642687	-0.100683	-0.263825	0.186757	-0.119235		-0.0994228	0.0677722	0.320831	0.259639	-0.108997	-0.0404782		-0.151508	0.189862	0.0948328	0.815385	-0.0170464	-0.0085597
0.15956	0.150074	-0.104259	-0.156006	0.178521	-0.11383		-0.13259	-0.0240519	0.396089	0.0778184	-0.0534074	0.0800723		-0.0421781	0.0400504	0.0674229	0.502276	0.0130996	-0.0121499
0.0994681	-0.0968274	-0.1519	-0.24076	0.202356	-0.193105		-0.137416	-0.005858	0.503585	0.0753956	-0.16189	-0.11498		-0.0711941	0.269673	0.114361	0.673354	-0.0277336	-0.111384
0.214122	-0.0557231	-0.1449	-0.248662	0.212195	-0.152585		-0.084828	0.0109576	0.265684	0.278692	-0.169977	-0.0428906		-0.115938	0.0967979	0.0823791	1.03023	-0.0422984	-0.0774464
0.163546	0.0674075	-0.141837	-0.119508	0.192712	-0.171283		-0.0791912	-0.0145611	0.348828	0.451158	-0.145961	-0.0755858		-0.0338249	0.111775	0.101651	0.94292	-0.0078964	-0.104188
0.303724	0.0289779	-0.171273	-0.252281	0.0696975	-0.212085		-0.067058	-0.0937279	0.50039	0.156653	-0.0661771	-0.101013		-0.111741	0.067796	0.123715	0.58875	-0.0379032	-0.112298
0.116881	-0.0382919	-0.185521	-0.168791	0.115618	-0.197548		-0.0541686	0.163624	0.446995	0.154315	-0.0862296	-0.0124718		-0.0455813	0.254032	0.116863	0.49917	-0.0834779	-0.0177613
0.163706	-0.0241781	-0.146394	-0.0741153	0.218916	-0.151258		-0.160116	-0.109224	0.452807	0.191966	0.0351444	0.00166809		-0.0753536	0.064172	0.160174	0.904282	0.00414044	-0.0300175
0.306893	-0.0122211	-0.191012	-0.235433	0.131592	-0.103655		-0.0706704	0.111905	0.336451	0.267991	0.0335458	0.01974		-0.0352646	0.192071	0.0526008	1.00635	0.0354334	-0.103858
0.117251	0.0503518	-0.114705	-0.220571	0.175876	-0.128156		-0.13252	-0.0385215	0.425966	0.210782	-0.0548908	-0.0242748		-0.120411	0.0963259	0.114409	1.00471	-0.0754461	-0.0203516
0.252342	-0.0643637	-0.0584143	-0.155311	0.246749	-0.161963		-0.0677923	0.0334535	0.314334	0.327495	-0.171238	-0.0545084		-0.116671	0.125224	0.0793564	0.892596	-0.0595533	-0.0776388
0.295899	-0.0278616	-0.216101	-0.205982	0.175388	-0.179404		-0.005342	-0.0290282	0.386431	0.361831	-0.0652001	0.0755016		-0.0544096	0.115927	0.0550691	1.01722	-0.0175199	-0.0404044
0.197134	-0.0404091	-0.13383	-0.271677	0.136879	-0.135155		-0.0503659	-0.116392	0.504312	0.182329	-0.0854787	-0.0544636		-0.0819291	0.00629386	0.138562	1.00863	-0.0346861	-0.0639603
0.119471	-0.0706466	-0.114577	-0.272579	0.08774	-0.112617		-0.160988	-0.0174937	0.49486	0.232465	-0.0952016	0.0257927		-0.061329	-0.0205832	0.118608	1.00317	-0.0536887	-0.0782443
0.176392	0.00984657	-0.177328	-0.24649	0.12629	-0.148286		-0.156752	0.0117894	0.545666	-0.0009885	-0.0695396	-0.0132071		-0.0617318	0.0572901	0.134946	0.543128	0.0071059	-0.113968
0.361208	0.0202225	-0.150515	-0.173808	0.200908	-0.159511		-0.0339188	-0.0344639	0.454504	0.269079	-0.0208228	0.0440161		-0.029537	0.143967	0.0857515	1.12256	0.0557571	-0.0533142
0.169155	-0.0501744	-0.130049	-0.175202	0.0505044	-0.126209		-0.0848253	0.0860912	0.607664	0.469422	-0.144062	0.00091814		-0.135856	0.220166	0.297628	0.45903	-0.118237	0.0166507
0.211469	-0.0620363	-0.167099	-0.270092	0.298696	-0.134561		-0.0710943	-0.0962172	0.40992	0.136803	-0.115291	-0.0855633		-0.111983	0.0630536	0.0654449	0.979282	0.0143819	-0.080597
0.136958	-0.05238	-0.150967	-0.228153	0.151546	-0.21706		-0.0572717	0.00591327	0.424103	0.409391	-0.0553771	-0.0571834		-0.0964348	0.0921204	0.0759666	0.582944	-0.0136928	-0.0608796
0.10468	-0.0736683	-0.10394	-0.189296	0.213803	-0.129182		-0.0574478	0.0264887	0.560606	0.505057	-0.115288	-0.040594		-0.11918	0.180824	0.126017	0.717754	-0.0388724	-0.0429686
0.216276	0.020849	-0.169901	-0.234719	0.278193	-0.156728		-0.0951935	0.0754257	0.300535	0.151715	-0.0715123	-0.021428		-0.0075103	0.0581787	0.100469	1.04171	-0.0405101	-0.0863201
0.159267	-0.0047817	-0.131267	-0.167821	0.402333	-0.131919		-0.134708	0.0379386	0.552934	0.439039	-0.0724285	-0.0141786		-0.081445	0.100125	0.206563	0.749623	0.0218497	-0.075261
0.258662	-0.0014318	-0.213971	-0.247554	0.158945	-0.188679		-0.0281845	0.0427289	0.0823045	0.249291	-0.11678	-0.0879018		-0.0595709	0.211019	0.464585	1.01884	0.086671	-0.0953023
0.337128	0.0054323	-0.135371	-0.244215	0.16456	-0.0959645		-0.0743247	0.15172	0.523931	0.172554	-0.0180506	0.0128453		-0.113742	0.208359	0.124979	0.615066	0.0202106	-0.0715794
0.15419	-0.003433	-0.233934	-0.172666	0.110229	-0.158015		-0.0974426	0.0893685	0.389697	0.209972	-0.07492	-0.0491965		-0.0376628	0.115775	0.125064	0.80552	0.0198105	-0.0423013
0.300626	-0.0171306	-0.18698	-0.204879	0.133646	-0.135802		0.0172071	0.0990996	0.344156	0.101154	-0.07205	-0.0889374		0.0993184	0.301634	0.141327	0.555353	-0.0103187	-0.0838501
0.103202	-0.0307023	-0.135308	-0.205939	0.230426	-0.137614		-0.0751861	-0.0054125	0.603167	0.220988	-0.0893456	-0.0969303		-0.106228	0.156117	0.135072	0.869342	-0.0340384	-0.107719
0.239809	-0.0179436	-0.121249	-0.153452	0.183832	-0.108324		-0.0358098	0.193462	0.607585	0.313705	0.00267432	0.0259778		-0.0418791	0.274271	0.291328	0.777125	0.0511795	-0.0204881
0.135044	-0.0012631	-0.157327	-0.300828	0.222071	-0.107909		-0.0049099	-0.034744	0.578551	0.318694	-0.105004	-0.031011		-0.106359	0.0770761	0.207046	0.815119	-0.0506753	-0.0204919
0.186703	0.0254859	-0.149088	-0.242609	0.259937	-0.116881		-0.0826873	0.0307153	0.375809	0.46311	-0.0270385	-0.0826369		-0.0680718	0.194908	0.0602465	0.938069	-0.0566203	-0.0680206
0.252469	-0.0470874	-0.200747	-0.177462	0.133255	-0.169061		-0.144649	-0.0271779	0.20879	0.0330347	-0.0567218	-0.0242839		-0.130765	0.217719	0.111754	0.743371	-0.044781	-0.068859
0.169141	-0.140795	-0.0745906	-0.255378	0.125301	-0.179748		-0.190595	0.128539	0.305277	0.290911	-0.108963	0.030798		-0.0791954	0.295813	0.123421	1.23841	-0.0150153	-0.0887416
0.198392	-0.0473529	-0.136278	-0.227447	0.18804	-0.134443		-0.0575599	-0.0580023	0.308796	0.189469	-0.0396817	-0.0054756		-0.0789345	0.0871652	0.0667433	1.02421	-0.0340471	-0.0312903
0.21933	0.0389747	-0.169066	-0.306495	0.156536	-0.155179		-0.0765489	-0.138858	0.408862	0.131126	-0.150164	-0.0078536		-0.11731	-0.0019949	0.051538	1.01844	-0.0619658	-0.0315921
0.243097	0.0245884	-0.140584	-0.287109	0.276986	-0.118983		-0.0891147	0.0424615	0.347116	0.148351	-0.0253932	0.00041785		-0.0991936	0.223284	0.0240981	0.693109	-0.0543552	-0.0392674
0.120228	0.0594181	-0.0669489	-0.194515	0.150775	-0.158488		-0.120943	0.0178205	0.515601	0.273966	-0.0635661	-0.118336		-0.128597	0.299888	0.22421	0.605959	0.0511466	-0.0950441
0.298012	-0.0641926	-0.11562	-0.215553	0.327393	-0.148143		0.0141088	-0.0017695	0.549008	0.349014	-0.113417	-0.0482079		-0.0660382	0.131815	0.0931416	0.892024	0.0430914	-0.0357845
0.141604	-0.0243532	-0.205386	-0.334518	0.243203	-0.162756		-0.120722	0.0617355	0.364161	0.456677	-0.0749142	-0.0075256		-0.127494	0.250623	0.0766725	1.235	-0.0953682	-0.0603133
0.163751	0.0516211	-0.0884646	-0.209574	0.102487	-0.154211		-0.0684012	0.0658565	0.610083	0.499616	-0.128078	-0.106115		-0.155842	0.169145	0.251054	1.4724	-0.0587343	-0.0602383
0.353694	0.0110391	-0.190234	-0.217775	0.211039	-0.124715		-0.0925668	0.0348351	0.526827	0.481025	-0.0515769	-0.0230781		-0.118904	0.220702	0.170165	0.694333	0.0492662	-0.0907151
0.16224	-0.0492256	-0.182918	-0.218663	0.110379	-0.158675		-0.0125033	-0.0566429	0.588859	0.0907575	-0.0910502	-0.0843683		-0.0177095	0.186121	0.183439	0.859334	0.0184417	-0.155083
0.285026	0.00300346	-0.150653	-0.256375	0.314557	-0.133968		-0.0964367	-0.14079	0.717385	0.178518	-0.0353819	-0.0839103		-0.133024	0.034217	0.247154	0.736522	0.0747474	-0.0800026
0.183102	-0.0311523	-0.129461	-0.189202	0.184146	-0.176335		-0.0760011	0.0321663	0.180461	0.445273	-0.14594	0.00396514		-0.075139	0.221923	0.00052559	0.437001	-0.0548729	-0.0831365
0.314938	-0.0380352	-0.199854	-0.129594	0.185096	-0.0955141		-0.0908263	-0.0236402	0.542639	0.566209	-0.0613637	-0.082489		-0.144413	0.113502	0.163707	0.73537	-0.0475784	-0.0809557
0.149138	0.0270424	-0.183709	-0.193245	0.251866	-0.128268		0.0299646	-0.0262126	0.437814	0.576818	-0.13696	-0.113227		0.0100567	0.140879	0.178033	0.83293	0.0426381	-0.153998
0.128106	-0.0084079	-0.16308	-0.289752	0.147912	-0.165152		-0.122683	-0.0240811	0.500549	0.289499	-0.0390635	-0.0957451		-0.1321	0.181352	0.151236	1.10671	0.0501476	-0.124728
0.218041	0.0739074	-0.138138	-0.229754	0.220855	-0.174763		-0.0910835	0.01782	0.566581	0.287226	-0.178452	-0.128909		-0.060635	0.0708767	0.144661	1.11083	-0.0737384	-0.152545
0.247088	-0.0786781	-0.171916	-0.238828	0.242324	-0.173957		-0.0385178	-0.0797225	0.503173	0.259962	-0.0844418	-0.0536522		-0.0775978	0.0390679	0.0436782	0.952383	-0.0043143	-0.109349
0.151698	0.0396252	-0.0605041	-0.239328	0.217511	-0.158513		-0.129243	0.00746371	0.307941	0.147035	-0.0628112	0.0035495		-0.120426	0.192645	0.0305158	0.876557	0.0467052	-0.114692
0.325637	-0.148399	-0.177027	-0.280586	0.111987	-0.027012		-0.024429	-0.0163209	0.539392	0.227278	-0.0630208	-0.0690998		-0.0968731	0.225646	0.200642	0.790794	-0.0013062	-0.0822199
0.175275	-0.0636343	-0.0774319	-0.265763	0.0557958	-0.169288		-0.142728	-0.104439	0.79265	0.365098	-0.0880163	-0.0303356		-0.0987116	0.00433382	0.220427	1.12524	-0.0680631	-0.0913598
0.26775	0.0535983	-0.0995673	-0.196269	0.169505	-0.155452		-0.0376894	0.0406077	0.448399	0.322018	-0.099053	-0.108444		-0.0807411	0.116282	0.100584	1.29536	-0.0782381	-0.104787
0.0576953	-0.0391224	-0.110597	-0.174053	0.241405	-0.14771		-0.0524838	0.13023	0.550925	0.395685	-0.105962	0.0531757		-0.0976826	0.325345	0.0802815	0.631339	0.0139201	-0.0640577
0.280915	0.019845	-0.120486	-0.262838	0.155395	-0.152478		-0.0585115	-0.0521844	0.708774	-0.0163558	-0.0986995	-0.065265		-0.12927	0.113302	0.343334	0.581208	0.00952327	-0.0887883
0.391316	-0.122677	-0.128317	-0.248754	0.337776	-0.128314		-0.0531436	-0.0327537	0.534294	0.143785	-0.111715	-0.0533591		-0.0734719	0.135786	0.213556	0.800324	-0.0884086	-0.114488
0.125883	-0.0424806	-0.166121	-0.168297	0.196387	-0.154044		-0.101216	0.0804384	0.346272	0.340955	-0.219441	-0.0019901		-0.128651	0.26519	0.0891881	1.12195	-0.0398411	-0.0549478
0.298503	-0.113708	-0.141144	-0.13936	0.172407	-0.187293		-0.0668006	-0.0392823	0.600129	0.00417463	-0.113324	-0.0325257		-0.0675916	0.234641	0.231237	0.487427	-0.0105789	-0.0690437
0.398313	0.0208317	-0.128688	-0.289713	0.247821	-0.159629		-0.0558893	-0.0291159	0.420994	0.127214	-0.113295	-0.0479887		-0.120331	0.111159	0.0634709	0.905478	-0.0187988	-0.0815665
0.294497	0.0552078	-0.166426	-0.208659	0.0832445	-0.124716		-0.0842722	0.164179	0.490137	0.231299	-0.103562	0.0387135		-0.0234127	0.140885	0.121518	0.79085	-0.0621558	-0.0243658
0.289797	0.0497132	-0.18118	-0.214483	0.211452	-0.142547		-0.0763547	0.0147746	0.346604	0.116189	-0.0650656	-0.0331653		-0.0969337	0.109254	0.0570685	0.753732	0.0157975	-0.0309912
0.306013	-0.0485014	-0.203556	-0.30995	0.291029	-0.195108		-0.144306	-0.0948294	0.39863	0.323475	-0.0821128	-0.112472		-0.0493307	-0.0345591	0.116782	0.621067	-0.0764503	-0.160393
0.316822	-0.0813444	-0.0210815	-0.255704	0.157708	-0.179404		-0.0647919	-0.0081153	0.280336	0.303991	-0.171672	-0.0290035		-0.0737249	0.248299	0.028071	0.965812	-0.1335	-0.0190837
0.20104	-0.0406795	-0.0480317	-0.276074	0.245956	-0.15957		-0.0964034	-0.0629677	0.47797	0.147102	-0.0854391	-0.0042003		-0.090545	0.213292	0.0606388	0.765557	-0.0114784	-0.0722165
0.184277	-0.0780352	-0.119726	-0.231822	0.331525	-0.0706891		0.0290434	0.0946505	0.362663	0.373552	-0.0603399	-0.0265133		-0.0116333	0.432148	0.110862	1.36943	0.0420976	-0.0686529
0.248188	-0.027807	-0.0122047	-0.286141	0.175175	-0.125253		-0.0140435	-0.0834824	0.375191	0.177554	-0.0778895	-0.0025988		-0.0935293	0.128337	0.142031	0.766048	-0.044625	-0.0789604
0.284623	-0.0216305	-0.181761	-0.231246	0.240655	-0.107446		-0.161862	0.198915	0.582813	0.764045	-0.0391821	-0.0218027		-0.0981053	0.26472	0.215668	0.766198	0.0124653	-0.0157044
0.0917267	0.0598657	-0.166649	-0.0712284	0.0788866	-0.126429		-0.0681881	0.116114	0.351411	0.146361	-0.0688939	-0.008297		-0.0425046	0.208173	0.120609	0.683305	-0.0083378	-0.0009824
0.165906	-0.0508095	-0.163861	-0.241135	0.152584	-0.152653		-0.138262	-0.179724	0.398145	0.167551	-0.113841	0.00427416		-0.088298	0.0195601	0.029813	0.861656	-0.0493862	-0.0415658
0.16653	0.00164518	-0.155529	-0.216556	0.123304	-0.118847		-0.0832255	-0.0160204	0.409479	0.218174	-0.0617102	0.00981966		-0.0220869	0.0672824	0.0790867	0.64816	-0.0309357	0.0087401
0.241139	-0.0399249	-0.160163	-0.282282	0.287865	-0.106571		-0.10311	-0.050661	0.555325	0.469251	0.0762831	-0.0244914		-0.105291	0.066627	0.338493	0.936413	-0.0416298	-0.0136102
0.218863	-0.0183877	-0.131594	-0.189425	0.133382	-0.128915		-0.0818737	-0.0020551	0.332805	0.170517	-0.0214902	-0.0212753		-0.118781	0.117333	0.11304	0.867297	-0.0600882	-0.0320493
0.206893	0.0407192	-0.103223	-0.318229	0.219094	-0.134675		0.0018275	0.0385465	0.292762	0.0888247	0.0757971	-0.0827186		-0.0323974	0.155802	0.0954839	0.736235	0.022716	-0.102049
0.325849	-0.0108899	-0.189367	-0.227343	0.23834	-0.0825827		-0.119409	0.06413	0.516179	0.223074	-0.140242	-0.0236247		-0.0481771	0.230797	0.0737318	0.802148	-0.0101699	-0.0315509
0.124844	0.0366267	-0.193253	-0.213562	0.271253	-0.184716		-0.125182	0.080706	0.666271	0.180164	-0.0121137	-0.0605469		-0.114107	0.233813	0.138742	0.501421	0.0504537	-0.0922932
0.168832	0.0677556	-0.179776	-0.224471	0.102678	-0.161657		-0.0394124	0.0444912	0.123927	0.221084	-0.108803	-0.0755458		-0.0346306	0.173726	-0.0463475	0.754152	-0.0912608	-0.0713574
0.1925	-0.130166	-0.184881	-0.319315	0.193129	-0.113301		0.0618566	0.105706	0.410552	0.513867	-0.118689	-0.0777223		-0.0748474	0.444473	0.0794171	1.20779	-0.10633	-0.100542
0.348771	-0.0627209	-0.214166	-0.18914	0.233608	-0.0536565		-0.0735209	0.0742224	0.610762	0.401563	-0.138568	0.00693413		0.00728924	0.38848	0.0965778	1.18252	-0.0396027	-0.014647
0.188673	-0.0235398	-0.213095	-0.301541	0.15947	-0.121225		-0.0624286	-0.0315794	0.310374	0.484122	-0.107928	-0.0893398		-0.055399	-0.0378609	0.07016	0.79446	-0.0613669	-0.0474505
0.584233		-0.105868	-0.210652	0.096064	-0.159893		-0.086848		0.470352	0.340012	-0.169654	-0.0176826		-0.0321428		0.121151	0.539894	-0.0856621	-0.0710602
0.216813		-0.133188	-0.283516	0.254134	-0.16004		-0.201821		0.410427	0.165299	-0.105996	-0.103685		-0.123537		0.0906899	0.547847	-0.0257848	-0.121404
0.0771148		-0.199989	-0.211018	0.085895	-0.126036		-0.0668633		0.610047	0.56913	-0.0440156	-0.0568097		-0.0360185		0.126344	0.481993	-0.0556615	-0.0802135
0.238368		-0.149915	-0.270226	0.138115	-0.099934		-0.154935		0.708544	0.466221	-0.116764	-0.0099919		-0.133039		0.378529	0.821853	-0.0174244	-0.0224778
0.190874		-0.163464	-0.2099	0.149861	-0.144625		0.0234238		0.14762	0.364788	-0.0435125	-0.0841467		-0.0781266		-0.0650111	0.799232	-0.0331484	-0.0888261
0.142186		-0.209118	-0.241157	0.197592	-0.0892046		-0.0958264		0.322517	0.511376	-0.110964	-0.0404154		-0.031797		-0.007296	0.785231	-0.028529	-0.0984724
0.39723		-0.11581	-0.261124	0.180574	-0.185411		-0.0014681		0.565529	0.178943	-0.0909838	-0.141802		-0.0871426		0.196004	0.500825	-0.0884187	-0.0993353
0.30782		-0.146928	-0.183127	0.231328	-0.135703		-0.108851		0.396027	0.181312	-0.120688	-0.0419648		-0.0737087		0.342099	0.619822	-0.038248	-0.0821657
0.122497		-0.128643	-0.260599	0.0375094	-0.268456		-0.119504		0.138318	0.383706	-0.0953004	-0.0892111		-0.106318		-0.0754737	0.965947	-0.135893	-0.130423
0.328961		-0.105764	-0.229935	0.111041	-0.158102		-0.0360023		0.266365	0.141137	-0.0463903	-0.0337047		-0.0515106		0.0228341	0.852966	-0.0098151	-0.0490555
0.310348		-0.146097	-0.196292	0.210463	-0.174995		-0.0176558		0.502204	0.257319	-0.022881	-0.0193114		-0.0664076		0.130476	0.990838	0.0561748	-0.0752955
0.19721		-0.127763	-0.240897	0.176473	-0.0648304		-0.140779		0.340435	0.439574	-0.15936	-0.0904476		-0.165499		0.0959439	0.89295	-0.0636901	-0.0445589
0.555676		-0.157434	-0.226596	0.046299	-0.179192		-0.0141241		0.453304	0.470459	-0.0524119	-0.0458623		-0.107015		0.116496	0.728823	-0.0394637	-0.0431223
0.126126		-0.149235	-0.181469	0.093152	-0.144985		-0.0748325		0.623827	0.273449	-0.0513504	-0.0592735		0.0104306		0.0909103	0.919116	-0.0008197	-0.0745004
0.119846		-0.175521	-0.194028	0.227781	-0.113527		-0.131098		0.569549	0.0533665	-0.102374	-0.0208498		-0.147859		0.121945	0.460838	-0.0678852	-0.0208485
0.0975709		-0.11834	-0.255753	0.0686775	-0.0926135		-0.087919		0.468969	0.133372	-0.0113995	-0.0271612		-0.0799657		0.171436	0.67597	-0.0269396	-0.0630604
0.215717		-0.098374	-0.0763631	0.21863	-0.163013		-0.116586		0.117001	0.163319	-0.0970785	0.00219509		-0.137348		-0.0635439	0.329858	-0.0028828	-0.0324915
0.14489		-0.148359	-0.287857	0.158778	-0.161366		-0.0713008		0.550125	0.360536	-0.0708725	0.0137335		-0.021853		0.268292	1.08908	-0.041412	-0.0494573
0.0986486		-0.0871483	-0.241384	0.13946	-0.0338397		-0.171387		0.65157	0.321903	-0.100102	-0.041408		-0.134267		0.249417	0.690777	-0.0349426	-0.0300359
0.373042		-0.122506	-0.227293	0.158255	-0.082839		-0.0061478		0.413684	0.35411	0.0228864	0.0554557		0.0608683		0.105392	1.09444	-0.0125483	0.0399944
0.30621		-0.148701	-0.273577	0.205316	-0.149397		-0.0536639		0.626527	0.447457	-0.0616755	-0.0638576		-0.151122		0.168636	1.1799	-0.0006607	-0.107913
0.329916		-0.160755	-0.256919	0.116764	0.213284		-0.0588112		0.228872	0.279207	-0.119744	-0.14596		-0.0067212		-0.0003662	0.689669	-0.0682828	-0.118391
0.288359		-0.122251	-0.122165	0.172091	-0.100222		-0.109855		0.537679	0.315973	-0.169912	0.0881905		-0.0724889		0.0918711	0.968209	-0.0620455	-0.0119981
0.268914		-0.130083	-0.31207	0.111547	-0.155415		-0.131763		0.343241	0.262162	-0.109091	-0.0604721		-0.155776		0.0346557	1.1146	-0.0927646	-0.0458803
0.245818		-0.151334	-0.308002	0.153473	-0.0859366		-0.0594257		0.408576	0.284522	-0.0217121	-0.0015603		-0.0842129		0.111707	1.05091	0.00772765	-0.0620298
0.159947		-0.168575	-0.237382	0.177032	-0.154972		-0.12646		0.307626	0.556312	-0.0897051	-0.0351257		-0.0555027		-0.0052734	1.30715	-0.0261987	-0.0280878
0.258214		-0.186388	-0.0152175	0.113411	-0.164643		-0.0163913		0.530975	0.210445	-0.129207	-0.0119107		-0.0896312		0.176161	0.552279	-0.0502499	-0.0831193
0.18215		-0.144777	-0.258862	0.220452	-0.118324		-0.12462		0.526511	0.204874	-0.0201774	-0.0132335		-0.0801713		0.165248	0.974132	-0.0374686	-0.0351233
0.25069		-0.14384	-0.236535	0.197111	-0.126296		-0.123674		0.389147	0.334013	0.0456451	-0.0006542		-0.111746		0.0807543	0.906003	0.00228624	-0.0289988
0.231207		-0.158319	-0.261443	0.19288	-0.143364		-0.106024		0.446295	0.19836	-0.0908943	0.00891694		-0.0706081		0.0707083	0.874285	0.0219886	-0.062813
0.222132		-0.126776	-0.252481	0.190978	-0.156019		-0.0315913		0.218735	0.277616	-0.106461	-0.0463208		-0.0501279		0.070814	0.79505	-0.0728632	-0.0351735
0.162943		-0.188975	-0.114565	0.148198	-0.180484		-0.0770603		0.300656	0.273736	-0.118972	-0.03407		-0.101091		0.0412165	0.750795	-0.0608644	-0.0848953
0.32504		-0.175675	-0.292896	0.14899	-0.174399		-0.0894522		0.588573	0.183975	-0.0685963	0.00411154		-0.118592		0.0655282	0.664925	-0.0120599	-0.104383
0.285877		-0.154965	-0.126549	0.195207	-0.141023		-0.0805932		0.386474	0.150745	-0.040796	-0.0391712		-0.092258		0.0328558	0.810548	-0.0847634	-0.0693027
0.0185204		-0.163406	-0.24471	0.252908	-0.137555		-0.116425		0.336752	0.202333	-0.0354538	-0.0323909		-0.114121		0.149316	0.794453	-0.0205036	-0.057815
0.2205		-0.156979	-0.23463	0.163528	-0.142947		-0.152086		0.551978	0.324344	-0.127248	-0.0369699		-0.189064		0.104061	0.967279	-0.142252	-0.0815882
0.111322		-0.146901	-0.285656	0.247037	-0.181577		-0.127756		0.429846	0.431009	-0.0282395	-0.0878018		-0.0908284		0.113675	1.15902	-0.0781852	-0.107303
0.182944		-0.136084	-0.310203	0.14883	-0.163291		-0.0701162		0.475887	0.118254	-0.147542	-0.0985235		-0.0951477		0.118597	0.995123	-0.0343961	-0.104231
0.313045		-0.133348	-0.167733	0.15288	-0.0856162		-0.0361777		0.375405	0.269291	-0.010979	0.0379608		-0.0791625		0.0585983	0.804702	-0.0483028	0.0185493
0.369974		-0.167854	-0.243123	0.223259	-0.243904		-0.0261621		0.568881	0.456684	-0.0669401	-0.13502		0.0336317		0.0390503	0.977098	0.00044131	-0.134958
0.306922		-0.162338	-0.191653	0.264741	-0.201795		-0.128558		0.771526	0.0318728	-0.153561	-0.0737549		-0.126612		0.28628	0.28032	-0.0636414	-0.109043
0.156383		-0.184256	-0.333688	0.179504	-0.117854		-0.0794225		0.494424	0.25917	-0.0154499	0.0940963		-0.0711243		0.0925388	1.13303	-0.0003484	0.162698
0.219694		-0.139491	-0.137313	0.121717	-0.103217		0.030476		0.730418	0.258362	-0.0280783	0.0365603		-0.0406986		0.172459	0.646561	-0.0075719	-0.0130261
0.129388		-0.130105	-0.235731	0.185415	-0.170981		-0.0230382		0.495476	0.33787	-0.158717	-0.0601077		-0.14372		0.098797	1.10997	-0.0726072	-0.119513
0.39119		-0.208465	-0.206886	0.139574	-0.154249		-0.000226		0.60418	0.366733	-0.0230119	-0.0707748		-0.0793777		0.194442	1.45454	-0.0681005	-0.141207
0.24633		-0.191264	-0.281541	0.0882125	-0.152047		-0.048283		0.504985	0.240014	-0.066756	-0.0345261		-0.0510347		0.311665	0.673283	-0.0273169	-0.0950779
0.218153		-0.196733	-0.221301	0.31342	-0.209714		-0.11263		0.344297	0.240634	0.0212476	-0.0944459		-0.104423		0.0595638	0.905241	0.0369151	-0.152676
0.137827		-0.0744999	-0.119014	0.114759	-0.137024		-0.100924		0.223168	0.246642	-0.10489	0.01621		-0.0695639		0.0137889	0.891751	-0.0540652	-0.0737352
0.192413		-0.113993	-0.201032	0.205649	-0.12525		-0.189167		0.511618	0.0999795	-0.0305428	-0.0295738		-0.165754		0.129342	0.829904	-0.0281527	0.0193581
0.324817		-0.240805	0.190566	0.114099	-0.105368		-0.170559		0.546833	-0.0391377	0.0277132	-0.0176956		-0.156963		0.0447833	0.313269	-0.0876324	-0.0481391
0.35302		-0.167192	-0.261277	0.266941	-0.162737		-0.0917906		0.442357	0.264302	-0.165866	-0.0354056		-0.106422		0.0472071	0.930829	-0.0535919	-0.0900339
0.291587		-0.237839	-0.244763	0.188589	-0.113599		-0.149532		0.505857	0.459953	-0.018059	-0.061462		-0.125409		0.047492	1.44427	-0.0210641	-0.0711472
0.306956		-0.186245	-0.278385	0.206636	-0.121709		-0.0569444		0.498359	0.284474	0.015236	-0.0598446		-0.0665942		0.0921925	0.934576	0.0237914	-0.0919225
0.124169		-0.144383	-0.186486	0.167287	-0.0846514		-0.168644		0.469823	0.408519	-0.0787935	0.0567723		-0.116213		0.061853	0.755842	0.0753599	-0.0202248
0.149541		-0.163162	-0.163124	0.193835	-0.147839		-0.0269988		0.328847	0.196239	0.0343777	0.0450406		-0.0795031		0.0348904	0.546411	-0.0491478	-0.0491363
0.254825		-0.115229	-0.21544	0.116525	-0.150716		-0.113657		0.334015	0.219991	-0.121952	-0.0347399		-0.0978252		0.082406	0.872869	-0.0686749	-0.0905458
0.115067		-0.152015	-0.251761	0.13975	-0.158812		-0.144902		0.435169	0.132645	0.00751811	0.0442842		-0.0907941		0.202856	1.00692	-0.0094458	-0.087032
0.333063		-0.155371	-0.215285	0.11603	-0.109013		-0.0872468		0.53479	0.544527	-0.138156	-0.0496201		-0.106185		0.0976096	0.606699	-0.0461483	-0.0781619
0.0782383		-0.180531	-0.227109	0.18243	-0.0894707		-0.0256118		0.652111	0.328423	-0.0968453	0.0235438		-0.0361954		0.232714	0.993207	0.0183881	-0.0138945
0.251917		-0.150386	-0.22044	0.159995	-0.175142		-0.0963474		0.552363	0.259712	-0.141422	0.0208057		-0.123464		0.212473	1.01972	-0.0867187	0.0279128
0.214118		-0.0732473	-0.254464	0.396527	-0.103846		-0.0932164		0.528401	0.200451	-0.0951078	0.00560597		-0.117926		0.142157	0.801745	-0.0645542	-0.0178154
0.0642381		-0.163188	-0.247366	0.0705104	-0.132553		-0.0097952		0.681727	0.189325	-0.105126	-0.047902		-0.0740335		0.219683	0.44029	-0.103982	-0.080299
0.210649		-0.0613703	-0.233077	0.26382	-0.108378		-0.0433218		0.418359	0.153942	-0.0512317	-0.0319459		-0.0413641		0.203038	0.722802	-0.101436	-0.0443223
0.18943		-0.169412	-0.229648	0.18346	-0.176233		-0.130362		0.457183	0.282833	-0.0212745	0.019535		-0.106239		0.203415	0.732438	0.00388681	-0.0204121
0.283265		-0.177372	-0.307703	0.0802968	-0.165421		-0.11753		0.603157	0.0387154	-0.0892208	-0.0852206		-0.148631		0.126446	0.432875	-0.0804944	-0.107768
0.226271		-0.172131	-0.0947799	0.19363	-0.134692		-0.0151867		0.677313	0.224094	-0.0540223	-0.0269569		-0.0575658		0.260255	0.866119	0.0619918	-0.0619126
0.221515		-0.196553	-0.213088	0.22949	-0.203797		-0.0808805		0.27513	0.197345	-0.0498476	-0.0371641		-0.0802755		0.138048	0.550893	0.0491681	-0.134141
0.397884		-0.149358	-0.225295	0.244243	-0.131932		-0.118231		-0.0050436	0.459447	-0.0665543	-0.0965034		-0.123563		0.529264	0.976695	0.0502636	-0.11576
0.32026		-0.148667	-0.363637	0.232783	-0.162052		-0.0350497		0.550441	0.288646	0.00438126	-0.0759408		0.0225959		0.169931	0.595329	-0.0188632	-0.0738832
0.114923		-0.168006	-0.267469	0.170883	-0.167892		-0.0382561		0.365613	0.155598	-0.0441357	-0.0508533		-0.0766985		0.217242	0.713413	-0.0653306	-0.129427
0.223934		-0.173233	-0.211628	0.103921	-0.138557		0.0223239		0.474983	0.292282	-0.0889581	-0.030571		-0.135477		0.0329437	0.746962	-0.0765321	-0.095418
0.213489		-0.153459	-0.0665768	0.186648	-0.127833		0.00727439		0.468573	-0.0021577	-0.100197	-0.0655497		-0.118764		0.0866826	0.00595229	0.001748	-0.0709295
0.229997		-0.155365	-0.2485	0.194059	-0.0233091		-0.110444		0.793094	0.331139	-0.0387749	0.00041713		-0.0418378		0.17696	0.920842	-0.0166275	-0.0926994
0.249654		-0.148838	-0.250823	0.269417	-0.170619		-0.0290283		0.394207	0.382338	-0.0172263	-0.0435907		0.018187		0.113661	1.04102	0.0174379	-0.0898395
0.383523		-0.0923198	-0.221961	0.206557	-0.0832613		-0.089791		0.318657	0.119412	-0.052331	0.0706295		-0.088765		0.14741	0.670312	-0.042144	-0.0016038
0.206876		-0.120852	-0.267944	0.168088	-0.159351		-0.115179		0.736866	0.195232	-0.068883	-0.068507		-0.119399		0.253994	1.07787	-0.0518642	-0.0749902
0.285478		-0.119956	-0.198014	0.215495	-0.131996		0.0353357		0.120628	0.594273	-0.132961	-0.0066948		-0.0760966		-0.0315182	1.15444	-0.025047	-0.0514884
0.204987		-0.157305	-0.279508	0.0982469	-0.215379		-0.0505325		0.612146	0.304142	-0.067594	-0.0967363		-0.0467324		0.224711	1.11477	-0.0368683	-0.106082
0.0523385		-0.163654	-0.289614	0.181768	-0.141933		-0.0733014		0.459963	0.0828346	-0.0731622	-0.0734439		-0.0644731		0.124094	0.852291	0.0373101	-0.122189
0.223105		-0.160946	-0.229407	0.159455	-0.168344		-0.0443501		0.240515	0.11579	-0.0378494	-0.0484452		-0.0924155		-0.0160618	0.593436	-0.0694607	-0.0819519
0.183333		-0.121416	-0.215079	0.0723553	-0.132142		-0.157075		0.577143	0.131718	-0.101404	-0.0298452		-0.167622		0.218563	0.882812	-0.0457904	0.0132738
0.273342		-0.219598	-0.159692	0.234649	-0.167063		-0.0726177		0.395073	0.584763	0.0370589	-0.0872152		-0.0487669		0.0387098	1.21602	-0.0532866	-0.0545377
0.322268		-0.103751	-0.159057	0.189569	-0.20653		-0.14324		0.444943	0.525478	-0.128818	-0.0301193		-0.0952487		0.155413	0.556086	-0.0224204	-0.109666
0.290949		-0.0074986	-0.205005	0.197511	-0.124057		-0.0248129		0.514689	0.29992	-0.0537466	0.0461943		-0.0773161		0.144752	0.938598	-0.0586018	0.00785074
0.297279		-0.119965	-0.256456	0.195126	-0.188102		-0.0907372		0.564489	0.304611	-0.10841	-0.0436112		-0.161363		0.159548	0.995924	-0.0691311	-0.0909311
0.320889		-0.219294	-0.281446	0.243556	-0.101381		-0.0510542		0.37497	0.411386	-0.156696	0.0251394		-0.123212		0.0838763	1.13404	0.00711562	0.0619415
0.116972		-0.183487	-0.266098	0.247346	-0.143915		-0.117325		0.408785	-0.0429094	-0.0489012	-0.0410369		-0.176732		0.454269	0.186941	0.0612334	-0.0078686
0.39666		-0.183319	-0.241301	0.228035	-0.18615		-0.0854467		0.291459	0.393209	-0.0201604	-0.0540951		-0.0502731		0.0371348	0.434235	0.0167244	-0.0517967
0.321958		-0.107184	-0.204895	0.0937455	-0.129691		-0.0389471		0.541241	0.318243	-0.0923717	0.0689474		-0.0688517		0.293739	1.02776	-0.0277981	-0.0620103
0.157871		-0.168073	-0.180749	0.105936	-0.113165		-0.117029		0.363267	0.22345	-0.0916103	0.0520203		-0.109412		0.0789102	0.589947	-0.0781557	-0.0322302
0.244362		-0.133855	-0.198513	0.141941	-0.127391		0.0105761		0.17943	0.347839	-0.0874217	-0.0020128		-0.0530946		-0.0111981	0.16255	0.00471696	-0.0388621
0.113075		-0.187609	-0.193813	0.196777	-0.189827		-0.0090406		0.433039	0.168686	-0.106112	-0.0177539		-0.0969387		0.137276	0.626043	-0.0187873	-0.0421343
0.0295016		-0.181699	-0.29588	0.119348	-0.100115		-0.164036		0.222908	0.131517	-0.0649397	0.0116486		-0.0769128		0.0192428	1.06113	-0.0828904	0.0276084
0.318744		-0.14449	-0.210762	0.107535	-0.136592		-0.101763		0.359002	0.184157	-0.0903684	-0.0654363		-0.0570728		0.0818473	0.381869	-0.0384185	-0.104866
0.178761		-0.110008	-0.165907	0.248135	-0.182322		-0.113489		0.436199	0.468437	-0.0849192	-0.0850958		-0.105933		0.0557906	1.18788	0.00416005	-0.0248987
0.361028		-0.139514	-0.0322283	0.144788	-0.204453		-0.161343		0.385086	0.0434281	-0.141506	-0.097017		-0.0972137		0.0953232	0.553221	-0.09649	-0.141564
0.31601		-0.217808	-0.183058	0.182126	-0.148564		-0.0743344		0.199117	0.37614	0.0224918	-0.040518		-0.0795808		0.0301451	0.814385	0.00412001	-0.0309278
0.0861502		-0.129666	-0.254759	0.236646	-0.177346		0.190159		0.326137	0.344867	-0.079817	-0.0298037		0.00158678		0.0563702	1.12142	-0.0007741	-0.0601763
0.348598		-0.155639	-0.169454	0.10092	-0.178852		0.0198572		0.558525	0.162988	-0.0752656	-0.0045566		-0.0663824		0.163782	0.262962	-0.0211194	-0.0874234
0.209702		-0.0940104	-0.0953469	0.0613184	-0.139854		-0.0890937		0.473963	0.17966	-0.0597304	0.00083428		-0.134375		0.142803	0.866311	-0.0341502	-0.050151
0.243766		-0.107768	-0.310503	0.231448	-0.204444		0.00034605		0.339263	0.230256	-0.0403468	-0.0749668		-0.113359		0.0637861	0.900384	0.00159236	-0.12996
0.22525		-0.157935	-0.218509	0.22573	-0.128502		-0.138646		0.320767	0.402283	-0.120011	-0.0515768		-0.111331		0.10324	1.04869	-0.062647	-0.0586952
0.260944		-0.225671	-0.199724	0.0870737	-0.13153		-0.0410322		0.561845	0.303354	-0.112302	-0.0578128		-0.0404275		0.145014	0.971683	-0.034205	-0.0418646
0.26371		-0.128249	-0.273711	0.268621	-0.126724		-0.0813324		0.274933	0.20329	0.00275423	0.0361404		-0.0701862		0.0327538	0.699319	-0.0144228	-0.0167443
0.328066		-0.155919	-0.248118	0.164514	-0.178463		-0.0429241		0.587106	0.320784	-0.149356	-0.135322		-0.050298		0.117287	0.536656	-0.0583957	-0.129278
0.274406		-0.153223	-0.200453	0.186871	-0.125289		-0.122208		0.467882	0.252622	-0.210192	-0.0264421		-0.0909644		0.0789573	0.698557	-0.0643556	-0.0346923
0.0728725		-0.171023	-0.240299	0.166772	-0.155864		-0.0676783		0.370494	0.427545	-0.114445	0.00338225		-0.176195		0.0781397	0.635582	-0.0842673	-0.0767852
0.252843		-0.173448	-0.258949	0.339697	-0.200585		-0.0978601		0.456577	0.20393	-0.141143	-0.149334		-0.0759094		0.131666	0.810118	-0.0754601	-0.169366
0.476149		-0.209302	-0.219535	0.165735	-0.130378		-0.0627679		0.526239	0.519008	-0.0096759	-0.055884		-0.0812994		0.0674264	0.637068	-0.0379597	-0.05291
0.139049		-0.158222	-0.213147	0.181815	-0.201363		-0.0839748		0.399383	0.209181	-0.121566	-0.131525		-0.0911308		0.0144924	0.689129	-0.0276293	-0.135785
0.206904		-0.176755	-0.265717	0.0917673	-0.174218		-0.0790638		0.308257	0.460481	-0.0682279	-0.0822052		-0.0232334		0.0797188	0.995548	-0.0725234	-0.0810424
0.218698		-0.12079	-0.25495	0.15803	-0.145376		-0.197484		0.644459	0.207717	-0.0604475	-0.0474139		-0.118534		0.210749	0.807964	-0.0380681	-0.128274
0.215406		-0.168939	-0.222263	0.23933	-0.111226		-0.0798102		0.456966	0.163912	-0.0974338	0.0152861		-0.12025		0.0704447	0.709772	0.00841488	-0.0446976
0.2048		-0.150944	-0.156689	0.192074	-0.164726		-0.0116464		0.421247	0.127626	-0.0086216	-0.102667		0.0182589		0.121046	0.517859	-0.0353243	-0.0335739
0.217139		-0.100223	-0.241581	0.160731	-0.133417		0.00888637		0.652017	0.155359	-0.078016	-0.0599089		-0.0656306		0.280917	0.697032	-0.0079785	-0.106476
0.184057		-0.166387	-0.223767	0.119937	-0.122077		-0.113839		0.58553	0.286672	-0.101226	0.0966844		-0.0732177		0.22024	1.13788	-0.0983016	0.0458478
0.14453		-0.0565768	-0.208434	0.179308	-0.208462		-0.143424		0.292156	0.291694	0.00573748	-0.048662		-0.12724		0.10851	0.761796	-0.0111441	-0.0695291
0.0656415		-0.157075	-0.199507	0.203934	-0.159617		-0.0633522		0.407479	0.221705	-0.128986	-0.0600587		-0.103204		0.073715	0.829072	-0.0635809	-0.0556333
0.278947		-0.158935	-0.257072	0.252407	-0.154603		-0.079598		0.309886	0.351864	0.0338483	-0.0152866		-0.0832272		0.0584199	0.937917	-0.0045997	-0.0200374
0.163083		-0.0995317	-0.248291	0.227719	-0.123191		-0.0809939		0.470543	0.32618	-0.0483929	-0.0281918		-0.090853		0.109701	0.923451	0.0545962	-0.0662148
0.181633		-0.0980292	-0.231009	0.192688	-0.13389		-0.0924624		0.432635	0.188731	-0.0652116	0.0351551		-0.0337413		0.111105	0.904221	-0.0390469	-0.018476
0.293796		-0.0846299	-0.208129	0.220833	-0.151765		-0.131166		0.291894	0.168181	-0.0183086	-0.0751084		-0.0844258		-0.0042008	0.476236	-0.0251803	-0.0680682
0.149874		-0.170037	-0.293631	0.159258	-0.168171		-0.117697		0.464659	0.0659982	0.0594085	-0.0523735		-0.137462		0.120232	0.863697	-0.0463759	-0.0480758
0.202583		-0.145354	-0.246835	0.177228	-0.0931902		-0.0708704		0.372356	0.135655	-0.166037	0.00898752		-0.060084		0.119044	0.767671	-0.0373783	-0.0469841
0.165125		-0.127167	-0.229119	0.127636	-0.115776		0.0228231		0.492213	0.279451	-0.117259	0.0787276		-0.0876676		0.12915	0.83179	-0.0550434	-0.0257487
0.250317		-0.171083	-0.243381	0.183723	-0.106256		-0.106674		0.400095	0.463827	-0.0618682	-0.0211745		-0.064632		0.0989099	0.741271	-0.0026647	-0.072329
0.394425		-0.149143	-0.244933	0.25317	-0.175989		-0.12885		0.617522	0.278329	-0.0475618	-0.0823731		-0.130053		0.234327	0.897481	-0.048937	-0.138941
0.233171		-0.195672	-0.268772	0.252225	-0.137012		-0.0528443		0.776099	0.321571	-0.0753769	-0.0157724		-0.012542		0.137342	0.941319	-0.0464855	-0.0583094
0.127019		-0.0958792	-0.25207	0.140463	-0.133978		-0.115144		0.498138	0.117978	-0.108319	-0.0572647		-0.111071		0.142694	0.629163	-0.0714477	-0.0620371
0.0700901		-0.161843	-0.195165	0.119389	-0.110261		-0.0333434		0.669437	0.488265	-0.0712077	-0.0232986		0.0260109		0.103178	0.769649	-0.0590313	-0.0212119
0.316328		-0.150698	-0.205694	0.19179	-0.159334		-0.132239		0.0755095	0.301711	0.0460969	-0.0581271		-0.0781609		-0.0819772	0.927575	0.0486803	-0.0623561
0.284402		-0.148829	-0.211321	0.0820648	-0.103268		-0.0118884		0.423687	0.44862	-0.0172841	-0.0293715		-0.022054		0.0730756	0.6571	0.0795144	0.0491746
0.299953		-0.159852	-0.263307	0.258263	-0.13418		-0.0394408		0.262302	0.119845	-0.125364	-0.0525477		-0.0141592		0.0315821	0.758817	-0.0446701	-0.0481789
0.335596		-0.14934	-0.226028	0.0850725	-0.123376		-0.136438		0.154634	0.20615	-0.131104	-0.107115		-0.0150068		0.148092	0.844966	-0.0569998	-0.0737852
0.135485		-0.153627	-0.262498	0.12635	-0.195829		-0.0564992		0.470668	0.318143	-0.04271	-0.0054865		-0.0428529		0.129055	0.945735	-0.0346373	-0.0359374
0.342828		-0.211296	-0.18437	0.170615	-0.133933		-0.123715		0.136038	0.0959625	-0.0486056	-0.0026176		-0.12248		0.0549042	0.718878	-0.0269615	-0.0173213
0.388157		-0.159874	-0.146542	0.277693	-0.187926		-0.0344402		0.184247	0.466576	-0.0415184	0.0403672		-0.105714		-0.0012945	0.637366	-0.0457427	-0.0098885
0.320468		0.0491882	-0.273122	0.185471	-0.0953107		-0.0728785		0.52847	0.362324	-0.0668518	-0.0092047		-0.18625		0.0836821	0.768981	-0.0638084	-0.0126296
0.282261		-0.115472	-0.199547	0.171677	-0.0792493		-0.154689		0.311457	0.284474	-0.133023	0.0553438		-0.114674		0.0770832	0.882871	-0.10468	-0.0632516
0.302086		-0.195792	-0.266927	0.159192	-0.0872339		-0.094152		0.888411	0.353955	0.0725107	-0.0170314		0.00149662		0.273506	0.9069	0.0231983	-0.0427653
0.0609799		-0.1551	-0.304914	0.121063	-0.182482		-0.0800351		0.534742	0.0323388	0.00420444	-0.050836		-0.147369		0.155942	0.920537	-0.030657	-0.108699
0.393078		-0.144974	-0.248263	0.321235	-0.0925888		-0.0339496		0.402515	0.22698	0.00054203	-0.0002937		-0.0577714		0.408822	0.932478	-0.0446832	-0.0118693
0.719235		-0.134829	-0.216667	0.304115	-0.0995764		0.035022		0.607319	0.319875	-0.065276	-0.0666896		0.0583868		0.182606	1.16211	0.0327858	-0.0178078
0.322773		-0.196474	-0.20043	0.102104	-0.1563		-0.104233		0.473089	0.155257	-0.176639	-0.0976044		-0.109276		0.0792789	0.976299	-0.141084	-0.144618
0.129742		-0.100845	-0.25842	0.168614	-0.129977		-0.0396704		0.418862	0.205281	-0.0849071	-0.037715		-0.0669565		0.140508	0.746794	-0.0396302	-0.0747508
0.145493		-0.15474	-0.258457	0.211054	-0.163695		-0.0633558		0.349494	0.119073	-0.0468855	-0.0668016		-0.0487204		0.00591933	0.790361	-0.034011	-0.109484
0.181372		-0.160995	-0.220423	0.235626	-0.119719		-0.0002801		0.780764	0.275503	-0.110029	0.00343839		-0.0285583		0.15301	0.966272	0.00347226	-0.0745435
0.214354		0.0146157	-0.280467	0.199614	-0.0965946		0.015568		0.408815	0.254818	-0.0679724	0.0709452		0.039844		0.126705	0.770913	0.0363068	-0.0216989
0.313454		-0.0990983	-0.292617	0.188192	-0.0856961		-0.0078788		0.510326	0.122908	-0.113092	0.00953388		-0.0424633		0.140121	0.858426	0.010378	-0.0450471
0.198357		-0.193693	-0.204306	0.133878	-0.163822		-0.0685419		0.561893	0.610321	-0.0024642	-0.0778403		-0.13064		0.0140426	0.924441	-0.0662858	-0.0749851
0.165128		-0.189335	-0.2048	0.109936	-0.112931		-0.0872		0.454482	0.294933	-0.0079486	-0.0699017		-0.0833463		0.119776	1.0159	0.00825757	-0.0377858
0.0693676		-0.0973599	-0.252591	0.241671	-0.128143		-0.0816299		0.235266	0.181284	-0.0393453	-0.0095665		-0.0936989		0.0335743	0.770492	0.00202054	-0.0477991
0.411977		-0.135913	-0.300611	0.119513	-0.207096		-0.10413		0.438446	0.256076	-0.0395334	-0.120209		-0.150839		0.213656	0.76921	-0.0613476	-0.151916
0.258258		-0.125286	-0.18422	0.229606	-0.1199		0.0108977		0.221596	0.206863	-0.0675	-0.0729441		-0.0532581		0.315545	0.731091	-0.0114442	-0.03552
0.244411		-0.106536	-0.17953	0.203612	-0.153501		-0.0972816		0.649928	0.172353	-0.0249103	-0.0710499		-0.127105		0.215699	0.889935	-0.0566757	-0.069278
0.0898489		-0.173377	-0.173825	0.193377	-0.170299		-0.0813144		0.348664	0.319507	-0.10493	-0.0946723		-0.14325		0.0312444	0.830485	0.0177464	-0.100868
0.128713		-0.0538565	-0.259535	0.181892	-0.0904978		-0.119282		0.519461	0.270525	-0.0400602	0.0395406		-0.103152		0.127705	1.0031	-0.0635121	-0.0451727
0.314283		-0.147393	-0.228208	0.176785	-0.121084		-0.0420735		0.497625	0.28321	-0.0040362	0.0353593		-0.101951		0.307555	1.06178	-0.0095024	-0.0584962
0.225258		-0.156562	-0.219405	0.162834	-0.16032		-0.0673753		0.912576	0.114052	-0.0654511	-0.0873002		-0.0728305		0.157486	0.868278	-0.0404589	-0.0800401
0.0741109		-0.0816066	-0.309285	0.164062	-0.170771		-0.150373		0.58193	0.16862	0.039254	-0.0172545		0.022036		0.101751	0.809849	-0.0205947	0.00969574
0.399703		-0.201377	-0.242008	0.166059	-0.154924		0.00589518		0.448542	0.163238	0.0707398	0.0100157		-0.0773116		0.0709579	0.770493	0.0699271	-0.0969647
0.214371		-0.125417	-0.235237	0.213732	-0.126741		0.00637942		0.366238	0.439707	-0.0523602	0.0762501		0.0414991		0.0688151	1.26972	0.0428188	-0.0742815
0.217697		-0.0885007	-0.206036	0.327587	-0.152714		-0.0892793		0.35571	0.186136	-0.0844039	-0.0333612		-0.0692743		0.0735719	0.687755	-0.0843174	-0.0040955
0.27553		-0.10507	-0.240422	0.229655	-0.130836		-0.135056		0.678565	0.208482	-0.068614	-0.102822		-0.074474		0.221009	0.860238	0.0170671	-0.0855936
0.0429385		-0.0864926	-0.183985	0.0570762	-0.198824		-0.117263		0.459672	0.231277	-0.0431327	-0.0495988		-0.107845		0.195912	0.689692	-0.017033	-0.0602512
0.190175		-0.1573	-0.154328	0.0799851	-0.156659		-0.101323		0.608086	0.219932	-0.0944056	-0.0373646		-0.107981		0.0830607	0.880145	-0.0882994	-0.0457097
0.235689		-0.149745	-0.221538	0.400021	-0.154538		-0.116534		0.344631	0.150039	0.0224517	-0.02966		-0.107553		0.131935	0.647855	-0.0587292	-0.0828361
0.116402		-0.138427	-0.203459	0.192033	-0.197663		-0.0669809		0.434529	0.230186	-0.124403	-0.0437374		-0.0828512		0.140481	0.874409	-0.0920806	-0.0888111
0.250322		-0.136684	-0.288303	0.339668	-0.171711		-0.149301		0.404923	0.0987787	-0.148488	-0.0377291		-0.0936387		0.0529455	0.732524	0.0146261	-0.0506395
0.193675		-0.164193	-0.237975	0.148688	-0.195932		-0.179773		0.559181	0.120297	-0.11855	-0.0457644		-0.0910601		0.110799	0.694479	-0.0661703	-0.110492
0.197991		-0.153282	-0.221965	0.123332	-0.181167		-0.0520286		0.512423	0.182808	-0.112412	-0.0342284		-0.0835808		0.17064	0.723963	-0.0685868	-0.077823
0.170188		-0.0889999	-0.221802	0.111418	-0.16466		-0.129376		0.559677	0.175028	-0.0901728	0.0172528		-0.0955246		0.201547	0.640927	-0.0646457	-0.0545939
0.25401		-0.0812643	-0.275139	0.348393	-0.2255		-0.0595179		0.574207	0.390266	-0.0786638	-0.112249		-0.099948		0.205065	1.25158	-0.0029607	-0.135877
0.197117		-0.128815	-0.258793	0.241588	-0.153399		-0.110811		0.553998	0.317861	-0.0616442	-0.0804888		-0.0926975		0.176889	0.956396	-0.052759	-0.0954279
0.141585		-0.106496	-0.210007	0.166702	-0.115407		-0.060091		0.60963	0.162641	-0.11816	0.025463		-0.13508		0.217998	0.652712	0.0163997	-0.044178
0.36286		-0.0994068	-0.247481	0.20598	-0.143921		-0.0695286		0.484667	0.158738	0.0157144	-0.0347031		-0.0493809		0.214845	0.827674	0.00613493	-0.0446748
0.0208806		-0.1586	-0.239083	0.279986	-0.195923		-0.131103		0.458776	0.0362249	-0.0897443	-0.0832562		-0.0934418		0.157555	0.726566	0.0228196	-0.0833045
0.102146		-0.121986	-0.234278	0.123692	-0.138658		-0.106634		0.484833	0.232911	-0.0759977	-0.0436474		-0.124972		0.230267	0.830334	-0.0469399	-0.0582549
0.212191		-0.147894	-0.238815	0.0469583	-0.143397		-0.0751101		0.658402	0.211614	-0.128947	-0.0268026		-0.106527		0.217134	0.7847	-0.141673	-0.0991985
0.247572		-0.0918049	-0.275765	0.209038	-0.204608		-0.0924879		0.539239	0.253603	-0.113401	-0.0245078		-0.1071		0.177106	0.97024	0.047565	-0.0771511
0.303049		0.0523133	-0.297973	0.110198	-0.237094		0.0176978		0.370235	0.33702	-0.102166	-0.044106		-0.0404947		0.057891	1.08793	-0.076075	-0.0888429
0.2965		-0.153606	-0.23908	0.144666	-0.058606		-0.0091037		0.660344	0.479644	-0.0361724	-0.0582416		-0.0380247		0.224298	0.924859	-0.0526253	-0.0730953
0.189265		-0.0968317	-0.280168	0.218365	-0.122494		0.15154		0.432792	0.284648	-0.0848233	0.203015		-0.0215631		0.010386	1.01726	-0.0161364	0.00987007
0.269667		-0.115501	-0.221448	0.130538	-0.165136		-0.0836517		0.507614	0.160237	-0.09077	0.0279468		-0.0765864		0.381829	0.842953	-0.0343107	-0.0901089
0.154937		-0.139009	-0.250906	0.0990783	-0.131578		-0.0764172		0.59456	0.108709	-0.0576213	-0.0500209		-0.179035		0.157791	0.939475	-0.057909	-0.032371
0.147863		-0.130554	-0.278051	0.154693	-0.233472		-0.114496		0.297982	0.179521	-0.104202	-0.077886		-0.0654547		0.0560568	0.917766	-0.0946742	-0.179467
0.284711		-0.051742	-0.186504	0.146934	-0.116735		-0.17358		0.294586	0.25754	-0.0668435	0.0181873		-0.137648		0.115219	0.567096	-0.0267001	-0.0974188
0.122512		-0.179767	-0.264025	0.122825	-0.166441		-0.0037789		0.697863	0.200773	-0.122919	0.0463929		-0.0704817		0.348218	0.893892	-0.119713	0.00908714
0.133281		-0.154776	-0.241673	0.159715	-0.0557327		-0.0448761		0.385244	0.1842	-0.0583778	-0.0586096		-0.112464		0.0862545	0.775067	-0.027497	0.0211847
0.235091		-0.145296	-0.232187	0.106031	-0.156026		-0.0964363		0.499466	0.23387	-0.135879	-0.0915977		-0.0656073		0.224373	0.837159	-0.131865	-0.0786896
0.272106		-0.133332	-0.313636	0.199559	-0.155443		-0.0977605		0.219871	0.490789	0.11754	-0.0194847		-0.140159		0.00652791	1.13693	-0.0216469	-0.0368179
0.270665		0.0141297	-0.286565	0.192588	-0.170768		-0.137437		0.515557	0.0730128	-0.124307	-0.0387739		-0.0763726		0.154327	0.822122	-0.0344773	-0.0859774
0.226633		-0.1351	-0.243843	0.165274	-0.164792		-0.0383755		0.223729	0.245043	-0.0421752	-0.0132272		-0.0497917		0.0468201	0.914132	-0.0533316	-0.0852265
0.164308		-0.238713	-0.242099	0.141338	-0.0987151		0.00321443		0.434868	0.236782	-0.108761	-0.0563199		-0.0921627		0.21872	1.06669	-0.102632	-0.0801578
0.327507		-0.16021	-0.186876	0.178476	-0.0976216		-0.0933567		0.415638	0.102437	-0.130885	0.0738428		-0.100982		0.121061	0.79185	-0.0555316	0.0428253
0.231074		-0.172239	-0.204606	0.167412	-0.198738		-0.064319		0.53841	0.333944	-0.0431126	-0.008064		-0.159563		0.11024	1.10171	0.0213836	-0.113056
0.360218		-0.166	-0.192849	0.137033	-0.152561		0.0127705		0.543807	0.617395	-0.0422453	-0.0755468		-0.0389123		0.180534	0.813451	-0.0244087	-0.0759025
0.395768		-0.12635	-0.201397	0.305379	-0.163644		0.00470192		0.279882	0.314043	-0.132925	-0.0568575		-0.0482215		0.0404398	0.832787	-0.0708905	-0.0898533
0.23063		-0.134628	-0.26584	0.346527	-0.127547		-0.086117		0.500009	0.405901	-0.100183	-0.060628		-0.0231434		0.149836	1.1722	-0.0482109	-0.0869821
0.381729		-0.197922	-0.26225	0.13451	-0.165002		-0.052612		0.426257	0.235423	-0.0872569	-0.116917		-0.0765593		0.0415351	0.870458	-0.0579298	-0.0846704
0.105367		-0.153584	-0.190038	0.211189	-0.118491		-0.0252867		0.226378	0.436569	-0.0491621	0.0662613		-0.0215692		0.0248251	0.888816	0.00807669	0.00762258
0.211503		-0.114214	-0.185709	0.199791	-0.162595		-0.140166		0.122194	0.231168	-0.0186489	-0.0038325		-0.0794078		0.202202	0.81687	0.0513353	-0.0098147
0.169428		-0.120296	-0.277598	0.296965	-0.156101		-0.0908317		0.48177	0.182923	-0.109892	-0.0599499		-0.0308809		0.107543	0.707009	-0.063987	-0.0989082
0.373613		-0.157914	-0.310682	0.157608	-0.167122		0.0136872		0.572244	0.0961035	-0.0782656	-0.0507525		-0.0068619		0.222436	0.599344	-0.0303728	-0.0616038
0.231964		-0.174915	-0.250045	0.232917	-0.235315		-0.0879178		0.503608	0.276074	-0.0730693	-0.0620514		-0.0660568		0.0981279	0.858233	-0.0297671	-0.151006
0.278807		-0.114664	-0.213385	0.333274	-0.159203		-0.102539		0.615251	0.383066	-0.0458749	-0.0743526		-0.0835264		0.222958	0.802674	0.0487727	-0.0477842
0.245554		-0.112158	-0.282956	0.0865188	-0.180592		-0.0621578		0.377676	0.440075	-0.143056	-0.0566986		-0.0957652		0.110694	1.18768	-0.0206549	-0.0751908
0.257775		-0.139043	-0.187923	0.136542	-0.159942		-0.0125141		0.458581	0.621697	-0.133474	-0.0080706		-0.0362489		0.0982585	0.791968	-0.0959208	-0.0754625
0.162475		-0.145857	-0.179647	0.119117	-0.242151		-0.0857456		0.40797	0.20071	-0.10909	-0.0749408		-0.0525851		0.0816173	0.742151	-0.152115	-0.122096
0.252583		-0.13632	-0.208195	0.0620431	-0.293333		-0.0586097		0.609772	0.261458	0.0151281	-0.215811		-0.136722		0.118596	0.88295	-0.0178666	-0.18044
0.262162		-0.20299	-0.198034	0.238312	-0.12977		0.00217511		0.302172	0.384601	-0.0873312	-0.0503254		-0.0809982		0.0206624	1.19358	0.0157917	-0.0234041
0.288814		-0.167176	-0.214959	0.152697	-0.0999663		-0.0311095		0.406361	0.303383	-0.0408501	0.0100918		-0.0827729		0.0348611	1.04067	-0.0081112	-0.0385527
0.25281		-0.116978	-0.244293	0.206726	-0.209768		0.00062138		0.261543	0.155623	-0.0767199	-0.113819		-0.100997		0.0768831	0.773544	-0.0059174	-0.120897
0.142412		-0.229076	-0.239717	0.252535	-0.149478		-0.0858117		0.307826	0.201885	-0.0501663	-0.0192623		-0.040542		0.0713677	0.804298	0.0297092	-0.0838703
0.133791		-0.190233	-0.302937	0.238541	-0.110009		-0.112316		0.203206	0.040174	-0.0578347	-0.0195021		-0.0529944		0.182095	0.422153	-0.0456354	-0.0382099
0.0539915		-0.141494	-0.274784	0.298164	-0.119881		-0.0746234		0.300554	0.309404	-0.0945859	-0.0641924		-0.115372		-0.006575	0.90262	-0.0690406	-0.100876
0.331225		-0.101605	-0.221249	0.21385	-0.11671		-0.0796074		0.514109	0.22532	-0.140422	0.0400583		-0.0928174		0.223088	0.752692	-0.0618131	-0.0675994
0.0917877		-0.111841	-0.273438	0.136867	-0.135699		-0.0798228		0.591865	0.498319	0.035397	-0.0469309		-0.0566801		0.236516	1.00899	-0.0369922	-0.0732022
0.320392		-0.128571	-0.235026	0.313915	-0.232032		-0.0373355		0.404762	0.202186	-0.117627	-0.086756		0.0200807		0.108438	0.773008	0.0151679	-0.0854375
0.19027		-0.148142	-0.25803	0.0550914	-0.127073		-0.0184965		0.365733	0.268372	-0.115128	0.0541873		-0.0629199		0.0647837	0.956119	-0.078839	0.0257177
0.133674		-0.147525	-0.269207	0.156734	-0.151367		-0.0884532		0.423113	0.306837	-0.0554032	0.00298432		-0.0816726		0.0887708	1.15366	-0.0304454	-0.0367263
0.0904033		-0.156589	-0.26035	0.273362	-0.142696		-0.0123574		0.453009	0.227864	-0.168317	0.00697953		-0.0721216		0.0972128	0.707096	-0.0333127	-0.111802
0.334429		-0.197846	-0.285942	0.189854	-0.136135		-0.0667618		0.162694	0.272289	-0.0812576	-0.0434307		-0.114545		0.0186806	0.942565	-0.0470111	-0.0016096
0.455338		-0.121533	-0.201551	0.264129	-0.161211		0.0779788		0.422927	0.552916	0.00060375	-0.0078563		-0.0228185		0.099099	1.30968	-0.114444	-0.0853574
0.49462		-0.196593	-0.241624	0.149309	-0.10298		-0.0061998		0.491432	0.44288	-0.0785232	-0.047756		-0.0687664		0.0147211	0.874294	-0.088796	-0.133653
0.238606		-0.135202	-0.283026	0.198728	-0.180281		-0.0710809		0.484125	0.499213	-0.0727085	-0.004775		0.0134572		0.242867	1.15783	-0.0279114	-0.0265348
0.28268		-0.184014	-0.189594	0.263085	0.0528473		-0.0526121		0.38507	0.470578	-0.043863	-0.0713448		-0.077862		0.120797	1.02593	-0.0336046	-0.0404578
0.216302		-0.185464	-0.250767	0.209635	-0.156441		-0.091141		0.567361	0.294222	-0.113987	-0.0336817		-0.0864466		0.129462	0.795068	0.0107003	-0.0996361
0.176628		-0.190474	-0.261906	0.206214	-0.122211		-0.111767		0.680237	0.275651	0.0149983	-0.0476616		-0.114336		0.236054	0.873421	-0.0172942	-0.116547
0.131149		-0.191699	-0.171448	0.0602232	-0.167162		-0.0279058		0.369542	0.206273	-0.145125	-0.0369045		-0.0747902		0.044684	0.786791	-0.115826	-0.0420733
0.336234		-0.190364	-0.257055	0.198779	-0.157159		-0.064121		0.527492	0.23912	0.0557115	0.0321746		-0.0805842		0.154177	1.0996	0.0400511	-0.0600852
0.297488		-0.145875	-0.278255	0.124915	-0.204756		-0.0912265		0.423918	0.200057	-0.181131	-0.151602		-0.0740332		0.0595861	0.705424	-0.105081	-0.126631
0.336438		-0.120362	-0.232794	0.260819	-0.141287		-0.0054039		0.598478	0.227838	-0.0609318	-0.018049		0.0387548		0.243795	0.853702	-0.0605844	-0.0776104
0.396953		-0.0031003	-0.233804	0.100343	-0.19038		-0.0449585		0.579077	0.23882	-0.121993	-0.0101448		-0.0469165		0.150932	0.717898	-0.0499612	-0.0736646
0.0803459		-0.116278	-0.228108	0.263148	-0.171447		-0.030186		0.47185	0.234595	-0.0616561	0.0731719		0.255467		0.160176	0.840362	0.020169	-0.0034374
0.27337		-0.0857554	-0.255831	0.118172	-0.164947		-0.128666		0.267155	0.596227	-0.170924	-0.0125455		-0.121561		-0.013181	0.77405	-0.0901314	-0.0411768
0.21276		-0.134521	-0.253911	0.258997	-0.123708		-0.0656486		0.502739	0.328877	-0.0748784	0.0314773		-0.086473		0.0669943	0.755747	0.0172565	0.00226014
0.169437		-0.12381	-0.219359	0.195362	-0.24		-0.0524844		0.436695	0.56099	-0.138194	-0.122591		-0.0952153		0.0169752	0.834767	-0.0057383	-0.152664
0.192248		-0.131985	-0.179563	0.185323	-0.153242		-0.0430862		0.328074	0.286062	-0.0972893	-0.0718066		-0.0297159		0.0389056	0.929794	-0.0620371	-0.0794986
0.245821		-0.161407	-0.154919	0.105922	-0.123114		-0.037767		0.614985	0.274821	-0.127042	0.0569277		-0.0547274		0.118711	0.846964	-0.0944383	-0.0167553
0.386652		-0.148524	-0.226816	0.230494	-0.162295		-0.137151		0.399555	0.611161	-0.0771338	-0.05663		-0.128799		0.0647664	0.895105	-0.0055262	-0.117068
0.191195		-0.152718	-0.235761	0.0872159	-0.14427		-0.186868		0.50894	0.205641	-0.106443	-0.056526		-0.0941356		0.134486	0.862185	-0.0444089	-0.0905936
0.101311		-0.12596	-0.229437	0.334897	0.106195		-0.10003		0.713336	0.502631	-0.012578	-0.0197223		-0.0707379		0.186621	1.00239	0.0295518	-0.0170987
0.243069		-0.163421	-0.203003	0.215264	-0.194531		-0.0930943		0.0896431	0.201498	-0.0618109	-0.131761		-0.113621		-0.0470998	0.742987	0.0521052	-0.135675
0.199216		-0.158777	-0.27409	0.319775	-0.176796		-0.0181313		0.304655	0.284224	-0.0573557	-0.0580384		-0.0239069		-0.0132948	1.10246	-0.0760579	-0.119838
0.26922		-0.0834466	-0.185216	0.0677994	-0.18944		-0.178509		0.526751	0.139263	-0.0615661	-0.0580501		-0.113166		0.20049	0.572249	-0.0838159	-0.0259018
0.304494		-0.152306	-0.249165	0.205209	-0.110855		-0.127788		0.730114	0.297797	-0.0878599	-0.0271712		-0.0804098		0.166914	1.02	-0.0112657	-0.0418923
0.213304		-0.184988	-0.236711	0.122804	-0.133049		-0.0790995		0.423958	0.312541	0.0022029	-0.0223922		-0.0973896		0.0586425	1.00848	-0.0002785	-0.0460803
0.423276		-0.0764937	-0.229222	0.146307	-0.117651		-0.0876631		0.422893	0.176876	-0.0858323	-0.0180191		-0.0496343		0.034319	0.752397	-0.111399	-0.0201067
0.213757		-0.13398	-0.243166	0.065296	-0.125868		-0.055134		0.260967	0.203479	-0.0026668	0.0700722		-0.0900382		0.0881569	0.881206	-0.0468589	-0.0031521
0.268424		-0.0317832	-0.222465	0.200977	-0.111583		-0.0558199		0.279525	0.204204	-0.102412	-0.0127897		-0.108025		0.0415469	0.910213	-0.0562202	-0.0402201
0.328339		-0.196847	-0.236161	0.111826	-0.146385		-0.0859349		0.376817	0.483571	-0.194978	-0.0207977		0.0119906		-0.0008376	0.943511	-0.12933	-0.0687101
0.548473		-0.146004	-0.200921	0.269313	-0.200693		-0.145174		0.524264	0.205859	-0.0947804	-0.0625002		-0.0511538		0.175591	0.829828	0.013226	-0.05885
0.150101		-0.109171	-0.26695	0.084495	-0.176994		-0.107771		0.146116	0.276698	-0.0995787	0.0109534		-0.192277		0.458183	0.800582	-0.0794699	-0.0627989
0.123554		-0.13576	-0.276586	0.129957	-0.131657		-0.104984		0.226012	0.488811	-0.0095978	-0.0316281		-0.0979836		0.0596366	1.1159	0.0157319	-0.0640664
0.242225		-0.199737	-0.20248	0.218166	-0.142826		-0.124674		0.343477	0.198629	-0.064901	-0.107395		-0.0686967		0.0528141	0.747644	-0.0050714	-0.10191
0.0939678		-0.164676	-0.173571	0.21301	-0.16556		-0.0403852		0.42358	0.567963	0.015796	0.0336561		-0.16929		0.121862	0.984399	0.00290794	-0.0721189
0.190287		-0.144212	-0.196448	0.19475	-0.130813		-0.0656927		0.608999	0.433539	-0.0553319	-0.0056782		-0.0985349		0.174682	0.820042	-0.0323224	-0.067906
0.262368		-0.114788	-0.250925	0.068123	-0.161858		-0.0255895		0.41331	0.254771	-0.162264	-0.0025437		-0.101518		0.0978243	0.900917	-0.108022	-0.0596311
0.219378		-0.140084	-0.204174	0.320828	-0.13133		-0.0205764		0.567204	0.279631	-0.0777103	-0.0594889		-0.0354701		0.130054	0.79832	-0.0820981	-0.0642923
0.0174016		-0.0961818	-0.276418	0.159672	-0.116045		-0.12847		0.458483	0.364346	-0.040089	-0.0312625		-0.0428103		0.143963	1.10509	-0.0822117	-0.0613849
0.235042		-0.181704	-0.157286	0.185429	-0.169594		-0.1098		0.667808	0.547925	-0.119877	0.0184711		-0.0424474		0.175917	0.789779	-0.0446727	-0.0339761
0.26899		-0.180087	-0.273941	0.228898	-0.195849		-0.0482506		0.259472	0.278828	-0.136575	-0.034042		-0.0745853		-0.021039	0.778252	-0.0668468	-0.0652585
0.498886		-0.18622	-0.299025	0.204032	-0.0517742		-0.0886908		0.143897	0.260271	-0.0503266	0.0406562		-0.114892		-0.056666	0.680178	0.0140084	0.0325351
0.16592		-0.100603	-0.264588	0.22772	-0.121006		-0.0426603		0.358508	0.191961	-0.0591932	-0.0203295		-0.113412		0.081541	0.944309	0.00657897	-0.0383269
0.374228		-0.157832	-0.223806	0.124629	-0.145284		-0.0757312		0.459041	0.348214	-0.0851794	-0.0445617		-0.137665		0.135298	1.06707	0.014092	-0.0630442
0.200399		-0.0982399	-0.183326	0.0755102	-0.136946		-0.105888		0.568731	0.141355	-0.0248107	-0.0823651		-0.0639931		0.134004	0.827811	0.00710084	-0.114204
0.197919		-0.107133	-0.243535	0.304381	-0.111722		0.0350862		0.619965	0.297872	-0.0803228	-0.0206257		-0.0995608		0.178188	0.941606	-0.0633555	-0.0924808
0.15432		-0.123844	-0.181195	0.231466	-0.132956		-0.0793782		0.480537	0.235486	0.00052218	-0.0649284		-0.0951483		0.108453	0.792728	0.0316094	-0.0991309
0.377655		-0.205233	-0.303119	0.153345	-0.144831		-0.0900323		0.518735	0.28982	-0.1036	-0.0792898		-0.123108		0.0797322	0.952481	-0.0312584	-0.124412
0.216658		-0.143568	-0.184531	0.146705	-0.147517		-0.0532885		0.651051	0.0518298	-0.0910254	-0.0977514		-0.0872858		0.145104	0.698507	9.02e-05	-0.0087538
0.283727		-0.15875	-0.196706	0.138868	-0.166499		0.00834167		0.522818	0.124975	-0.0897892	0.00049003		0.00558555		0.130424	0.62145	-0.025905	-0.0642708
0.180341		-0.193647	-0.222882	0.18747	-0.150388		-0.0865553		0.591451	0.243117	-0.0674126	0.0177274		-0.106973		0.155676	0.808495	-0.0233055	-0.081795
0.187773		-0.160325	-0.255369	0.230087	-0.0794351		-0.0920032		0.540721	0.35112	-0.0113673	0.00628441		-0.0652616		0.189895	0.693695	-0.0106562	0.0146423
0.156836		-0.14797	-0.206583	0.195544	-0.152308		0.0260017		0.148459	0.241967	-0.086206	-0.0264439		0.0186996		0.23327	0.976061	-0.0260798	-0.0754279
0.402564		-0.100667	-0.2715	0.106308	-0.210857		-0.120056		0.611751	0.303968	-0.103356	-0.0709758		-0.0461785		0.139567	0.808497	-0.0903298	-0.10112
0.235539		-0.191468	-0.210361	0.132166	-0.107739		-0.123548		0.425984	0.684621	-0.13355	0.0436178		-0.111837		0.0534282	0.942967	-0.136333	-0.0216074
0.148279		-0.16663	-0.238483	0.209791	-0.163647		-0.0838568		0.511767	0.241325	0.0914351	-0.0779081		-0.0533752		0.0940488	0.77744	0.0334363	-0.0797755
0.0465125		-0.178536	-0.25933	0.173292	-0.161375		0.02447		0.460707	0.241848	-0.141396	-0.0029132		-0.0454786		0.0631734	0.70922	0.0175093	-0.070967
0.122283		-0.200627	-0.190784	0.121634	-0.135258		-0.101678		0.682502	0.479787	-0.119171	-0.0186553		-0.152131		0.15974	0.644512	-0.0412965	-0.0705444
0.216334		-0.138871	-0.221619	0.276995	-0.138035		-0.0319716		0.634809	0.151993	-0.0033682	-0.0244031		-0.120594		0.117475	0.667471	-3.39e-05	-0.0611127
0.153799		-0.175611	-0.267798	0.160744	-0.174125		-0.113292		0.766025	0.176738	-0.0939459	-0.0408644		-0.0995598		0.28191	0.789492	-0.0335838	-0.128773
0.232572		-0.151425	-0.312585	0.159542	-0.190493		-0.0889498		0.245056	0.327625	-0.131171	-0.056424		-0.0661202		0.00550848	1.09643	-0.0779196	-0.0881411
0.111953		-0.134293	-0.226901	0.18705	-0.118513		-0.111545		0.347185	0.296708	-0.148265	0.0446004		-0.114415		0.00877851	0.969728	-0.0183004	-0.0476791
0.222707		-0.111597	-0.276655	0.225713	-0.186563		-0.0985737		0.364091	0.111403	-0.0499404	0.00270419		-0.13567		0.116953	0.785763	0.0113204	-0.065717
0.110283		-0.126196	-0.236985	0.150133	-0.17814		-0.100385		0.27451	0.31412	-0.0522542	-0.0611086		-0.0295799		0.0757574	1.11071	-0.0657003	-0.128943
0.282475		-0.20752	-0.261759	0.177182	-0.179438		-0.0444226		0.568454	0.425493	-0.113507	-0.082357		-0.0310752		0.0779508	0.992474	-0.0201347	-0.119208
0.295556		-0.178999	-0.217132	0.280475	-0.152648		-0.0544363		0.311649	0.232527	-0.0173888	-0.0354115		-0.0544929		0.0618718	0.816832	-0.0120289	-0.060353
0.677345		-0.163546	-0.218409	0.182635	-0.0955262		0.0231071		0.269372	0.206683	-0.16639	-0.0493444		0.0517656		0.0616994	0.624627	-0.0669791	-0.0395488
0.146801		-0.161174	-0.304416	0.114253	-0.140283		-0.0494815		0.595443	0.271432	-0.0055398	-0.0142352		-0.107474		0.350719	0.970416	0.00760136	-0.0384938
0.168956		-0.0317399	-0.240054	0.204742	-0.130896		-0.140254		0.316891	0.144709	-0.172037	-0.0111091		-0.169852		0.0495268	0.838161	-0.0891691	-0.0735735
0.202647		-0.0947163	-0.231775	0.0483269	-0.157421		-0.077007		0.271217	0.335788	-0.0571985	0.0390535		-0.111243		0.101448	0.935343	-0.0820908	-0.0165911
0.245166		-0.239244	-0.24061	0.174737	-0.0801744		-0.0544675		0.373059	0.21636	-0.0931304	0.00469282		0.00036908		0.0485316	0.821323	-0.0314072	-0.061322
0.248504		-0.116596	-0.273834	0.189405	-0.150131		-0.0785098		0.55063	0.365459	-0.0456607	-0.0219195		-0.0715383		0.211473	1.06527	-0.0686335	-0.062161
0.246851		-0.15251	-0.269798	0.162069	-0.146957		-0.0030274		0.510186	0.0445465	-0.101194	-0.0236333		0.0153499		0.0797285	0.690722	-0.036564	-0.0894076
0.243321		-0.137127	-0.247177	0.182021	-0.128818		0.00236705		0.565359	0.277963	-0.157482	0.0224233		0.0106303		0.14829	0.886684	0.00137589	-0.0744078
0.216241		-0.142093	-0.220522	0.0769997	-0.171604		-0.0509492		0.623042	0.157289	-0.12963	-0.0120656		-0.110249		0.206264	0.762431	-0.0888212	0.0571306
0.257668		-0.116742	-0.246727	0.262878	-0.118483		-0.0057817		0.731906	0.366721	-0.0772743	-0.0122689		-0.0765931		0.198078	0.747415	-0.0777759	-0.0646997
0.3316		-0.170022	-0.231323	0.118359	-0.137606		0.0141127		0.401414	0.237965	-0.0944265	-0.0336362		-0.0034073		0.0785712	0.685476	0.0654991	-0.0431193
0.211711		-0.134265	-0.214419	0.194826	-0.1274		-0.039554		0.323433	0.445208	-0.10867	0.0785521		-0.0583609		0.0306769	0.968739	-0.011947	0.0682775
0.106562		-0.194473	-0.29051	0.179539	-0.163491		-0.143922		0.575092	0.203695	-0.0382132	-0.0798661		-0.173266		0.154349	0.898486	-0.0637749	-0.0881954
0.256863		-0.124861	-0.159829	0.177588	-0.150108		-0.0649342		0.312915	0.190728	-0.0332856	-0.0810741		-0.101387		0.0981754	0.650344	2.04e-05	-0.0380566
0.409379		-0.132199	-0.270905	0.109859	-0.140162		-0.0316727		0.22073	0.159338	-0.113024	-0.0549706		-0.111761		0.00028756	0.822377	-0.0176478	-0.0316035
0.127833		0.0227227	-0.223087	0.232624	-0.151813		-0.116044		0.602151	0.229212	-0.0747064	0.0174917		-0.109759		0.218379	0.957779	-0.0485394	-0.0058338
0.152146		-0.169514	-0.320425	0.0888073	-0.135893		-0.0997947		0.343048	0.393275	-0.0380328	-0.0919909		-0.0863476		0.084988	1.04604	-0.069553	-0.0975286
0.157563		-0.156974	-0.232398	0.190837	-0.193975		-0.0292852		0.569559	0.392407	-0.0939591	-0.0274617		-0.0385366		0.391278	1.21444	0.0200174	-0.0451441
0.291332		-0.130424	-0.279519	0.0709632	-0.0985126		-0.106667		0.541475	0.0266119	-0.189881	-0.0558746		-0.140469		0.117153	0.493393	-0.0604852	-0.0749242
0.0325167		-0.155712	-0.226394	0.311524	-0.109728		-0.0765314		0.412311	0.253881	-0.0167932	-0.0255174		-0.0635201		0.563661	0.941907	0.111805	-0.099541
0.262295		-0.153841	-0.1994	0.214497	-0.128357		-0.0296144		0.639147	0.259849	-0.0688614	-0.0022616		-0.0131227		0.272325	0.589906	-0.0165282	-0.0625327
0.165724		-0.116601	-0.215068	0.13171	-0.170797		-0.0221758		0.633896	0.391982	-0.0341337	-0.0567717		-0.0859546		0.174831	0.947739	0.00802276	-0.0845155
0.0217237		-0.143563	-0.296688	0.194922	-0.140341		-0.0863806		0.575143	0.247643	0.0277267	-0.0254687		-0.13848		0.148343	0.715071	0.0400944	0.0310786
0.555763		-0.135058	-0.228971	0.188286	-0.14246		-0.0530052		0.37804	0.384631	-0.0505696	-0.0208633		-0.103784		0.0677574	0.968537	0.00364592	-0.0706077
0.146174		-0.194488	-0.241558	0.37076	-0.161013		-0.0528774		0.335372	0.61611	-0.0549613	-0.0226043		-0.0821517		0.127914	1.05712	-0.101226	-0.127322
0.249454		-0.116693	-0.296853	0.0995229	-0.112496		-0.0070018		0.759302	0.134286	-0.133095	-0.0075504		-0.0297974		0.219545	0.83811	-0.0468451	-0.0569754
0.356442		-0.139769	-0.23108	0.105983	-0.170597		0.0795293		0.412077	0.317246	-0.113543	-0.0992926		0.0411722		0.134466	0.639076	-0.0616401	-0.121868
0.17201		-0.165256	-0.329091	0.0737801	-0.102456		-0.165075		0.558311	0.201573	-0.138777	0.0880429		-0.117381		0.188692	0.695538	-0.0585577	-0.0105879
0.212823		-0.125849	-0.157443	0.100841	-0.151811		-0.101865		0.330452	0.219059	-0.164634	-0.0918538		-0.0834621		0.169197	0.802579	-0.0828384	-0.0829506
0.265891		-0.119676	-0.271809	0.20772	-0.117706		-0.0336137		0.637605	0.13719	-0.0720836	-0.0086605		-0.0963608		0.20927	0.960254	-0.0076046	-0.0430724
0.277537		-0.135416	-0.205884	0.200501	-0.146209		-0.0567001		0.897239	0.139567	-0.0295688	0.0180869		-0.130571		0.210641	0.702154	0.0144611	-0.0003375
0.239438		-0.103461	-0.239551	0.152612	-0.147997		-0.0855118		0.466136	0.304766	-0.0507706	-0.035861		-0.0605773		0.182651	0.881678	-0.0393599	-0.0751219
0.304457		-0.097815	-0.246541	0.0576655	-0.167073		-0.0174473		0.356644	0.203649	-0.0716726	-0.0299934		-0.0667403		0.132953	0.821905	0.00466199	-0.0564303
0.269149		-0.133565	-0.318941	0.219853	-0.102896		-0.0816636		0.495428	0.186999	-0.0280057	0.0731158		-0.0704374		0.154398	0.887721	0.0244326	-0.0350151
0.0676095		-0.14675	-0.289924	0.133655	-0.163702		-0.138351		0.586064	0.210987	-0.0759409	-0.0092252		-0.110813		0.28595	1.00193	-0.0391062	-0.12451
0.375396		-0.0814136	-0.243779	0.266524	-0.158586		-0.0492359		0.399737	0.433901	-0.0561159	0.124697		-0.0316679		0.110024	1.26399	-0.0088419	-0.0491691
0.312303		-0.143517	-0.244787	0.227334	-0.16653		-0.0482191		0.744334	0.206027	-0.0206739	-0.0639538		-0.0206576		0.166751	1.00699	-0.031321	-0.0813189
0.305395		0.047537	-0.248265	0.225865	-0.130619		-0.101413		0.514053	0.212911	-0.0449578	-0.0130499		-0.142666		0.144046	0.705134	-0.0273698	-0.0715343
0.171217		-0.152422	-0.223409	0.190382	-0.12023		-0.170717		0.195335	0.273582	-0.0312685	-0.0491222		-0.158674		0.159217	0.857953	0.015915	-0.053021
0.212209		-0.166194	-0.260682	0.212109	-0.199782		-0.0669669		0.419109	0.234703	-0.0765109	-0.0407095		-0.164617		0.212649	0.887822	0.0561702	-0.0433549
0.343713		-0.170581	-0.287316	0.0567603	-0.158372		-0.0208145		0.383671	0.156264	-0.0903651	-0.0790595		-0.0175411		0.0158663	0.789627	-0.0729787	-0.0412564
0.109718		-0.147603	-0.174019	0.208398	-0.12366		-0.0550019		0.534327	0.266224	-0.130332	-0.0260329		-0.0596279		0.0701547	0.918195	-0.0832688	-0.0694612
0.294863		-0.0853098	-0.207124	0.19826	-0.151643		-0.0221027		0.508347	0.363287	-0.0204069	-0.025075		-0.139215		0.125135	0.98331	0.0059323	-0.0710038
0.210349		-0.102864	-0.256238	0.1328	-0.245139		-0.173714		0.360528	0.197904	-0.0834275	-0.170989		-0.112646		0.100403	0.983865	-0.104444	-0.177933
0.185191		-0.163049	-0.238457	0.255962	-0.195683		0.156988		0.251598	0.234403	-0.115903	-0.0600684		0.0151203		0.0445929	0.752757	-0.0683547	-0.0744134
0.249595		-0.146358	-0.262453	0.0541569	-0.0817227		-0.0446157		0.540877	0.309282	-0.118931	0.0272672		-0.0476244		0.146738	0.716693	-0.116536	-0.0534557
0.145845		-0.135784	-0.198156	0.0923692	-0.125615		-0.0984195		0.596483	0.246088	-0.0478235	-0.0413886		-0.022499		0.173387	0.851227	-0.0287566	-0.0639842
0.129275		-0.128235	-0.238896	0.193363	-0.153005		-0.0010626		0.150147	0.38583	-0.117936	0.0423435		-0.0449659		-0.0562157	1.14166	0.085808	-0.0551331
0.132894		-0.131558	-0.232568	0.123028	-0.161292		-0.0644257		0.328681	0.220002	-0.0469762	-0.0033746		-0.135618		-0.0135553	0.955077	0.0465437	-0.0513742
0.306603		-0.123295	-0.224424	0.185095	-0.15532		-0.116092		0.547512	0.264928	-0.043973	0.128675		-0.038867		0.15832	0.859481	-0.0648199	0.00241312
0.217616		-0.165721	-0.219512	0.197719	-0.156697		-0.0343617		0.555323	0.346895	0.00380904	-0.0287229		-0.0346598		0.172559	0.847965	0.0512212	-0.0487638
0.173347		-0.121066	-0.248018	0.148818	-0.145842		-0.0847249		0.386277	0.324153	-0.0140273	-0.0820615		-0.108075		0.158424	0.855302	-0.0547104	-0.025517
0.193719		-0.192983	-0.200323	0.225327	-0.109543		-0.113098		0.445475	0.200593	-0.118951	-0.0797241		-0.0851058		0.102097	0.898701	-0.0884944	-0.0177024
0.178987		0.0260584	-0.287707	0.098585	-0.151268		-0.090104		0.517506	0.29036	-0.12184	-0.0500691		-0.0471133		0.253159	1.13477	-0.0776321	-0.0646779
0.133581		-0.192172	-0.235751	0.186128	-0.109829		-0.0955205		0.439777	0.323984	-0.0344229	0.124126		-0.0474825		0.0809766	0.675827	-0.110161	0.055744
0.232666		-0.143708	-0.19186	0.172124	-0.181955		-0.0673879		0.569932	0.266092	-0.106249	-0.0718251		-0.0554052		0.18749	0.716761	0.0477364	-0.0576314
0.0472385		-0.099144	-0.22465	0.0868171	-0.134419		-0.102567		0.340549	0.258219	-0.102072	-0.102935		-0.108901		0.0091615	0.800279	-0.102425	-0.0854018
0.227293		-0.0947316	-0.25168	0.126187	-0.194963		-0.05447		0.593725	0.108653	-0.162659	0.0131238		-0.015299		0.237275	0.705664	-0.0580184	-0.0320236
0.307638		-0.0970998	-0.27289	0.22808	-0.137492		-0.0370878		0.238866	0.0737827	-0.0021801	-0.0127404		-0.0939159		0.0346143	0.616357	-0.041602	-0.0422032
0.265807		-0.120378	-0.271273	0.125943	-0.0810143		-0.0848056		0.592744	0.108499	-0.100432	-0.0491708		-0.132501		0.265862	0.712368	-0.0185722	-0.0929896
0.227572		-0.166412	-0.26005	0.186723	-0.0951874		-0.0690501		0.717315	0.121592	-0.0187942	-0.0686574		-0.0354172		0.1725	0.680395	-0.0098442	-0.059852
0.253572		-0.153262	-0.280527	0.0873403	-0.157992		-0.105235		0.538289	0.454847	-0.129555	-0.118934		-0.0796356		0.220261	1.13416	-0.112838	-0.11419
0.148291		-0.156266	-0.194047	0.142578	-0.11762		-0.0666238		0.541222	0.163161	-0.0420204	-0.0072165		-0.161673		0.213217	0.953054	-0.0273319	-0.0532968
0.30898		-0.072676	-0.275845	0.237598	-0.170371		-0.0016008		0.477857	0.266969	-0.0832037	-0.0939095		-0.0054954		0.0305685	0.833733	0.0354011	-0.0709802
0.235328		-0.156315	-0.174572	0.103133	-0.117611		-0.138339		0.361201	0.495151	-0.11272	0.0607994		-0.121792		0.0937646	0.847725	-0.044906	-0.0058129
0.234536		-0.0306052	-0.300311	0.197581	-0.0962477		-0.124341		0.370666	0.132525	0.0294495	-0.0839515		-0.0482887		0.0296893	0.820725	-0.0094616	-0.143837
0.186614		-0.124012	-0.202458	0.130354	-0.185911		-0.020315		0.260196	0.233467	-0.0120095	-0.104048		-0.0453402		-0.0501485	0.852382	0.00185074	-0.109701
0.0378482		-0.175669	-0.190232	0.0731427	-0.139666		-0.0645693		0.414393	0.622686	-0.044032	0.0205904		-0.109572		0.0304127	0.798694	-0.0582089	-0.094064
0.262289		-0.17771	-0.251095	0.185434	-0.125241		-0.0762853		0.309848	0.345605	-0.0981955	-0.0260961		-0.0991776		0.0163866	0.646136	0.0241123	-0.0661509
0.28387		-0.155727	-0.257302	0.175745	-0.103423		-0.0660928		0.0656065	0.181932	-0.0644253	-0.0326063		-0.047806		-0.0354053	0.851166	-0.0459183	-0.0132804
0.32869		-0.196095	-0.168912	0.0691877	-0.121313		-0.0548157		0.422842	0.307564	-0.111993	0.0584732		-0.0374343		0.0629284	1.00989	-0.0426128	-0.0564994
0.135462		-0.180901	-0.254044	0.361963	-0.159652		-0.142485		0.461635	0.12012	-0.0872712	-0.0486681		-0.138263		0.164523	0.745177	-0.0322952	-0.0329699
0.13287		-0.172508	-0.270768	0.196705	-0.144604		-0.0542065		0.282704	0.342474	-0.0438249	-0.0826212		-0.14616		0.0919978	0.953149	0.0808365	-0.0473596
0.0550312		-0.160808	-0.311464	0.227573	-0.19331		-0.0240598		0.500891	0.316258	-0.123832	-0.131582		-0.0413167		0.28362	1.01748	-0.0768578	-0.136729
0.19499		-0.122793	-0.221692	0.136395	-0.184188		-0.076423		0.434346	0.391442	-0.161285	-0.051729		-0.0480884		0.425069	0.90014	-0.0327925	-0.13053
0.152751		-0.16661	-0.233631	0.153474	-0.105297		-0.0849447		0.445335	0.281931	-0.0147077	0.0352449		-0.0815888		0.0572802	0.912434	0.0206908	-0.04187
0.215708		-0.140978	-0.190097	0.155743	-0.180654		-0.00541		0.330562	0.193551	-0.129436	-0.11429		-0.0046682		0.115309	0.837571	0.0288765	-0.122956
0.143901		-0.12171	-0.2134	0.261557	-0.136253		-0.0534913		0.244519	0.0830273	-0.0869161	-0.0517264		-0.0464883		0.0400024	0.781438	-0.0457815	0.0438381
0.173513		-0.176622	-0.211836	0.154484	-0.146173		-0.0560129		0.34589	0.311173	-0.0337425	-0.0477179		-0.049383		0.0883508	0.91454	0.0129354	-0.129499
0.180808		-0.15573	-0.217733	0.137944	-0.132395		-0.085046		0.326336	0.173428	-0.09768	0.0574691		-0.0825369		0.0536565	0.689441	-0.0357097	0.00046801
0.232978		-0.122868	-0.278829	0.163974	-0.212149		-0.0142027		0.363227	0.427774	-0.0578457	-0.0776742		-0.0734111		0.169758	1.23002	-0.0338663	-0.085224
0.175877		-0.142145	-0.231999	0.214485	-0.208873		-0.112357		0.317984	0.215002	-0.026552	-0.121415		-0.0897307		-0.0014376	0.673027	-0.0214002	-0.139382
0.176428		-0.159108	-0.189878	0.117718	-0.1335		-0.0493553		0.351748	0.378884	-0.0909455	0.0192533		-0.0921994		0.067187	0.836219	-0.0032683	-0.0590932
0.117332		-0.121503	-0.249303	0.10596	-0.136786		-0.140215		0.462926	0.241302	-0.136763	-0.0462202		-0.145054		0.0926415	0.819806	-0.0956524	-0.0519054
0.349978		-0.187326	-0.243189	0.0986377	-0.137228		-0.0634048		0.501239	0.357623	-0.196383	-0.0882243		-0.101145		0.127098	1.06595	-0.11729	-0.111303
0.283529		-0.187565	-0.243001	0.202473	-0.127997		-0.146647		0.59389	0.166737	0.0287478	-0.101047		-0.0970046		0.180386	0.811773	0.0917339	-0.102814
0.120836		-0.104411	-0.199606	0.139727	-0.141815		-0.0431143		0.368082	0.13486	-0.0417124	0.00417937		-0.069557		0.0685128	0.763543	-0.0369279	-0.0552518
0.34153		-0.090677	-0.235222	0.0932167	-0.161492		-0.041863		0.456113	0.417068	-0.057775	-0.0234703		-0.0539655		0.0856734	0.771102	-0.0424319	-0.032043
0.249183		-0.0768471	-0.25833	0.263787	-0.169523		-0.140245		0.392239	0.420731	-0.154941	-0.0373024		-0.0505015		0.122368	0.678224	-0.0033251	-0.0072922
0.0561325		0.0148002	-0.162886	0.25684	-0.202515		-0.127384		0.476242	0.425117	-0.0432698	-0.0650334		-0.160735		0.136339	0.786744	-0.0058555	-0.124724
0.220966		-0.173678	-0.252524	0.0983429	-0.156441		-0.0353335		0.575287	0.237617	-0.131363	-0.0897284		-0.0180722		0.125869	0.805837	-0.0266231	-0.08435
0.127088		-0.160011	-0.247377	0.150527	-0.108372		-0.141618		0.566601	0.455865	-0.0771967	-0.0027225		-0.102667		0.211866	0.633252	-0.0663858	-0.0188359
0.438626		-0.242185	-0.273249	0.0737412	-0.112214		-0.0720837		0.446014	0.188821	-0.10194	-0.020929		-0.0854992		0.567959	0.956314	-0.0611944	-0.0205334
0.235543		-0.178441	-0.135982	0.204159	-0.162944		-0.125074		0.44026	0.190383	-0.0682542	-0.0363063		-0.083609		0.0064962	0.636263	-0.0658577	-0.0170444
0.221348		-0.123788	-0.309479	0.21866	-0.109358		-0.121075		0.554196	0.161854	-0.0482539	-0.0196977		-0.0863292		0.18586	0.781419	0.00197578	-0.0679685
0.339398		-0.117331	-0.209032	0.19863	-0.128096		-0.0935878		0.779685	0.294278	-0.0868227	0.0159077		-0.017509		0.217774	1.21643	-0.0796157	0.0476696
0.287493		-0.165506	-0.288776	0.148452	-0.140507		-0.10349		0.366292	0.269912	-0.037552	-0.062674		-0.128626		0.00747639	0.804268	0.0164188	-0.0567319
0.135762		-0.150876	-0.194879	0.18315	-0.105182		-0.0597705		0.487542	0.265902	-0.0579926	0.0776459		-0.0046183		0.0901556	0.946467	-0.0532479	0.0974228
0.257075		-0.125039	-0.284681	0.180731	-0.125064		-0.0679713		0.623791	0.261098	-0.0528974	-0.0780586		-0.0805006		0.142126	0.858305	-0.0302768	-0.0884151
0.158902		-0.235738	-0.249334	0.12276	-0.12075		-0.0736848		0.56008	0.189208	-0.0863424	-0.0980582		-0.0849871		0.101783	0.868792	-0.0552616	-0.109501
0.0499177		-0.224712	-0.226769	0.234412	-0.119335		-0.10499		0.495864	0.256093	-0.0885185	-0.0319054		-0.122482		0.207838	0.827478	0.00611632	-0.0775379
0.0825912		-0.115977	-0.213313	0.130646	-0.164918		-0.102836		0.457352	0.17959	-0.116927	-0.0724684		-0.0367577		0.055041	0.783486	0.0029183	-0.0749431
0.122142		-0.182523	-0.172462	0.197688	-0.118403		-0.0857326		0.654606	0.266721	0.0336939	-0.0831208		-0.129411		0.14104	0.808518	-0.0162417	-0.038051
0.220948		-0.0787614	-0.268205	0.194453	-0.174402		-0.0427417		0.488906	0.14746	-0.0351679	0.00830608		0.0171967		0.085818	0.377392	0.0166457	-0.0238713
0.148571		-0.182731	-0.280818	0.05039	-0.140819		-0.17709		0.148436	0.273538	-0.0080753	-0.0086987		-0.172378		-0.0483664	0.823526	-0.0150444	-0.0117423
0.241001		-0.134889	-0.196254	0.257453	-0.152554		0.00527629		0.223219	0.366756	-0.0176004	-0.124297		-0.0407998		0.0769583	0.704295	-0.0507724	-0.080055
0.0505827		-0.144645	-0.259241	0.183342	-0.131927		-0.126768		0.411906	0.252193	-0.0388559	-0.049889		-0.0793752		0.125519	0.960002	-0.0088317	0.00728739
0.388043		-0.168052	-0.292364	0.255642	-0.162798		-0.0926134		0.582445	0.402398	0.0112774	-0.120393		-0.0579606		0.188207	0.911439	0.044539	-0.0803149
0.122771		-0.132604	-0.194657	0.135031	-0.112818		0.0208504		0.214305	0.252991	-0.0664024	-0.0355574		-0.036406		0.0588497	0.936746	-0.0251367	-0.0608963
0.402675		-0.18122	-0.296474	0.237718	-0.175371		-0.0380855		0.51881	0.328666	-0.084086	0.00592765		-0.0570715		0.10261	1.08362	-0.0311565	-0.0195902
0.194646		-0.151973	-0.135333	0.183543	-0.137329		-0.116347		0.488214	0.101834	-0.101572	-0.0268345		-0.0592399		0.0586502	0.525969	-0.0663692	-0.12372
0.169222		-0.128092	-0.191774	0.219601	-0.201657		-0.0338519		0.428796	0.197608	-0.0024931	-0.035194		-0.077434		0.172218	0.594373	0.0186222	-0.132475
0.264609		-0.199119	-0.246408	0.194913	-0.141739		0.00946228		0.460495	0.230717	-0.0412553	0.0432638		-0.0990788		0.0961624	0.995112	-0.0682983	-0.0684152
0.159628		-0.149495	-0.20223	0.219967	-0.140774		-0.106936		0.457337	0.100293	0.0450673	0.0145893		-0.114278		0.166478	0.564231	0.110324	-0.0458496
0.231105		-0.166578	-0.255563	0.0904429	-0.146962		-0.224243		0.143939	0.440716	-0.0130504	-0.0313655		-0.110915		-0.0892985	0.962448	0.00048669	-0.0126048
0.202094		-0.13683	-0.32692	0.201223	-0.147546		0.00701273		0.28237	0.0980977	0.0249347	-0.0161146		-0.0046339		0.0476373	0.720937	0.0733978	-0.0652346
0.260987		-0.172366	-0.245952	0.188995	-0.140189		-0.0687745		0.42335	0.125911	-0.0764186	0.0102478		-0.0491527		0.0726923	0.829883	-0.0149362	-0.0497886
0.0997329		-0.0811356	-0.226212	0.257219	-0.182377		-0.0929275		0.251966	0.23163	-0.071602	0.0447348		-0.159674		0.0626868	0.683064	-0.0222463	-0.0768132
0.122852		-0.144144	-0.258337	0.0970361	-0.0867764		-0.0957547		0.263202	0.166515	-0.0539014	-0.0271627		-0.131468		0.0584669	0.861374	-0.0348609	0.00694814
0.214495		-0.160225	-0.261212	0.301848	-0.185454		0.0146797		0.346314	0.0101936	-0.0232003	-0.0247409		-0.0454085		0.0832337	0.502979	0.0039873	-0.111975
0.241075		-0.0930883	-0.295259	0.135795	-0.228607		-0.0903656		0.440855	0.476314	-0.120385	0.00306558		-0.102991		0.127567	1.32015	-0.0818309	-0.0862664
0.236434		-0.153623	-0.34666	0.186255	-0.157756		0.0125674		0.221573	0.29065	-0.0561982	0.0551629		-0.0121644		-0.0531914	1.07298	-0.0267286	0.00399076
0.282407		-0.136794	-0.181122	0.225361	-0.194009		-0.0551698		0.509801	0.423378	-0.100529	-0.0339047		-0.0435224		0.147406	0.765662	-0.0827081	-0.124928
0.478297		-0.139516	-0.225413	0.104099	-0.202765		-0.0868197		0.486206	0.235614	-0.145602	-0.0845349		-0.116838		0.144525	0.891469	-0.125046	-0.0807253
0.303458		-0.131993	-0.217491	0.122986	-0.134509		-0.0465816		0.473489	0.189663	-0.0795895	0.0667306		-0.0779675		0.11799	1.07287	-0.0165677	-0.0157691
0.29764		-0.144403	-0.299773	0.200962	-0.190738		-0.12102		0.796039	0.115819	-0.0997549	-0.0593939		-0.0898974		0.309708	0.731644	-0.0650194	-0.126554
0.18686		-0.0249319	-0.214849	0.0459727	-0.149538		-0.0491314		0.361971	0.204615	-0.0123438	0.0269254		-0.11701		0.155807	0.700049	-0.0347927	0.00390134
0.348754		-0.131822	-0.153595	0.14843	-0.148437		0.0120479		0.291873	0.0567465	-0.102358	0.0202697		-0.0547796		0.0679943	0.509942	-0.0847199	-0.0071105
0.187732		-0.182105	-0.284884	0.150113	-0.154866		-0.0406527		0.370506	0.2442	-0.0454932	-0.026112		-0.0161507		0.0300353	0.843447	-0.0133059	-0.0520406
0.219753		-0.0999686	-0.189681	0.253587	-0.134114		-0.0462414		0.184636	0.21709	-0.029369	0.0184966		-0.0892455		0.0636068	0.756853	-0.0369877	-0.0422221
0.302819		-0.143323	-0.272587	0.154946	-0.12503		-0.0349001		0.241073	0.27949	-0.0984083	0.0124513		-0.0483499		0.00282471	0.845095	-0.0382381	0.0229852
0.211122		-0.138956	-0.234556	0.221317	-0.104712		-0.128041		0.452268	0.103091	-0.110844	-0.0487516		-0.0291886		0.0364912	0.640463	-0.140824	-0.0706314
0.18859		-0.137	-0.20913	0.234865	-0.147862		-0.015567		0.316655	0.108039	-0.0334868	-0.0910106		-0.0897565		0.040055	0.998195	0.0371247	-0.0546525
0.196529		-0.157933	-0.288297	0.175779	-0.174555		-0.163823		0.365892	0.284272	-0.139595	-0.0948074		-0.172468		0.113772	0.809085	-0.0325577	-0.0780229
0.177793		-0.118492	-0.291507	0.373317	-0.144974		-0.116177		0.171095	0.192005	-0.0637473	-0.0347472		-0.0949542		-0.0250019	0.798846	-0.1199	-0.114118
0.237445		-0.108567	-0.198458	0.106964	-0.195589		-0.0771059		0.422591	0.212835	-0.0870432	-0.0944247		-0.0916541		0.0564144	0.781577	-0.0357779	-0.126138
0.12096		-0.131791	-0.279667	0.171603	-0.145061		-0.0633899		0.355877	0.0154676	-0.0545743	-0.0849253		-0.118513		0.0544464	0.637979	-0.0689038	-0.0870167
0.267955		-0.180805	-0.26173	0.191629	-0.147668		-0.069799		0.538313	0.616137	-0.144341	-0.002274		-0.0608023		0.221989	1.02516	-0.0841942	-0.119667
0.319147		-0.145147	-0.25126	0.205258	-0.136463		-0.123885		0.521141	0.1936	-0.0918544	0.0446894		-0.0439272		0.135133	0.977871	0.012663	-0.0514353
0.131181		-0.165126	-0.259372	0.198144	-0.185068		-0.162322		0.611301	0.212793	-0.220479	-0.1282		-0.0678352		0.207682	0.82672	-0.0860838	-0.11948
0.401044		-0.200745	-0.233212	0.190754	-0.343351		-0.155758		0.549239	0.367446	-0.116718	-0.171826		-0.158983		0.0390866	1.07946	-0.0682407	-0.184121
0.122301		-0.188991	-0.221463	0.228852	-0.107137		-0.125328		0.264549	0.233965	-0.0212271	-0.0386209		-0.0912061		-0.0109751	0.937991	0.0560333	-0.0433876
0.172314		-0.0976212	-0.2669	0.28441	-0.0899948		-0.110376		0.603904	0.185951	-0.05949	-0.0772794		-0.0231721		0.129414	0.837379	-0.0202711	-0.0881526
0.0592973		-0.13249	-0.294752	0.162067	-0.148875		-0.151982		0.354621	0.253113	-0.0294497	-0.0201599		-0.131745		0.0399933	0.860686	0.00038566	-0.109988
0.357635		-0.156372	-0.23906	0.183842	-0.0967154		-0.0471709		0.513921	0.269133	-0.0944761	-0.0015187		-0.0964306		0.164069	0.645804	-0.0121241	-0.0180517
0.165009		-0.178084	-0.286051	0.137178	-0.110007		-0.106517		0.241051	0.328359	-0.128927	0.0441983		-0.145334		0.080036	1.09715	-0.0584171	0.00753726
0.221493		-0.169317	-0.288879	0.229513	-0.0767003		-0.0397948		0.187669	0.237841	-0.0883433	-0.0043428		-0.0538277		-0.0741602	0.823699	-0.0399767	-0.0536336
0.289875		-0.175031	-0.259372	0.148141	-0.148091		-0.062885		0.230047	0.194394	-0.0614583	-0.0131378		-0.0580813		-0.0093814	0.798746	-0.0249359	-0.0349493
0.463253		-0.172254	-0.221094	0.193241	-0.0812226		-0.138301		0.356961	0.166777	-0.0690889	0.0255342		-0.111924		0.0364636	0.771106	-0.0071276	-0.0325773
0.456438		-0.138031	-0.260947	0.176748	-0.204741		-0.10317		0.459635	0.257312	-0.0205168	-0.0912458		-0.0891448		0.0988531	0.81181	0.0230508	-0.0549948
0.213227		-0.141612	-0.233196	0.316513	-0.185796		-0.0632945		0.159579	0.083601	-0.0321086	-0.0497365		-0.0878223		0.0397071	0.777514	0.0480535	-0.131682
0.153455		-0.14474	-0.257105	0.0564821	-0.192196		-0.0598327		0.265856	0.312982	-0.0990341	-0.0474639		-0.0880529		0.0658901	1.04081	-0.0607294	-0.0236251
0.505451		-0.144012	-0.25001	0.105987	-0.118511		-0.0675497		0.231073	0.0978022	-0.0875017	-0.0140105		-0.0944488		0.0170449	0.60625	-0.0141992	-0.0675246
0.274275		-0.113499	-0.317461	0.340382	-0.0165411		-0.153775		0.166476	0.274155	-0.0336027	-0.0850957		-0.0969765		0.0483836	1.0326	-0.0592108	-0.0470731
0.279406		-0.199961	-0.259495	0.257904	-0.146665		0.0130352		0.576051	0.253993	-0.0734726	-0.0568952		-0.0535571		0.0500017	1.03644	-0.0690874	-0.0955177
0.272446		-0.172036	-0.26875	0.165744	-0.156413		-0.118188		0.68254	0.244475	-0.0749246	-0.0828126		-0.0828236		0.223083	1.01764	-0.0316888	-0.126869
0.233075		-0.135991	-0.282806	0.194513	-0.140832		-0.132377		0.360776	0.203767	-0.0682957	0.00524158		-0.134628		0.165546	0.903185	-0.0304885	-0.0902982
0.346142		-0.168458	-0.195237	0.177088	-0.128876		-0.108506		0.272406	0.0781766	-0.0445116	-0.0111689		-0.146493		0.0387914	0.533287	0.0174276	-0.0290375
0.163609		-0.144571	-0.250562	0.0105051	-0.103743		-0.0858499		0.545466	0.180866	-0.143475	-0.0402921		-0.148674		0.104371	0.845747	-0.0736923	0.0261129
0.323307		-0.085758	-0.282545	0.238755	-0.129963		-0.0168608		0.29931	0.255419	-0.0437027	-0.045465		-0.0183023		0.0898707	0.992613	-0.0288987	-0.0602416
0.271983		-0.121188	-0.0972533	0.231296	-0.108212		-0.0909817		0.293278	0.196615	-0.0675223	-0.0592942		-0.0639506		0.0826159	0.757833	-0.0483473	-0.07029
0.229445		-0.104078	-0.290828	0.170899	-0.22118		-0.0900992		0.32807	0.205398	-0.0119659	-0.181359		-0.0688829		0.0976227	1.08769	-0.0269435	-0.168643
0.147669		-0.20131	-0.241766	0.152304	-0.106368		-0.0452469		0.534091	0.351193	-0.12783	-0.0134773		-0.0187917		0.127643	0.94115	-0.0386158	-0.095442
0.0210924		-0.109183	-0.210761	0.223532	-0.180989		-0.176458		0.426057	0.336463	-0.0703464	-0.0425014		-0.126515		0.134416	1.04909	-0.0467315	-0.075351
0.156509		-0.182136	-0.167122	0.224911	-0.205927		-0.102172		0.382462	0.126744	-0.0963787	-0.0319484		-0.13712		0.0302095	0.613379	-0.0133608	-0.0590629
0.107765		-0.129115	-0.271802	0.129028	-0.206102		-0.09123		0.108897	0.302657	-0.0719338	-0.115971		-0.0436054		0.00838233	0.840289	-0.0347508	-0.135825
0.200197		-0.113652	-0.268325	0.0450301	-0.123853		-0.099182		0.411526	0.396877	-0.0676085	-0.0071316		-0.0509146		0.0708215	1.23666	-0.038039	-0.0286587
0.0623974		-0.164232	-0.231246	0.442304	-0.118565		-0.131186		0.508153	0.30734	-0.060826	0.00334988		-0.13581		0.144295	0.902508	-0.0523493	0.0654281
0.121876		-0.127364	-0.236088	0.128411	-0.138129		0.0348682		0.458076	0.25148	-0.0611439	-0.0052846		0.0301623		0.134356	1.17154	0.0294911	-0.0734042
0.185305		-0.224883	-0.242591	0.147281	-0.097347		0.0203896		0.384716	0.355556	-0.124427	0.00893142		-0.0647892		0.118235	0.745101	-0.0425967	-0.0212441
0.297265		-0.199935	-0.204397	0.291431	-0.0701275		-0.0515188		0.398723	0.240749	-0.127266	0.102074		-0.0619972		0.10343	0.575974	-0.0851564	0.0300311
0.113608		-0.0891549	-0.222752	0.178449	-0.183394		0.16229		0.297476	0.396157	-0.0992082	-0.0724964		-0.0341799		0.133864	0.623731	-0.107508	-0.120993
0.247774		-0.0899806	-0.250427	0.37657	-0.315083		-0.0622942		0.22604	0.269403	-0.0217363	-0.193152		-0.103006		0.017516	0.96223	-0.0588948	-0.201411
0.286963		-0.132619	-0.2292	0.152607	-0.132774		-0.0739444		0.442263	0.212962	-0.0484053	-0.0051541		-0.0636658		0.0318881	0.717685	-0.0559784	-0.0830468
0.124618		-0.136612	-0.235779	0.194158	-0.10803		-0.085819		0.626514	0.292723	-0.0059457	-0.0026352		-0.0882625		0.206454	0.945802	-0.0107224	-0.0621201
0.204538		-0.166218	-0.210852	0.204013	-0.160482		-0.0736972		0.538842	0.449771	-0.0833953	-0.115917		-0.061457		0.200163	0.849462	-0.0541929	-0.0717565
0.171044		-0.126716	-0.220986	0.170565	-0.150299		-0.0580769		0.312835	0.191628	-0.0883986	-0.0278495		-0.0900515		0.155889	0.785714	0.0241607	-0.0329777
0.168479		-0.152986	-0.239061	0.15516	-0.134576		-0.0249651		0.733559	0.395911	0.012037	-0.0671989		-0.0802532		0.218551	0.691502	-0.0276659	-0.066719
0.0625803		-0.191949	-0.186939	0.160768	-0.106973		0.173989		0.508479	0.52917	-0.0340038	0.0294378		-0.0571844		0.118489	0.728681	-0.0362872	0.0135111
0.202136		-0.113471	-0.24033	0.0745339	-0.143871		0.00872418		0.353099	0.245692	-0.0930773	-0.0658105		0.00801192		0.0677048	0.809483	-0.0883035	-0.0593857
0.114304		-0.187347	-0.250061	0.267218	-0.152096		-0.141607		0.307691	0.237265	-0.165227	-0.027703		-0.116086		-0.0475502	0.865107	-0.102444	-0.105521
0.291911		0.00670169	-0.300935	0.223172	-0.156866		-0.0434377		0.364859	0.272366	-0.0791315	-0.0702697		-0.0021591		0.0830737	0.918356	-0.0682414	-0.0357282
0.387568		-0.162038	-0.24406	0.218504	-0.134692		-0.0345416		0.320909	0.220181	-0.0944118	-0.0470884		0.0110018		0.012816	0.894592	-0.0797828	-0.0545369
0.26751		-0.144778	-0.241623	0.124497	-0.126934		-0.072405		0.412712	0.396003	-0.0825291	-0.0642178		-0.101943		0.132228	0.956898	-0.0043019	-0.107167
0.195655		-0.156267	-0.219264	0.0706434	-0.175732		-0.0852692		0.205041	0.263304	-0.118897	-0.0276421		-0.0860616		0.0203461	0.563592	-0.0670416	-0.108147
0.167838		-0.127689	-0.260305	0.0957629	-0.115273		-0.129478		0.330971	0.209238	-0.0428698	0.0154943		-0.141326		0.0115625	0.572496	-0.0554129	-0.0440578
0.300691		-0.170768	-0.217428	0.10427	-0.108615		-0.109218		0.283165	0.280158	-0.129205	-0.0662961		-0.0698517		0.102816	0.819029	-0.105267	-0.0524541
0.199067		-0.0996318	-0.220774	0.178085	-0.217414		-0.0494449		0.38371	0.176028	-0.0743874	-0.0815326		-0.0809132		0.0960086	0.827133	-0.0001619	-0.143721
0.301951		-0.197454	-0.227618	0.255603	-0.140059		-0.123825		0.75602	0.246054	-0.0764816	-0.0045028		-0.0827972		0.245345	0.920585	-0.0443876	-0.0522555
0.0716669		-0.111958	-0.150571	0.109842	-0.144224		-0.0638422		0.532052	0.108862	-0.0544386	-0.0296517		-0.0514805		0.163483	0.673535	0.0438487	-0.0414792
0.200669		-0.173898	-0.311369	0.220349	-0.103087		-0.129553		0.431422	0.400178	-0.0910828	-0.0514659		-0.130952		0.103746	0.608142	-0.0253266	0.0148944
0.336587		-0.199064	-0.254473	0.246359	-0.171226		-0.0886016		0.405712	0.284055	-0.0646154	-0.0786367		-0.0940336		0.129812	1.08041	-0.106724	-0.0901476
0.207122		-0.119491	-0.17661	0.174515	-0.0910891		-0.0166268		0.539284	0.31776	-0.112229	-0.0148374		-0.0394277		0.204769	1.13723	-0.044296	-0.0103301
0.0659762		-0.107658	-0.161422	0.106803	-0.131402		-0.106163		0.481382	0.214453	-0.138423	0.0147692		-0.124693		0.232749	0.944347	-0.0378652	-0.0442829
0.207154		-0.0749978	-0.214504	0.264103	-0.121026		-0.0433659		0.340479	0.250612	-0.0802846	-0.0313703		-0.0072787		0.0904266	0.762025	0.0185305	-0.0148933
0.0870522		-0.226834	-0.267054	0.0843156	-0.135077		-0.0253341		0.623732	0.282537	-0.0269837	0.0101273		-0.0569451		0.192718	1.03586	0.0548167	-0.0742758
0.244105		-0.143911	-0.220297	0.166864	-0.16395		-0.0490886		0.222744	0.174055	-0.0939548	-0.0704194		-0.11837		-0.017548	0.769751	0.0461616	-0.090633
0.197156		-0.16173	-0.244951	0.215298	-0.140585		-0.107709		0.438028	0.353046	-0.109767	0.0832086		-0.0709174		0.0894895	1.00704	-0.0205133	-0.0115151
0.421927		-0.145848	-0.276928	0.237516	-0.184005		-0.0562501		0.401932	0.160994	-0.0516667	0.0136514		-0.113847		0.0328658	0.855657	-0.059988	-0.0429012
0.197446		-0.153662	-0.252199	0.198442	-0.150477		-0.179625		0.46553	0.158809	-0.0602687	-0.0080555		-0.131219		0.00683494	0.67009	-0.0827025	-0.037165
0.199257		-0.213072	-0.25763	0.234651	-0.131562		-0.0942069		0.498658	0.18097	0.0209273	-0.0957041		-0.130287		0.244284	0.767854	0.0209916	-0.097433
0.168737		-0.135709	-0.205878	0.200891	-0.176533		-0.0715535		0.655796	0.361555	-0.145719	-0.0211921		-0.0787823		0.189391	0.828122	0.0354619	-0.0843052
0.358105		-0.126354	-0.189356	0.235992	-0.182579		-0.113619		0.310013	0.211366	-0.0120003	-0.0309782		-0.105045		0.0319906	0.678125	0.0316088	-0.124999
0.300013		-0.160646	-0.235232	0.147652	-0.131259		-0.132058		0.674221	0.215476	-0.09488	-0.0199467		-0.177506		0.200664	0.877804	-0.111244	-0.0805769
0.183824		-0.183581	-0.222237	0.241857	-0.122288		-0.0442888		0.304561	0.235886	-0.0079157	-0.011136		-0.0843144		0.0121135	0.902012	0.0518161	-0.0661467
0.462767		-0.181777	-0.207464	0.184353	-0.167233		-0.114577		0.585697	0.29832	-0.0989733	-0.0549182		-0.047854		0.205572	1.03536	-0.100369	-0.024124
0.204553		-0.107695	-0.285687	0.139572	-0.157061		0.0492533		0.407985	0.314329	-0.144507	0.0447404		-0.0172484		0.104327	0.767386	-0.0599398	-0.031285
0.162477		-0.124887	-0.310555	0.237316	-0.145056		-0.057265		0.414791	0.356642	-0.16794	-0.013065		-0.0673471		-0.001705	1.12778	-0.0203264	-0.0411967
0.248245		-0.120318	-0.230224	0.226802	-0.13357		-0.102995		0.317438	0.199038	-0.0815504	-0.123937		-0.0155912		0.0889834	0.785269	0.0205788	-0.0622573
0.223819		-0.165264	-0.276294	0.184527	-0.0989809		-0.0429467		0.477832	0.216676	-0.0292571	-0.0046546		-0.0282315		0.155543	0.633914	0.0491437	-0.01982
0.17889		-0.147125	-0.257399	0.196791	-0.1422		-0.145535		0.599977	0.353882	0.014676	-0.071624		-0.117082		0.165984	0.964528	0.108727	-0.117048
0.089974		-0.140324	-0.241159	0.0076303	-0.195563		-0.0521472		0.382502	0.338676	-0.111551	-0.0721034		-0.134171		0.12315	0.956337	-0.0551383	-0.0794404
0.158406		-0.135086	-0.283313	0.227158	-0.105034		0.0190469		0.383573	0.0813471	-0.0183689	-0.004556		-0.18592		0.0737857	0.679158	-0.0510995	0.0493678
0.54391		-0.135063	-0.275679	0.272549	-0.123676		-0.0254041		0.458508	0.163662	-0.0513243	-0.0533074		-0.0125328		0.141008	0.778586	0.0352308	-0.132973
0.284468		-0.163044	-0.266642	0.144735	-0.172481		-0.0635385		0.304642	0.481636	-0.132352	-0.0914204		-0.0333989		0.0863373	1.17088	-0.0320135	-0.112109
0.336324		-0.0954155	-0.209116	0.297817	-0.151836		-0.118583		0.561848	0.290184	-0.0282685	-0.0896258		-0.041648		0.173467	0.994753	-0.0653305	-0.0671036
0.329465		-0.134497	-0.27199	0.178368	-0.124935		-0.0365422		0.234253	0.23168	-0.125003	-0.0524288		-0.0324664		0.0523533	1.11619	-0.0256535	-0.111344
0.341943		-0.153308	-0.263536	0.346166	-0.181956		-0.120504		0.561019	0.347153	-0.102143	-0.0736622		-0.147222		0.202234	0.911774	-0.0075829	-0.067397
0.230189		-0.148359	-0.222616	0.14029	-0.126228		-0.0032713		0.703269	0.255311	-0.125292	0.138172		-0.0558338		0.199429	0.724712	-0.0297504	0.0127638
0.268456		-0.17288	-0.244056	0.179792	-0.167407		-0.132965		0.51377	0.20839	-0.0517	-0.0516467		-0.135845		0.07109	0.871901	-0.0446299	-0.117998
0.284012		-0.152267	-0.193416	0.0808129	-0.112338		-0.0912152		0.236174	0.284753	-0.0801332	0.0888217		-0.106512		0.0559858	0.987197	-0.0396566	0.0621659
0.153552		-0.169846	-0.225932	0.225416	-0.158414		0.0190761		0.485517	0.372884	-0.0171554	-0.0441913		-0.087724		0.0971253	0.897613	0.00985656	-0.124632
0.0713633		-0.151121	-0.138396	0.199454	-0.0914656		-0.130723		0.312158	0.238884	-0.0057729	0.0180075		-0.140335		0.0636219	0.966042	-0.0363896	-0.0475851
0.307317		-0.177366	-0.252243	0.105115	-0.152753		-0.0608232		0.309837	0.171867	-0.0817915	-0.109318		-0.0862446		0.0920618	0.80761	-0.0723589	-0.107648
0.166493		-0.111561	-0.226951	0.0980102	-0.179817		-0.158537		0.317512	0.201469	-0.0672899	0.0471217		-0.1388		0.0417037	0.842433	-0.0036984	-0.0572162
0.379293		-0.173442	-0.258709	0.270278	-0.211557		-0.106415		0.313204	0.310106	-0.0684736	-0.0886742		-0.0629363		0.0549086	0.978143	-0.0573627	-0.103932
0.391853		-0.162128	-0.254008	0.22064	-0.10883		0.0122191		0.499414	0.207969	-0.0879669	-0.0345451		0.0331657		0.0893629	0.710247	-0.0367527	-0.0322526
0.206348		-0.123698	-0.249678	0.175638	-0.0814528		-0.0098854		0.101255	0.16459	-0.117122	-0.0762856		-0.0387698		-0.0409871	0.933226	-0.0759644	-0.0932765
0.20314		-0.140447	-0.246027	0.251883	-0.146782		-0.0720925		0.310061	0.179771	-0.121667	-0.0004428		-0.065036		0.0665505	0.937655	-0.0585005	-0.0213321
0.470171		-0.141724	-0.289409	0.129832	-0.156501		-0.110703		0.364085	0.245101	-0.13138	-0.028741		-0.0915626		0.0481769	1.145	-0.0064745	-0.0449462
0.202513		-0.128967	-0.249485	0.152035	-0.13274		-0.0516024		0.432222	0.204909	-0.0882554	-0.037572		-0.0594078		0.0654101	0.827882	-0.0750445	-0.0567002
0.201916		-0.135217	-0.189948	0.179306	-0.17305		-0.0868645		0.407062	0.200327	-0.0413937	-0.0033391		-0.119178		0.0292049	0.634144	0.00161968	-0.0430388
0.220464		-0.20109	-0.296103	0.182952	-0.156054		-0.119564		0.505442	0.245623	-0.080862	-0.101982		-0.110867		0.0719346	0.913563	0.00115404	-0.0716817
0.340489		-0.185618	-0.250521	0.0689776	-0.153803		-0.0241425		0.477876	0.179716	-0.170947	-0.0244294		-0.0464986		0.191165	0.857981	-0.0731298	0.019158
0.304293		-0.21426	-0.270671	0.12878	-0.194311		-0.126853		0.571754	0.321478	-0.124911	-0.115868		-0.141275		0.138197	0.665631	-0.033949	-0.105792
0.191756		-0.168357	-0.19829	0.130869	-0.0494985		-0.0816912		0.460901	0.202912	-0.0837187	0.0468698		-0.053272		0.0982801	0.804557	-0.0509505	-0.011557
0.271347		-0.133956	-0.260358	0.14999	-0.141385		-0.111162		0.292599	0.278991	0.104086	-0.0828724		-0.15205		0.122172	0.946342	0.00066828	-0.0463421
0.208841		-0.111785	-0.237796	0.142345	-0.212909		-0.13444		0.440929	0.235813	-0.0701418	-0.0496755		-0.0527963		0.133242	0.926552	-0.0594676	-0.126349
0.336818		-0.225407	-0.226275	0.201322	-0.164826		-0.0320095		0.32182	0.216049	-0.0313883	-0.0805825		-0.0718804		0.0466845	0.731858	-0.0503372	-0.0653247
0.275623		-0.129037	-0.280218	0.15114	-0.153563		-0.235819		0.878084	0.234271	-0.0593204	-0.08505		-0.203121		0.208345	0.832021	-0.0175685	-0.0147087
0.125861		-0.144595	-0.159781	0.223801	-0.126649		-0.0922506		0.508368	0.513768	-0.130744	-0.0188336		-0.0884194		0.144978	0.643434	-0.0892047	-0.01047
-0.013348		-0.110302	-0.279032	0.220253	-0.135293		-0.0513744		0.576458	0.0359419	-0.109965	0.0776652		-0.0923611		0.183581	0.748526	-0.0099978	0.0470598
0.245313		-0.131074	-0.28496	0.103706	-0.158225		-0.0869119		0.472688	0.336065	-0.0148898	0.0172323		-0.139169		0.180777	1.2585	-0.0345668	-0.100148
0.116003		-0.157581	-0.205966	0.291445	-0.175926		-0.102073		0.428105	0.485531	-0.0809719	-0.0442832		-0.103804		0.0890512	1.05755	0.0176507	-0.0912841
0.286611		-0.118764	-0.182634	0.25849	-0.110884		-0.0252505		0.626447	0.163217	0.0226405	-0.0642872		-0.0082653		0.10009	0.605906	-0.0025026	-0.0322149
0.325575		-0.14503	-0.258381	0.136376	-0.151715		-0.104209		0.501569	0.340698	-0.0996307	-0.0768375		-0.080196		0.104661	0.915461	-0.0911918	-0.0484114
0.237084		-0.175914	-0.229462	0.253346	-0.1275		-0.0509654		0.152569	0.215187	-0.0283351	-0.0550473		-0.0463809		-0.0118983	0.847294	0.0893806	-0.0092485
0.14469		-0.133243	-0.263588	0.297615	-0.152519		-0.176659		0.286548	0.279789	-0.0524975	-0.0332538		-0.17284		0.262899	0.978396	-0.0001015	-0.0589945
0.272444		-0.167528		0.280743	-0.175373		-0.0073809		0.434656		-0.0661284	-0.0874032		0.0151524		0.10408		0.00761813	-0.0454513
0.225964		-0.14143		0.36802	-0.129716		-0.0579477		0.713815		-0.219118	-0.056032		-0.0158089		0.238518		-0.173529	-0.0651729
0.169433		-0.142688		0.115813	-0.182925		-0.108027		0.693459		-0.0619522	0.0217854		-0.151848		0.229149		-0.0292034	-0.0561282
0.278203		-0.177322		0.100792	-0.164341		-0.0480529		0.865392		-0.0658461	-0.0291614		-0.0385135		0.323675		-0.0280576	0.0338094
0.304388		-0.181639		0.206491	-0.179535		-0.0493165		0.416066		-0.0872511	-0.157334		-0.0198695		0.0350983		-0.0507968	-0.0985946
0.177254		-0.115661		0.183412	-0.150011		-0.085941		0.343361		-0.0993525	-0.0320315		-0.0952855		0.0741125		-0.0731873	-0.0977719
0.106111		-0.18196		0.284123	-0.130316		-0.0575544		0.454133		-0.0022651	-0.0535456		-0.108396		0.214318		0.00225968	-0.0887637
0.265468		-0.197955		0.221584	-0.124489		-0.042115		0.371955		-0.0449725	-0.019142		-0.027612		0.108977		-0.030302	-0.121094
0.109289		-0.165643		0.252582	-0.224086		-0.123011		0.309435		0.00914136	-0.0128424		-0.125554		0.148224		0.0447824	-0.087297
0.246959		-0.171586		0.289416	-0.134943		0.157824		0.160285		-0.0760151	0.0269254		0.0274345		0.138144		-0.0390713	0.00583803
0.0793601		-0.148316		0.219794	-0.147032		-0.0433367		0.214815		-0.0449821	-0.0415498		-0.065422		0.0137855		0.0805285	-0.0721079
0.200018		-0.115812		0.268514	-0.16024		0.0119137		0.313456		-0.124258	-0.0483759		-0.0220891		0.0677307		-0.059676	-0.0722993
0.146884		-0.231218		0.255581	-0.170702		-0.0785463		0.258616		-0.121667	-0.0592927		-0.0906801		0.0993341		-0.112484	-0.123726
0.307147		-0.214955		0.171092	-0.157344		0.0867541		0.52376		-0.0214935	-0.0471232		0.0851443		0.254819		0.0291221	-0.0432151
0.167406		-0.154681		0.260581	-0.151919		-0.119821		0.82529		-0.0912618	-0.0260595		-0.0543803		0.143988		-0.0618947	-0.0185779
0.342105		-0.145685		0.108274	-0.147404		-0.123388		0.255822		-0.111986	-0.0352077		-0.088594		0.189807		-0.0833791	-0.0782222
0.21322		-0.135668		0.353856	-0.189974		0.0315877		0.399915		-0.105581	-0.13991		0.0159547		0.20311		-0.0420356	-0.0941207
0.236671		-0.172622		0.166354	-0.165018		-0.0783352		0.421267		-0.0857267	0.017387		-0.0969556		0.160246		-0.0145996	-0.073687
0.262386		-0.185165		0.328531	-0.11112		-0.06671		0.354221		-0.0504654	-0.0183833		-0.0088525		0.115356		0.0342516	-0.0486198
0.377112		-0.103847		0.0991534	-0.118673		-0.0246853		0.529472		-0.0517386	-0.0032952		-0.0106214		0.148515		-0.0929163	-0.0433515
0.137884		-0.175011		0.207511	-0.157553		-0.122167		0.607872		-0.0985293	-0.0150203		-0.0681981		0.159289		-0.0119039	-0.0610956
0.138404		-0.16675		0.188661	-0.108214		-0.0653579		0.409045		-0.058877	-0.0626178		-0.0683396		0.0573049		0.058789	-0.0260245
0.320138		-0.17225		0.191405	-0.0985286		-0.0026633		0.506664		-0.0729802	-0.0328519		-0.018678		0.218962		0.00691755	-0.0518603
0.206405		-0.227913		0.221147	-0.151394		-0.0240671		0.393143		-0.0904828	-0.0104914		-0.0147313		0.205233		0.0176164	-0.0213064
0.202154		-0.114271		0.117136	-0.10967		-0.0751524		0.183431		-0.120488	0.00748915		-0.0646667		0.109831		-0.0444394	0.0784625
0.118413		-0.20292		0.199742	-0.156249		-0.174001		0.489829		-0.0276326	0.0476682		-0.13671		0.336217		0.00526923	-0.0947126
0.276183		-0.192536		0.206538	-0.210697		-0.0618565		0.496071		-0.0832786	-0.0774316		-0.0981952		0.0789779		0.0199937	-0.10687
0.140181		-0.219638		0.0966457	-0.174218		0.0553828		0.632937		-0.0643928	-0.0567197		-0.0520573		0.176346		-0.073778	-0.0893824
0.209721		-0.109367		0.173244	-0.160694		-0.0674704		0.247746		-0.0553823	-0.0393316		-0.0624495		0.0108371		0.0103013	0.0425814
0.30728		-0.205265		0.246993	-0.137615		-0.0762453		0.650817		-0.0641432	-0.0725106		-0.0915119		0.269324		-0.136359	-0.0702728
0.177401		-0.21999		0.227844	-0.175672		-0.0968278		0.402962		-0.109064	-0.0773671		-0.10059		0.205637		-0.0134659	-0.115117
0.231636		0.0167596		0.235368	-0.137421		-0.0312525		0.449547		-0.0631001	-0.0211256		-0.0554834		0.0732809		0.0465599	-0.0784302
0.163889		-0.135366		0.193226	-0.149007		-0.0494581		0.234781		-0.0296838	0.150967		-0.101668		0.0350387		-0.0150536	-0.0105599
0.160273		-0.186568		0.217436	-0.199321		-0.127702		0.284579		-0.116639	-0.0223771		-0.106251		0.0630364		-0.0566252	-0.0824623
0.287197		-0.172066		0.186688	-0.182457		-0.123644		0.502363		-0.0313278	-0.010246		-0.101099		0.0965081		0.036649	-0.0317796
0.383788		-0.159966		0.0726238	-0.143116		-0.0050613		0.406401		-0.0997647	0.0340416		-0.0527461		0.113196		-0.0215479	-0.0122614
0.185399		-0.152898		0.0451397	-0.100179		0.0234005		0.38797		-0.0220614	0.003758		-0.0516881		0.0738378		-0.0023809	-0.0581859
0.113609		-0.152042		0.262177	-0.136978		-0.123092		0.403606		-0.0821638	0.01382		-0.0955328		0.0531834		-0.0831978	-0.0335893
0.138335		-0.167088		0.147404	-0.143742		-0.0169293		0.381453		-0.0176921	-0.0520141		0.00272304		0.0560607		-0.0087297	-0.081687
0.276367		-0.158674		0.118448	-0.142202		-0.0857486		0.479395		-0.145798	-0.0890023		-0.0445897		-0.0339858		-0.050711	-0.0907004
0.151529		-0.111994		0.115522	-0.183688		-0.124129		0.721712		-0.0692672	-0.0191253		-0.0916697		0.106557		-0.0512526	-0.106086
0.20034		-0.123528		0.194461	-0.185692		-0.0552026		0.708235		-0.0855109	0.00681911		-0.117332		0.210112		-0.0712271	-0.0785903
0.397252		-0.165018		0.150973	-0.174481		-0.078493		0.236848		-0.0476873	-0.140705		0.013582		0.0284757		0.0162139	-0.133544
0.0626876		-0.153379		0.114786	-0.131316		-0.0307788		0.472569		-0.141165	-0.0894557		0.00069382		0.0133164		-0.0292056	-0.0671131
-0.0488055		-0.164596		0.149736	-0.191304		-0.165584		0.637875		-0.147464	-0.0576222		-0.123266		0.16842		-0.0288841	-0.0881007
0.316825		-0.160158		0.27045	-0.139603		-0.0738171		0.248801		-0.0934867	-0.107096		-0.0253388		0.0835121		0.0218211	-0.0914307
0.295586		-0.198163		0.112496	-0.178885		-0.0383246		0.814541		-0.0799992	-0.0237682		-0.10151		0.245143		-0.0038873	-0.0715626
0.246856		-0.201947		0.0917982	-0.124998		0.0364934		0.483943		-0.0563655	0.00422417		-0.0902771		0.20687		-0.0333991	-0.106175
0.180327		-0.13216		0.208288	-0.0903414		-0.121564		0.70591		-0.113268	0.128293		-0.100697		0.163884		-0.025983	-0.0080708
0.167599		-0.0952192		0.398185	-0.158651		-0.0725382		0.529042		-0.0380294	0.00177768		-0.0488529		0.170767		0.059985	-0.0531972
0.37251		-0.16521		0.111774	-0.122603		-0.022875		0.389019		-0.0330888	0.032132		-0.0485808		0.0659192		-0.0010765	-0.0388155
0.128933		-0.206986		0.153076	-0.12662		-0.0822445		0.416468		-0.0613792	-0.040696		-0.0431589		0.170904		-0.0970903	-0.0624129
0.301548		-0.17115		0.133528	-0.146648		-0.0317121		0.481382		-0.0838685	-0.0078516		-0.0727189		0.174484		-0.0461795	-0.0833134
0.328898		-0.151962		0.332561	-0.154361		-0.0856323		0.344897		-0.171221	-0.0666932		-0.0763229		0.0770728		-0.0950388	-0.0940772
0.230282		-0.236022		0.222942	-0.140243		-0.134768		0.665787		-0.167126	0.0219645		-0.109917		0.0600079		-0.0226545	-0.0921188
0.152388		-0.111621		0.277679	-0.140897		-0.161623		0.507328		-0.0891549	-0.0861983		-0.106882		0.213041		-0.0641263	-0.0463341
0.388712		-0.166323		0.0918952	-0.14674		-0.105349		0.635103		-0.0675049	-0.0433447		-0.112772		0.117237		0.0108254	-0.0511607
0.249757		-0.158525		0.127971	-0.126429		-0.07313		0.674303		-0.0943123	-0.0135623		-0.0681941		0.105813		-0.0164984	-0.0162623
0.137196		-0.151391		0.131623	-0.13742		-0.0675434		0.724788		-0.165699	-0.0268399		-0.0485801		0.148657		-0.0401469	-0.0922897
0.2832		-0.174453		0.226238	-0.193869		-0.0770878		0.554413		-0.0460367	-0.0299876		-0.13463		0.189783		0.00775873	-0.0477511
0.308371		-0.121923		0.123685	-0.155733		-0.07065		0.482102		-0.142697	-0.0902416		-0.057125		0.185109		-0.011969	-0.106805
0.395242		-0.190988		0.332743	-0.160118		-0.0326237		0.450782		-0.0459372	-0.0422062		-0.0453447		0.190679		-0.100434	-0.0741125
0.107034		-0.140129		0.211727	-0.129791		-0.103244		0.839383		-0.0442782	0.0257512		-0.0888557		0.225811		0.00635547	-0.0313888
0.175138		-0.179327		0.0571756	-0.167488		-0.0746127		0.33742		0.0234565	-0.0734764		-0.1422		0.214508		-0.0161505	-0.138769
0.192225		-0.158025		0.114214	-0.241487		-0.0847402		0.552288		-0.12014	-0.0868292		-0.0569373		0.289743		-0.0298545	-0.134256
0.240512		-0.183778		0.228716	-0.0329835		-0.0465092		0.432134		-0.125665	-0.0088109		-0.014206		0.0641739		-0.0426394	0.00054083
0.0999051		-0.241337		0.13386	-0.091493		-0.12596		0.377983		-0.110678	-0.0337282		-0.135389		0.0122168		-0.0650152	-0.0315564
0.273936		-0.195734		0.240719	-0.168686		0.061642		0.48529		-0.184503	0.00511697		-0.0058738		0.117728		-0.0904019	-0.0376614
0.237974		-0.15156		0.263246	-0.13745		-0.108115		0.435961		-0.0077213	0.0198394		-0.0491955		0.237075		0.0918367	-0.032322
0.268529		-0.131598		0.0767717	-0.110869		-0.0761643		0.449279		-0.0498564	-0.0073118		-0.120398		0.0703446		-0.0245442	-0.0905796
0.163014		-0.218627		0.107249	-0.104342		-0.0211585		0.438775		-0.0873486	-0.0417371		-0.0801895		0.130025		-0.0576339	-0.0869879
0.0720231		-0.142431		0.149974	-0.0880098		-0.15559		0.516523		-0.121809	0.043926		-0.112321		0.0816812		-0.0332211	0.0107699
0.192899		-0.191783		0.20413	-0.176705		-0.114687		0.457168		-0.0902119	-0.0858477		-0.0744469		0.126134		0.0251445	-0.094846
0.225802		-0.170078		0.14727	-0.132611		-0.0588393		0.317088		-0.0840929	0.00028225		-0.145449		0.230846		-0.0376615	-0.053051
0.184153		-0.143545		0.248135	-0.111241		-0.070919		0.298756		0.0276978	0.0208728		-0.109165		0.194257		-0.0269262	-0.0662734
0.2099		-0.176441		0.319202	-0.107605		-0.12477		0.349284		-0.0649388	-0.0126301		-0.0713656		0.0488121		0.0442255	-0.0686851
0.186889		-0.123414		0.13011	-0.119363		-0.0208412		0.528403		-0.0176693	-0.0227244		-0.08195		0.0931897		0.0273615	-0.0528417
0.183248		-0.187379		0.294035	-0.178599		-0.0016991		0.552768		-0.0068271	-0.0396895		-0.0952291		0.2255		-0.0215698	-0.0936923
0.180986		-0.19034		0.234406	-0.140219		-0.0588321		0.46055		-0.0952276	-0.0175669		-0.0484373		0.0884152		-0.0640504	-0.0348022
0.321428		-0.156913		0.194494	-0.114731		-0.165173		0.808499		-0.091614	-0.051799		-0.114129		0.313619		-0.0581083	-0.0280977
0.321329		-0.147949		0.173444	-0.158408		-0.046223		0.490258		-0.0527293	-0.0299041		-0.0530307		0.224443		-0.0179533	-0.0662346
0.259729		-0.0536663		0.200297	-0.102048		0.0461779		0.490379		-0.148771	-0.0035404		0.0530119		0.173795		-0.0178047	-0.0387654
0.265576		-0.142474		0.0554868	-0.105801		-0.0645943		0.635415		-0.0890895	-0.0448438		-0.0609716		0.149804		-0.0094272	-0.0511084
0.267073		-0.102308		0.218806	-0.15186		-0.05925		0.428494		-0.0799134	-0.0826826		-0.0553522		0.236019		-0.0567719	-0.0788194
0.291702		-0.190914		0.178078	-0.128417		-0.127118		0.49676		0.0558427	0.0822201		-0.116549		0.232231		0.0170102	-0.0255887
0.146062		-0.143057		0.149798	-0.155983		-0.108364		0.327324		-0.0409097	-0.0274745		-0.106201		0.202359		-0.0805273	-0.0770944
0.260756		-0.215892		0.148548	-0.195181		-0.0434628		0.244558		-0.0800591	-0.0779473		-0.0804337		0.0345951		-0.0621538	-0.118781
0.183411		-0.205993		0.144281	-0.119505		-0.0782773		0.319822		-0.11471	0.0211886		-0.0846792		0.0171281		-0.103647	-0.028671
0.15844		-0.192605		0.200694	-0.111916		-0.145766		0.359125		-0.0540783	0.0338663		-0.104927		0.165447		-0.0222703	-0.0503255
0.151834		-0.171178		0.182384	-0.130432		-0.138062		0.6836		-0.204355	-0.0120905		-0.0725027		0.225223		-0.114823	-0.0514385
0.0855382		-0.176999		0.168079	-0.194233		-0.100765		0.472487		0.030253	-0.0965808		-0.132667		0.295477		-0.0683628	-0.10958
0.195052		-0.169659		0.213321	-0.156278		-0.0611864		0.414027		-0.172375	-0.0104015		-0.153086		0.115037		-0.0495268	-0.071111
0.162482		-0.133587		0.182593	-0.15606		-0.0787036		0.357861		-0.0729202	-0.0763628		-0.109692		0.176249		-0.0318638	-0.125635
0.0361259		-0.228752		0.164957	-0.1203		-0.217419		0.35306		-0.0595631	0.00564894		-0.182051		0.122193		-0.0820785	-0.099239
0.214843		-0.186836		0.254636	-0.155007		-0.0345183		0.484864		-0.0681894	0.0141369		0.0120723		0.224963		0.0301488	-0.0623336
0.167373		-0.0878641		0.0289752	-0.191678		-0.0712567		0.77193		-0.185986	-0.0442642		-0.0977494		0.230751		-0.127557	-0.0947993
-0.0238864		-0.226605		0.202708	-0.146817		-0.154184		0.530285		-0.100839	-0.0431766		-0.145242		0.0720484		0.0021498	-0.0013162
0.119727		-0.19221		0.145283	-0.153335		-0.16027		0.382539		-0.0670224	-0.0892022		-0.132869		0.24113		-0.0599787	-0.114474
0.246286		-0.17059		0.189955	-0.143829		-0.0753151		0.459438		-0.0961065	-0.0268001		-0.0767848		0.288888		-0.0434682	-0.0166954
0.146808		-0.15124		0.122989	-0.26084		-0.115305		0.221819		-0.0544579	-0.0829486		-0.0809464		0.0629712		-0.0472352	-0.109004
0.076828		-0.196544		0.208878	-0.110129		-0.0335244		0.33812		-0.0624933	0.0253085		-0.123261		0.209951		0.0244648	-0.0795783
0.272824		-0.197176		0.385619	-0.1267		-0.0189231		0.601944		-0.0430727	-0.0364596		-0.0293905		0.166528		-0.0167381	-0.0718768
0.290002		-0.232351		0.240135	-0.19206		-0.12306		0.318092		-0.0117998	-0.156199		-0.0523575		0.151466		-0.0034306	-0.112686
0.0930966		-0.108017		0.1223	-0.179445		-0.0591466		0.752415		-0.0503734	-0.0786489		-0.0976294		0.223084		-0.0423122	-0.0881264
0.165342		-0.216641		0.19515	-0.139069		-0.0176425		0.566867		-0.0521994	-0.0407628		-0.0265188		0.135367		-0.0162318	-0.0703693
0.316727		-0.140407		0.211523	-0.111758		-0.119765		0.372991		-0.154948	-0.0019448		-0.0899786		0.124774		-0.140646	-0.0327602
0.101805		-0.111922		0.216886	-0.113135		-0.0370969		0.580245		-0.0087612	-0.0294032		-0.023423		0.225754		0.0291313	-0.007976
0.0799444		-0.151507		0.200096	-0.144922		0.00870452		0.4403		0.0535341	-0.0231278		-0.0878188		0.277681		0.0273277	0.00230065
0.177885		-0.242656		0.142352	-0.167192		-0.0668784		0.595727		0.0382495	-0.113055		-0.0983139		0.17258		-0.0619021	-0.149628
0.321896		-0.185594		0.356255	-0.140417		-0.0004255		0.459194		-0.155568	-0.0412065		-0.0698961		0.136691		-0.0119322	-0.006159
0.238331		-0.21479		0.447673	-0.138227		-0.0593062		0.382381		-0.043686	-0.0701787		-0.107081		0.0262643		-0.0672095	-0.0397823
0.335816		-0.147377		0.251685	-0.0897376		-0.130191		0.434806		0.00729756	-0.0419375		-0.0840079		0.217101		-0.0048256	0.00482125
0.162071		-0.136803		0.234731	-0.176577		-0.154929		0.387155		0.0672153	-0.0358396		-0.15751		0.194921		0.0108221	-0.125396
0.0648985		-0.135364		0.15854	-0.0963489		-0.0857432		0.741947		-0.0953169	0.0477432		-0.0127196		0.386681		-0.047353	-0.0263285
0.248268		-0.218511		0.18828	-0.120993		-0.151869		0.534412		-0.129902	-0.0102355		-0.205707		0.101632		-0.027548	-0.0138514
0.262355		-0.141915		0.162625	-0.209266		-0.0416332		0.381218		-0.0464533	-0.0430796		-0.0978321		0.112138		0.0157723	-0.107411
0.171205		-0.162747		0.148071	-0.144037		-0.0865066		0.190783		-0.0832636	-0.0164365		-0.132983		-0.0136374		-0.0292273	-0.105668
0.239763		-0.215585		0.184949	-0.176938		-0.13179		0.43226		-0.0444865	-0.0344552		-0.0303978		0.271601		-0.0391562	-0.0626693
0.277015		-0.247015		0.237065	-0.0514203		-0.0380731		0.195374		-0.0546317	0.0761723		-0.09622		0.0207032		-0.0081852	-0.0539837
0.154687		-0.176096		0.102767	-0.17762		-0.09722		0.444006		-0.0557541	-0.0336261		-0.0285961		0.170983		-0.0004908	-0.0647985
0.145892		-0.152209		0.285032	-0.212191		-0.0686671		0.383778		-0.0931609	-0.13956		-0.0524611		0.174646		0.0281298	-0.125077
0.0267174		-0.155871		0.196893	-0.120781		-0.0981468		0.313605		-0.0614918	0.0272835		-0.127015		0.0617206		-0.0026975	0.0363445
0.16108		-0.128031		0.163117	-0.145899		-0.179563		0.482775		-0.111607	-0.0242193		-0.138334		0.166788		-0.0562417	-0.0908443
0.189506		-0.0951086		0.252725	-0.198735		-0.06532		0.608384		-0.0081942	-0.0767877		-0.167346		0.148566		-0.089551	-0.125479
0.259451		-0.263314		0.139499	-0.187201		-0.0601494		0.385835		-0.0962636	-0.097716		-0.0058278		0.173726		-0.0441252	-0.129272
0.114716		-0.173896		0.163919	-0.181974		-0.064751		0.555957		-0.0026372	-0.119282		-0.0983293		0.179965		0.0246194	-0.13344
0.305093		-0.185177		0.13834	-0.123626		-0.0528628		0.364293		-0.0448155	-0.0627113		-0.0812975		0.322788		-0.0389207	-0.0951829
0.202237		-0.141819		0.117215	-0.172739		-0.0632208		0.37922		-0.101125	0.0311882		-0.0427466		0.0455552		-0.0935396	-0.049136
0.133956		-0.114796		0.126807	-0.119626		-0.0800471		0.699353		-0.110612	-0.0507542		-0.15069		0.154305		0.00059349	0.0142441
0.0755869		-0.156065		0.280614	-0.179333		-0.0896485		0.52255		-0.0605014	-0.0344019		-0.096032		0.0998925		0.0376831	-0.0076787
0.184652		-0.189453		0.126054	-0.180446		-0.0802134		0.381442		-0.104243	0.00942903		-0.127893		0.139169		-0.0204555	-0.0931821
0.0466312		-0.17899		0.0579346	-0.147535		-0.133617		0.413195		-0.0319557	0.0145472		-0.117949		0.0579008		-0.0652105	-0.0527371
0.223271		-0.105561		0.210073	-0.178266		-0.111041		0.229477		-0.0627165	0.0178626		-0.0696972		0.0925793		-0.0550585	-0.0494954
0.0477756		-0.155066		0.247941	-0.091033		-0.0879221		0.768084		-0.0919656	0.0219926		-0.0944242		0.275555		0.0322227	-0.0104053
0.107839		-0.164334		0.284077	-0.2138		-0.111149		0.63569		-0.0960959	-0.0160264		-0.0603767		0.163906		-0.014629	-0.0573702
0.156054		-0.171704		0.156559	-0.108031		-0.109958		0.506823		-0.0552008	0.00707127		-0.180626		0.160136		-0.0529105	-0.0912591
0.214848		-0.154768		0.128955	-0.130713		-0.0479638		0.689856		-0.0640896	-0.0868501		-0.111609		0.261235		-0.0018799	-0.0338393
0.251947		-0.162506		0.196942	-0.205712		-0.043312		0.540817		-0.0408911	-0.0030533		-0.0539834		0.113186		0.0787116	-0.105412
0.285863		-0.179393		0.0448843	-0.19057		-0.0746844		0.510356		-0.14213	-0.0678587		-0.0812043		0.128311		-0.074311	-0.0700491
0.224684		-0.181816		0.1996	-0.101078		-0.0962098		0.775564		0.0180646	0.00434371		-0.049665		0.305672		-0.0194211	-0.007182
0.100739		-0.180671		0.179271	-0.148184		-0.0986272		0.431804		-0.0041112	-0.0488985		-0.0714441		0.03628		0.0771776	-0.0390392
0.138121		-0.119984		0.174266	-0.178092		-0.14037		0.55738		-0.100888	-0.0028039		-0.0385695		0.150401		-0.120385	-0.0736547
0.19525		-0.173743		0.0498435	-0.0553686		-0.0227013		0.419795		-0.0590214	0.010915		-0.0965556		0.0839709		-0.0717065	-0.0165558
0.256071		-0.162075		0.107366	-0.177993		-0.110755		0.475808		-0.0785234	-0.0978372		-0.0802658		0.0825158		-0.0279098	-0.132181
-0.149507		-0.184075		0.050123	-0.194988		0.052718		0.590103		-0.0340035	-0.0795957		-0.109739		0.249626		-0.0391709	-0.10425
0.143699		-0.170799		0.228863	-0.154806		-0.0016554		0.37307		-0.0684089	-0.0514837		-0.0651685		-0.0108111		-0.015306	-0.0478051
0.316253		-0.171008		0.145596	-0.195769		-0.0694636		0.528007		-0.0930939	-0.0220411		-0.0826431		0.115378		-0.101832	-0.0724768
0.254166		-0.127156		0.0153569	-0.169861		-0.0520017		0.585628		-0.0454075	-0.0899305		-0.0457294		0.125769		-0.103926	-0.0736944
0.416255		-0.182878		0.0813941	-0.186553		-0.0527982		0.636769		-0.102641	-0.0447619		0.0062377		0.162874		-0.0822896	-0.109138
0.125556		-0.115545		0.129837	-0.193135		-0.0058656		0.680101		-0.0080801	-0.0889172		-0.0990843		0.227495		0.0520041	-0.135297
0.333711		-0.136994		0.171776	-0.147292		-0.0268642		0.454026		-0.134799	-0.0156253		-0.064402		0.0249595		-0.0201909	-0.080177
0.344629		-0.197153		0.173389	-0.125877		0.0334125		0.533907		-0.121077	0.168659		0.0960139		0.145044		-0.0675565	0.00415264
0.158672		-0.11601		0.182158	-0.0951279		0.0279109		0.547531		-0.064581	-0.0458892		-0.0330582		0.0951179		-0.0801469	-0.0350029
0.280199		-0.200565		0.2081	-0.111077		-0.119746		0.362722		-0.0910014	0.0530248		-0.0643382		0.101733		0.0433434	0.0591375
0.369565		-0.202924		0.283303	-0.127742		-0.0344208		0.382215		0.00143744	-0.0579385		-0.0525575		0.132108		0.0319963	-0.0859192
0.217949		-0.177877		0.216201	-0.110789		-0.0927656		0.615291		-0.112362	-0.0118074		-0.128736		0.144062		-0.0121275	-0.0460896
0.325568		-0.174291		0.0800466	-0.207746		-0.119417		0.494752		-0.0298897	-0.0372302		-0.0811658		0.102816		-0.047075	-0.0527329
0.0166731		-0.159496		0.184009	-0.128374		-0.0125634		0.52182		-0.0787201	-0.0361627		-0.0633592		0.242111		-0.0095711	0.00049768
0.127342		-0.20645		0.23384	-0.149536		-0.0771551		0.463942		-0.0211995	-0.0780302		-0.0926645		0.240098		-0.0140495	-0.0806058
0.177608		-0.125605		0.424565	-0.164491		-0.0460813		0.268766		-0.0367296	-0.0257317		-0.141669		0.0321274		-0.0281553	-0.0956728
0.245372		-0.238323		0.213022	-0.137831		-0.123035		0.799388		-0.0520665	-0.0110787		-0.0823258		0.218825		-0.0164105	-0.0614443
0.171742		-0.163532		0.232212	-0.136786		-0.0527954		0.415436		-0.0454344	-0.034542		-0.0195739		0.0572438		0.0442677	-0.0480111
0.302841		-0.137158		0.307384	-0.122014		-0.015264		0.591376		-0.120498	0.0160154		-0.0386821		0.22783		0.0494866	-0.0086739
0.253588		-0.152809		0.128244	-0.18611		-0.0377768		0.593767		-0.105577	-0.106122		-0.0927214		0.179302		-0.0374153	-0.159408
0.0410953		-0.163037		0.197084	-0.164068		-0.150148		0.286755		-0.0647219	-0.0349325		-0.176508		0.104623		-0.0566338	-0.022197
0.0946588		-0.196809		0.212893	-0.137646		-0.046455		0.405955		-0.0594815	-4.49e-05		-0.114121		0.0509149		-0.0254563	-0.0382806
0.124406		-0.164441		0.130571	-0.176412		-0.104004		0.760583		-0.140266	-0.0828688		0.00847556		0.191915		-0.0676015	-0.034934
0.111857		-0.143468		0.103253	-0.226269		-0.0583408		0.555158		-0.0564447	-0.0245915		-0.0708283		0.19368		-0.0589892	-0.0690537
0.102998		-0.24258		0.184702	-0.169776		-0.10441		0.360744		-0.0756437	-0.0630055		-0.125927		0.231017		-0.0685991	-0.0448473
0.258411		-0.102059		0.267645	-0.169177		-0.0444147		0.468659		-0.0914957	-0.0592879		-0.0468284		0.148351		-0.0104749	-0.0825618
0.10448		-0.089228		0.249912	-0.147866		-0.0865136		0.385114		-0.0580307	-0.0008577		-0.138967		0.126894		-0.0590478	0.00746053
0.322603		-0.206105		0.12717	-0.146839		-0.109386		0.513308		-0.0666714	0.00421139		-0.0650912		0.0843125		0.00976253	0.0159997
0.267043		-0.114793		0.148173	-0.184931		-0.0121519		0.434867		-0.0838469	-0.0609293		-0.0368548		0.085923		0.00683617	-0.100627
0.24029		-0.175667		0.261664	-0.192998		-0.0958636		0.471628		-0.0567742	-0.115251		-0.0957204		0.20598		0.013695	-0.114477
0.162549		-0.139518		0.220645	-0.197008		-0.108699		0.546869		-0.0965402	-0.143691		-0.0868542		0.143944		-0.0466486	-0.141459
0.152763		-0.0956467		0.204034	-0.164446		-0.0595699		0.298467		-0.0655668	-0.0599881		-0.147138		0.085653		-0.0254752	-0.105187
0.218464		-0.111997		0.273	-0.275358		-0.137482		0.43802		-0.04099	-0.131983		-0.139195		0.118887		0.00761126	-0.10465
0.111924		-0.172942		0.172772	-0.0566779		-0.104557		0.475967		-0.130349	-0.0244052		-0.0969405		0.124936		-0.0168648	0.0148223
0.114294		-0.215778		0.242055	-0.119243		0.0162055		0.431199		-0.089462	0.0577983		0.00872784		0.115778		0.0616134	-0.0045583
0.272251		-0.132762		0.253512	-0.0502164		-0.105747		0.390475		-0.0192342	0.0043265		-0.0459481		0.10184		-0.0016393	-0.0471818
0.141239		-0.0960255		0.0703993	-0.157682		-0.196726		0.405254		-0.0511162	-0.0819456		-0.183499		0.0650366		-0.0446455	-0.138575
0.221491		-0.137372		0.272122	-0.0961529		-0.0646496		0.617873		-0.0792823	-0.0137052		-0.10086		0.165406		0.0463792	-0.0681496
0.10337		-0.100982		0.117597	-0.119084		-0.0893141		0.59014		-0.0630744	-0.0456705		-0.0527465		0.213664		-0.0403211	-0.0709781
0.0813461		-0.177296		0.237093	-0.158048		-0.0740949		0.29341		-0.0095936	-0.0451208		-0.0910348		-0.0100409		0.00923581	-0.0709241
0.139176		-0.160987		0.201159	-0.231571		-0.0957464		0.617		-0.118092	-0.100513		-0.0631077		0.441705		-0.032374	-0.136561
0.00100839		-0.117525		0.100962	-0.165843		0.118322		0.345195		-0.0585955	-0.078562		-0.0453936		0.145019		-0.0866648	-0.0806544
0.178602		-0.0802721		0.157866	-0.112927		-0.168679		0.501752		-0.112811	0.00794788		-0.0673415		0.0965372		0.00738152	-0.0279829
0.138141		-0.195922		0.237276	-0.104331		-0.0855857		0.644578		-0.0733862	0.00461874		-0.106811		0.122693		-0.0965051	-0.0481273
0.137741		-0.103227		0.303462	-0.220394		-0.0884009		0.525606		-0.112913	-0.0883243		-0.0866203		0.05739		-0.11322	-0.112332
0.185083		-0.159421		0.226519	-0.181583		-0.0784544		0.420834		-0.0160304	-0.0608176		-0.0323628		0.107841		-0.0365963	-0.0640381
0.245215		-0.13265		0.0779902	-0.172286		-0.111856		0.509277		-0.039924	-0.109618		-0.0836461		0.0764866		-0.0179848	-0.109658
0.138688		-0.153378		0.278741	0.0964189		-0.0840555		0.505172		-0.0833732	-0.101449		-0.100673		0.218123		-0.0300971	-0.0606677
0.270066		-0.145822		0.185593	-0.0880724		-0.13039		0.434904		-0.0234547	-0.013024		-0.0382113		0.102252		-0.0660096	-0.123332
0.161736		-0.109439		0.247472	-0.168013		-0.0603871		0.531406		-0.0894713	-0.116674		-0.0299309		0.106235		-0.0359327	-0.0740361
-0.0083341		-0.225913		0.204963	-0.113316		0.0633065		0.490688		-0.0448244	0.0269115		0.157116		0.177014		-0.0455374	-0.0401545
0.360004		-0.235598		0.111143	-0.21571		-0.0893005		0.452289		-0.0801882	-0.0696071		-0.0364371		0.228607		-0.0425691	-0.128781
0.176683		-0.194822		0.287687	-0.12143		-0.123882		0.548067		-0.0221899	-0.100271		-0.124971		0.184631		0.00654775	-0.110781
0.174451		-0.158524		0.296166	-0.176473		-0.0503394		0.376728		-0.146214	-0.0892126		-0.0614824		0.0819719		-0.115979	-0.0868349
0.178899		-0.226572		0.238355	-0.134335		-0.0604071		0.246093		-0.100699	0.0616709		-0.0495185		0.543726		-0.0800409	-0.0616986
0.199858		-0.152647		0.186771	-0.114395		-0.0141826		0.777567		-0.0189565	0.00458835		-0.0382758		0.290849		0.135951	-0.0143937
0.151777		-0.176419		0.160177	-0.194972		-0.159038		0.264803		-0.0397635	-0.0552972		-0.133158		0.107598		-0.0436404	-0.127288
0.232394		-0.0777748		0.151863	-0.12529		-0.0134146		0.674489		0.0166808	-0.0960529		-0.0590066		0.135618		0.13513	-0.110558
0.0517396		-0.145577		0.20319	-0.201035		0.0230161		0.500655		-0.122996	-0.158995		0.00273073		0.237572		-0.0348941	-0.136287
0.207862		-0.110728		0.151736	-0.115753		-0.146298		0.332774		-0.131512	-0.0391368		-0.0936525		0.0655102		-0.0269296	-0.0369341
0.168828		-0.156999		0.208079	-0.222858		-0.177683		0.64424		-0.116393	-0.119423		-0.0911933		0.212063		-0.0022486	-0.161838
0.165081		-0.174313		0.160566	-0.230772		-0.0035209		0.694672		-0.0344776	-0.119159		-0.0684528		0.187816		0.0254086	-0.12204
0.110001		-0.236413		0.250647	-0.188846		-0.0717515		0.455691		-0.0744071	0.0423346		-0.0173028		0.200083		0.0252335	-0.115521
0.194166		-0.122211		0.335845	-0.062288		-0.0572166		0.458826		-0.104535	0.0103168		-0.0510881		0.225811		-0.107885	-0.0297275
0.13504		-0.18677		0.111054	-0.141569		-0.145504		0.65982		-0.0962414	-0.0133052		-0.15813		0.185184		0.0104543	-0.139981
0.159345		-0.150119		0.305597	-0.215211		0.110185		0.394847		-0.0492074	-0.0501567		0.0130642		0.117983		0.016806	-0.0537401
0.101747		-0.16627		0.196834	-0.146419		-0.119304		0.470658		-0.0274584	-0.0834906		-0.0723491		0.0844694		-0.0430559	-0.0466511
0.165604		-0.143264		0.124169	-0.183217		-0.118978		0.476461		-0.0745086	-0.0314665		-0.0850289		0.156542		-0.0653938	-0.105973
0.125747		-0.0961239		0.179034	-0.217399		-0.098122		0.484881		-0.114199	-0.125464		-0.0835775		0.17977		-0.091501	-0.122385
0.119032		-0.189663		0.229228	-0.162997		-0.106634		0.407789		-0.103392	-0.0895944		-0.106276		0.0691659		-0.0318548	-0.0404089
0.190588		-0.209282		0.269638	-0.214249		-0.093198		0.394165		-0.0736027	-0.0796135		-0.110506		0.189506		-0.037184	-0.13027
0.108005		-0.129542		0.210996	-0.141123		-0.0270603		0.459254		-0.0477839	-0.0863029		-0.122503		0.0488032		-0.0362774	-0.146675
0.138764		-0.153025		0.20111	-0.133149		-0.119764		0.334423		-0.128734	0.0157461		-0.0068175		0.254887		-0.032302	-0.0495853
0.143867		-0.13844		0.268079	-0.0309142		-0.103784		0.657858		-0.106745	0.0803062		-0.0667584		0.255708		-0.0154152	0.144926
0.154637		-0.115029		0.242711	-0.20943		-0.125709		0.420392		-0.0684279	-0.0672095		-0.0824187		0.100572		-0.0928974	-0.10536
0.145538		-0.163602		0.353486	-0.124964		-0.100741		0.646208		-0.100759	-0.0218496		-0.02079		0.175818		-0.0364637	-0.0536738
0.0802343		-0.20624		0.234372	-0.146162		-0.124597		0.389288		-0.0903545	0.00439068		-0.0974516		0.250009		-0.0921322	-0.0268041
0.121784		-0.243591		0.234423	-0.175584		-0.0881021		0.539838		-0.0626805	-0.105233		-0.0317037		0.172154		-0.0296528	-0.0822652
0.224223		-0.144529		0.2143	-0.140749		-0.144895		0.485168		-0.131894	-0.0278414		-0.126328		0.112913		-0.0759446	-0.0555209
0.156246		-0.162318		0.110757	-0.146288		-0.054468		0.38522		-0.0436347	-0.0426226		-0.0339093		0.013184		-0.0096448	-0.0879846
0.151616		-0.195578		0.184237	-0.105424		-0.118815		0.643889		-0.11687	-0.0394602		-0.128572		0.235569		-0.0131038	-0.0524148
0.235261		-0.159172		0.0997373	-0.0928354		-0.161459		0.720364		-0.123095	0.00637205		-0.136842		0.334925		-0.0488964	0.050863
0.113008		-0.185994		0.237702	-0.11728		-0.0181163		0.431422		-0.0893503	-0.0553491		-0.0689994		0.235158		-0.0344977	-0.0431676
0.183598		-0.185524		0.304468	-0.121744		0.311426		0.457047		-0.107247	0.0247074		0.0682219		0.201187		-0.0825174	-0.0301285
0.242299		-0.172869		0.260608	-0.156796		-0.127269		0.43081		-0.125485	-0.0372836		-0.104059		0.0439061		-0.0389544	-0.114308
0.122227		-0.169018		0.214359	-0.171438		0.0538204		0.501812		-0.0466757	-0.0465169		0.00103642		0.175273		0.0300407	-0.0975576
0.305939		-0.152856		0.130662	-0.148029		-0.122453		0.368618		-0.033814	-0.03336		-0.10642		0.0864656		-0.0247357	-0.0336321
0.150945		-0.18957		0.470499	-0.055137		-0.0988908		0.415063		0.00445383	-0.0387704		-0.112061		0.112311		-0.0269042	-0.0308779
0.00464707		-0.184786		0.237646	-0.191096		-0.105271		0.63782		0.00961702	0.00583111		-0.0605975		0.206209		0.0398101	-0.030302
0.244625		-0.149161		0.306759	-0.137047		-0.085559		0.857138		-0.146256	-0.0463528		-0.0685234		0.268435		-0.103564	-0.0342369
0.185493		-0.0916256		0.107436	-0.160761		-0.0586812		0.240564		-0.100598	-0.101103		-0.0181447		-0.0341323		-0.0770975	-0.0173603
0.196325		-0.206998		0.123717	-0.12047		-0.101537		0.62679		-0.0343097	-0.0572424		-0.169111		0.18231		-0.0240146	-0.0896598
0.332092		-0.104076		0.393685	-0.150306		-0.0410199		0.455986		-0.150854	-0.0503282		-0.0693124		0.137864		-0.0230188	-0.0694127
0.145727		-0.152515		0.0531218	-0.209128		-0.0062882		0.27772		-0.0390774	-0.134915		-0.031857		0.0288628		-0.0557293	-0.128004
0.21316		-0.146417		0.200477	-0.174262		-0.0989227		0.614693		-0.0892735	-0.0582638		-0.0958946		0.132437		-0.0478658	-0.149015
0.250175		-0.0970469		0.189458	-0.174402		-0.005068		0.363366		-0.158804	-0.0378928		-0.0577154		0.198682		-0.0375946	-0.127806
0.214326		-0.18844		0.251547	-0.10544		-0.0879293		0.456569		-0.101682	-0.0624746		-0.0751831		0.166053		0.0190437	-0.0428532
0.192834		-0.190969		0.0905456	-0.159114		-0.0745621		0.396055		-0.0894957	-0.0776424		-0.0418496		0.105026		-0.0918102	-0.049486
0.26341		-0.10904		0.17043	-0.163608		-0.0304415		0.458229		0.0121873	-0.0513484		-0.0918797		0.206398		-0.0059446	-0.103665
0.273085		-0.131679		0.221837	-0.173408		-0.0920616		0.642474		-0.0817207	-0.0434717		-0.0864867		0.0985877		-0.0345842	-0.07006
0.226423		-0.178139		0.199581	-0.149654		-0.0721993		0.57661		-0.171575	-0.0107687		-0.0754408		0.364611		-0.0689709	-0.076362
0.0917615		-0.152574		0.222971	-0.157318		-0.0272458		0.417807		-0.0443776	-0.0262036		-0.0646956		0.136715		-0.0026329	-0.104858
0.213809		-0.162719		0.0934941	-0.146326		-0.0510202		0.634065		-0.100289	-0.054625		-0.140608		0.132471		-0.0571529	-0.0598024
0.137261		-0.153744		0.0851857	-0.140925		-0.136699		0.572751		-0.0954362	0.0229928		-0.102722		0.166093		-0.0968793	-0.0884594
0.181308		-0.164397		0.211918	-0.133867		-0.0949882		0.377957		-0.143782	0.0111127		-0.0188107		0.0531544		-0.0407127	-0.0166558
0.289949		-0.106559		0.182379	-0.167584		-0.0336358		0.434035		-0.0098023	-0.0595659		-0.0629718		0.15725		0.00427398	-0.0773978
0.329541		-0.116497		0.126119	-0.0667089		-0.0151494		0.386993		-0.0455399	-0.0062894		-0.0992466		0.083368		-0.0391192	-0.0325797
0.319775		-0.17592		0.238695	-0.116288		-0.0010922		0.582226		-0.0545544	-0.001872		-0.116656		0.185731		-0.0415405	-0.0431106
0.0738688		-0.179133		0.221969	-0.208592		-0.0545577		0.592564		-0.191315	-0.0560025		-0.102387		0.14611		-0.0716066	-0.13967
0.124138		-0.150763		0.236894	-0.133328		-0.0554354		0.434614		-0.0956893	-0.0228207		-0.0900166		0.112587		-0.0865148	-0.0751574
0.188333		-0.146224		0.124541	-0.137272		0.0188962		0.674653		-0.0483144	-0.0708266		-0.0194397		0.19093		-0.0013135	-0.005747
0.0782875		-0.171302		0.256647	-0.187106		0.0175989		0.326562		-0.178105	-0.017433		0.0494037		0.0327812		-0.0564238	-0.107415
0.213941		-0.1626		0.138333	-0.146401		-0.111084		0.309052		-0.0371309	-0.055233		-0.177109		0.0312735		-0.0506221	-0.0842701
0.299986		-0.10939		0.175786	-0.150483		-0.0849391		0.356154		0.0341176	-0.0666133		-0.0510817		0.213551		0.0673168	-0.0727771
0.189102		-0.216015		0.0827871	-0.0916149		-0.0837741		0.68988		-0.0851701	-0.0095584		-0.0610427		0.437471		-0.0185217	0.00733407
0.113982		-0.128596		0.334801	-0.124767		-0.0545011		0.337926		-0.0932179	-0.011506		-0.117029		0.0374104		-0.0027059	-0.0543
0.273231		-0.167041		0.215629	-0.183838		-0.0503688		0.593534		-0.0232734	-0.0877631		-0.0550879		0.271526		-0.0142122	-0.113194
0.207786		-0.21621		0.178203	-0.165322		0.0542745		0.396416		-0.0221743	-0.0274678		-0.06546		0.136305		-0.0273518	-0.0799402
0.214976		-0.133392		0.173396	-0.151724		-0.108871		0.0795948		-0.0891276	0.00824689		-0.125838		0.00382921		0.0550202	-0.0143766
0.190564		-0.223757		0.0779891	-0.125448		-0.121516		0.500589		-0.0586565	-0.035103		-0.102867		0.0945071		-0.0464888	-0.0131997
0.0854607		-0.1466		0.0762164	-0.154614		-0.112875		0.371391		-0.0750929	-0.050364		-0.128395		0.0430798		-0.0290463	-0.104247
0.189403		-0.218527		0.132331	-0.172186		-0.101087		0.585008		-0.0671183	-0.099514		-0.0593206		0.209829		-0.0620757	-0.0260989
0.200328		-0.186256		0.178286	-0.165167		-0.103576		0.185135		-0.140693	-0.100152		-0.106303		-0.0180586		-0.0215742	-0.073524
0.121995		-0.17721		0.238473	-0.209077		-0.0901597		0.393613		-0.0384714	-0.0131064		-0.102736		0.208316		0.023599	-0.0216667
0.308669		-0.166343		0.219939	-0.0773185		-0.0921033		0.425965		-0.0040067	-0.0460129		-0.10657		0.131034		0.0164737	-0.079008
0.0847301		-0.161374		0.188341	-0.149841		-0.0876275		0.411267		0.0263531	0.0245384		-0.101876		0.0818576		0.0334903	-0.0080336
0.200288		-0.13684		0.172533	-0.182712		-0.058042		0.180395		0.0168749	0.0159523		-0.159787		-0.0108596		-0.0487875	-0.112221
0.303923		-0.162938		0.192032	-0.151583		-0.137606		0.416535		-0.0001555	0.0336166		-0.0932946		0.141049		0.0557193	-0.0575665
0.238774		-0.210475		0.277615	-0.130469		-0.0547455		0.349451		-0.0389667	-0.0253422		-0.0269661		-0.0365508		-0.0861756	-0.0453313
0.214927		-0.123565		0.0594294	-0.141914		-0.0439149		0.316635		-0.0403002	-0.0459416		-0.11158		0.191324		-0.0868749	-0.0521053
0.187839		-0.154319		0.0581599	-0.195268		-0.0680993		0.559017		-0.134116	-0.067444		-0.078177		0.106792		-0.0263586	-0.105496
0.0953289		-0.1476		0.159034	-0.118593		-0.0826371		0.615478		-0.0479572	-0.0441679		-0.0955136		0.162876		-0.0345677	-0.0172252
0.219557		-0.153614		0.228524	-0.112463		-0.100194		0.344687		-0.052823	-0.0458155		-0.0165898		0.0376754		-0.0346279	-0.0739924
-0.0093339		-0.178174		0.108937	-0.170313		0.0336907		0.333764		-0.0682247	-0.137788		0.146406		0.243148		0.0234178	-0.142511
0.0920283		-0.0993155		0.284141	-0.0938941		-0.0091947		0.430784		-0.0984008	-0.0543752		-0.108763		0.200998		-0.0110949	-0.0116171
0.229356		-0.1212		0.271689	-0.167809		-0.0839897		0.483672		-0.0597121	-0.0774422		-0.0807707		0.102175		0.010326	-0.0843115
0.315642		-0.120772		0.211288	-0.17285		-0.0541918		0.536971		-0.129604	-0.0722148		-0.120776		0.138465		-0.0032399	-0.0798478
0.245296		-0.223252		0.14801	-0.121595		-0.120119		0.355275		-0.0572991	0.00366562		-0.12727		0.154709		0.0620222	-0.0072562
0.246655		-0.131391		0.14057	-0.179012		-0.17354		0.295464		-0.0585569	-0.0706396		-0.123303		-0.0092617		0.00483333	-0.0098664
0.289011		-0.145975		0.221932	-0.116932		-0.13722		0.472693		-0.0871966	-0.0452485		-0.0880894		0.141384		-0.0125692	-0.0650684
0.236112		-0.236363		0.348096	-0.193908		-0.104067		0.668341		-0.0325514	-0.130114		-0.106172		0.0802449		0.0228567	-0.0814212
0.127853		-0.207097		0.13292	-0.0915281		-0.0552179		0.608948		-0.149309	-0.0589817		-0.0602813		0.232036		-0.094662	-0.065471
0.354708		-0.171515		0.303408	-0.160564		-0.0555966		0.477653		-0.107148	-0.0227485		0.0577661		0.184417		-0.0813301	-0.0161882
0.222006		-0.241431		0.17397	-0.0895077		-0.046786		0.46605		-0.0229527	0.0219941		-0.11949		0.111517		-0.0545566	-0.0769625
0.321331		-0.156653		0.152678	-0.144375		-0.0847653		0.572132		-0.0369381	-0.0229039		-0.0902056		0.256991		0.0145012	-0.034188
0.229483		-0.133186		0.0975103	-0.148729		-0.125285		0.555578		-0.17527	-0.0351643		-0.109929		0.161056		-0.093581	-0.103344
0.121145		-0.13215		0.215293	-0.163168		-0.147647		0.173976		-0.0868979	-0.0268975		-0.0948453		0.0309239		-0.0601334	-0.058248
0.226168		-0.14053		0.231084	-0.12817		-0.150909		0.564884		-0.0851008	-0.085042		-0.113741		0.133035		0.0889217	-0.0855396
0.153565		-0.226848		0.198681	-0.124816		-0.117047		0.675979		-0.070972	-0.0809913		-0.156809		0.346999		-0.0065326	-0.09144
0.18532		-0.119222		0.237438	-0.152505		-0.130391		0.248924		-0.0863926	0.068542		-0.0587906		0.0326932		-0.0794863	-0.0718654
0.333042		-0.13774		0.131242	-0.196239		-0.0446107		0.38807		-0.116197	-0.154879		-0.0781473		0.133528		-0.0328192	-0.135029
0.235339		-0.14315		0.195409	-0.195046		-0.0544452		0.607589		-0.0346511	-0.0592737		-0.0490192		0.178111		0.00375672	-0.110672
0.199991		-0.160554		0.16288	-0.190487		-0.142727		0.470287		-0.131571	-0.0701708		-0.101498		0.164951		0.0286031	-0.072699
0.207712		-0.19935		0.166047	-0.146261		-0.0746439		0.528202		-0.115269	0.00681121		-0.0602358		0.165265		0.0206418	-0.0239098
0.0619017		-0.170629		0.210595	-0.167417		-0.0085286		0.536819		-0.0577508	0.0330976		-0.0867819		0.0927646		-0.0132197	-0.0628438
0.20289		-0.0846335		0.187525	-0.125072		-0.0499982		0.448619		-0.157411	0.0451485		-0.0118507		0.100088		-0.0795634	0.0146165
0.170972		-0.147899		0.194915	-0.139678		-0.0113282		0.535908		-0.0240842	-0.0403537		-0.0650351		0.162895		0.00802988	-0.0157149
0.217715		-0.184219		0.467781	-0.160899		-0.0780119		0.494356		-0.0976219	-0.0240804		-0.0351126		0.0766303		-0.0585041	-0.0183829
0.31364		-0.224305		0.189361	-0.0609143		-0.0368155		0.38961		-0.0062902	-0.0599792		-0.101966		0.114672		-0.049786	-0.0536228
0.207314		-0.0220017		0.0836961	-0.17881		-0.0998622		0.281547		-0.0533678	-0.0222841		-0.158717		0.267113		-0.059096	-0.0738398
0.184198		-0.0898454		0.197865	-0.194343		-0.0233204		0.116467		-0.106975	-0.0568046		-0.0267452		0.127757		0.0335468	-0.10014
0.203184		-0.131659		0.157661	-0.121793		-0.149351		0.704254		-0.0830401	-0.120439		-0.145034		0.115686		-0.11923	-0.108676
0.256872		-0.182235		0.112924	-0.108525		-0.067324		0.93948		-0.14783	-0.0256432		-0.0336937		0.253417		-0.0090898	-0.0646956
0.0856194		-0.169328		0.179852	-0.0781228		-0.117744		0.435717		-0.0350327	0.0270814		-0.102315		0.0902441		0.0297033	-0.0086691
0.139126		-0.0834288		0.191598	-0.132487		-0.153394		0.463833		-0.0741059	-0.018503		-0.136405		0.431136		0.0344893	-0.0389213
0.25268		-0.208139		0.229775	-0.17264		-0.0617865		0.430919		-0.0501596	-0.0429595		-0.036196		0.140479		0.0150906	-0.0780645
0.236312		-0.167078		0.208714	-0.113013		-0.132915		0.325777		-0.0321868	0.0221929		-0.0811481		0.239196		0.0102073	0.00773126
0.14017		-0.149998		0.24527	-0.176096		-0.0730084		0.380683		-0.0532314	-0.039314		-0.0616854		0.157694		0.00626208	-0.0341996
0.0757325		-0.195483		0.27682	-0.131467		-0.0548681		0.277599		-0.0427708	0.0199306		-0.0256182		0.116007		-0.0109444	0.0002818
0.397536		-0.139853		0.26985	-0.127333		0.00589352		0.539894		-0.0299431	-0.020905		-0.0228127		0.209194		-0.0230534	-0.0489146
0.275022		-0.163103		0.114591	-0.176678		-0.0024429		0.542174		-0.154722	-0.0124089		-0.0203017		0.176849		-0.0761263	-0.128524
0.184544		-0.141183		0.203167	-0.21595		0.0389342		0.107436		-0.114672	-0.157627		-0.0137282		0.36188		-0.069972	-0.105013
0.154376		-0.0552442		0.181017	-0.179179		-0.103166		0.161169		-0.0127974	-0.016531		-0.085548		0.237858		-0.0605048	0.00371363
0.0791694		-0.0800817		0.194362	-0.146635		-0.0824744		0.158945		-0.0211594	-0.105519		-0.0746066		0.328892		0.058449	-0.0687925
0.164673		0.0277862		0.158673	-0.173024		-0.0661483		0.161703		-0.121262	-0.0520394		-0.103812		0.0836296		-0.0050867	-0.06177
0.31261		-0.160513		0.202555	-0.134695		-0.100846		0.475846		-0.0365071	0.0547489		-0.012606		0.131355		-0.0214642	-0.0284086
0.0975332		-0.107049		0.143229	-0.147814		-0.109058		0.209939		-0.081813	-0.0605258		-0.115203		0.00244459		-0.0957609	-0.0752029
0.168369		-0.13678		0.227049	-0.148723		-0.126949		0.440624		-0.0458874	-0.0102938		-0.0714812		0.0664422		-0.0088501	-0.0306226
0.236492		-0.0667916		0.172426	-0.170275		-0.0842268		0.194695		-0.11263	-0.0501898		-0.11544		0.127584		-0.05335	-0.0734487
0.248804		-0.266908		0.238942	-0.140391		-0.131459		0.237028		-0.137566	-0.115975		-0.136318		0.064619		-0.116256	-0.107959
0.283969		-0.175725		0.212904	-0.204233		-0.0330033		0.756788		-0.066431	-0.0963998		-0.0689562		0.288101		-0.0134025	-0.0834783
0.0966183		-0.186264		0.214422	-0.143996		-0.0902721		0.558781		0.00570807	-0.0679059		-0.0912593		0.301953		0.0357986	-0.0795535
0.259147		-0.132834		0.114298	-0.130546		-0.0803524		0.754496		-0.129217	-0.0188483		-0.0318631		0.221097		-0.0856748	-0.0536617
0.31509		-0.143628		0.188055	-0.143909		-0.0477824		0.600771		-0.0971235	-0.0932238		-0.146918		0.0821741		-0.0945661	-0.103086
0.0892188		-0.158152		0.279813	-0.0959969		-0.0763879		0.45111		-0.026133	-0.0200328		-0.0738588		0.124207		-0.0173699	-0.0210826
0.201965		-0.0872924		0.231216	-0.0932892		-0.0686913		0.453294		-0.14837	0.0164719		-0.0498973		0.125076		-0.0611506	-0.0521455
0.152377		-0.0713096		0.20715	-0.141712		-0.044412		0.33574		-0.064673	-0.0789471		-0.09863		0.446276		-0.055641	-0.0960823
0.22562		-0.165534		0.244299	-0.178223		-0.0690595		0.468006		-0.13806	0.0014126		-0.0613464		0.236		-0.0180656	-0.0386945
0.213221		-0.148054		0.0705214	-0.174282		-0.105335		0.3732		-0.0911639	0.0557157		-0.115297		0.0909463		-0.0236682	0.0140311
0.154912		-0.0591357		0.198135	-0.0960079		-0.0972813		0.0982073		-0.103596	-0.0777314		-0.112092		0.235552		-0.0141086	-0.048571
0.161727		-0.159596		0.175454	-0.133105		-0.109377		0.587914		-0.160967	-0.0106523		-0.0422022		0.208496		-0.0301951	-0.0438359
0.149213		0.00319549		0.247574	-0.124639		-0.134777		0.313043		-0.0489273	-0.0808005		-0.145012		0.308281		0.0398106	-0.103145
0.346133		-0.0775757		0.210496	-0.171054		-0.088255		0.15268		-0.005184	0.0265896		-0.0522542		0.234476		-0.0041811	-0.0663031
0.138856		-0.135709		0.151826	-0.124175		-0.11868		0.337292		-0.0806206	-0.0020024		-0.108801		0.22371		-0.0095403	-0.0682515
0.247247		-0.160068		0.264012	-0.101069		0.00435076		0.462607		-0.064569	-0.005674		-0.0623212		0.0988959		0.0159561	-0.0517374
0.134083		-0.133437		0.112577	-0.116016		-0.0942419		0.539881		-0.00247	-0.0310608		-0.0976925		0.227875		-0.0064552	-0.0431633
0.148509		-0.156781		0.159545	-0.120833		0.00649917		0.413939		-0.0507756	-0.0443045		-0.0877642		0.0629118		-0.0795474	-0.0331948
0.108072		-0.162418		0.308671	-0.142691		-0.0707163		0.347976		0.0173518	-0.122526		-0.0870837		0.110457		0.0396912	-0.126243
0.242992		-0.130975		0.0722991	-0.123548		-0.0152198		0.372589		-0.120648	0.00661586		-0.0749906		0.157955		-0.150662	-0.0060648
0.175486		-0.119196		0.212259	-0.197942		-0.168807		0.609751		-0.0805579	-0.0823974		-0.148951		0.287999		0.0133889	-0.183143
0.171638		-0.189862		0.228425	-0.129094		-0.101126		0.298008		-0.0596027	0.0360419		-0.147843		0.039325		0.0404404	-0.0143866
0.185997		0.0298581		0.306998	-0.0923263		-0.0446075		0.104105		-0.100637	-0.0004269		-0.0897026		0.00594789		-0.0072454	0.0535401
0.0588252		-0.203605		0.141116	-0.159945		-0.0716337		0.476906		-0.0927384	-0.045703		-0.112026		0.155423		0.00992191	-0.103011
0.0819877		0.0374954		0.0868719	-0.173464		-0.173683		0.263051		-0.110435	-0.0641763		-0.16418		0.180148		-0.101252	-0.0850096
0.188369		-0.145595		0.0951541	-0.14405		-0.123982		0.310702		-0.119412	-0.0524522		-0.0350347		0.348202		-0.0799874	-0.0446995
0.189918		-0.173725		0.178051	-0.13653		-0.0706966		0.291479		-0.0894381	-0.0517111		-0.0490789		0.07831		-0.0463612	-0.0053708
0.189584		-0.164176		0.31451	-0.0921008		-0.010172		0.297627		-0.0618609	0.122124		0.0152267		0.375331		-0.0454053	-0.0146794
0.0327965		-0.12727		0.283689	-0.119003		0.0479623		0.450262		-0.0514141	-0.0678984		-0.0582258		0.106017		0.0139189	-0.0499224
0.255864		-0.21179		0.110167	-0.152491		-0.0414763		0.330682		-0.019142	-0.0632609		-0.0796323		0.20277		-0.0145207	-0.0818055
0.0281586		-0.11568		0.0273686	-0.144439		-0.106084		0.304306		-0.0588537	-0.0462462		-0.0612192		0.352478		-0.0074457	-0.0646766
0.176893		-0.235287		0.142935	-0.141659		-0.0630862		0.362362		-0.0813263	0.0388308		-0.059598		0.212429		-0.0188269	-0.0200271
0.130025		-0.0495524		0.185188	-0.156668		-0.11318		0.0462765		-0.106366	-0.0220733		-0.0850479		0.101494		-0.052713	-0.0190592
0.268271		-0.153236		0.116009	-0.100882		-0.120613		0.563489		-0.0881094	-0.0766954		-0.136381		0.164005		-0.0778381	0.0313846
0.237716		-0.148544		0.0808159	-0.131372		-0.124689		0.620104		-0.0345037	-0.026981		-0.0786016		0.199338		0.00966918	-0.0743161
0.0875633		-0.005642		0.107848	-0.18062		-0.0663484		0.131592		-0.080438	-0.0900081		-0.111772		0.104687		0.0155547	-0.12327
0.100325		-0.0689467		0.160934	-0.178538		-0.102673		0.0341644		-0.0819106	-0.0619839		-0.0667037		0.0645536		-0.0490893	-0.0849846
0.204786		-0.14053		0.26436	-0.113559		-0.060188		0.113241		-0.201963	0.0466406		-0.107157		0.191087		-0.026188	-0.0100494
0.344426		-0.135037		0.13326	-0.11571		-0.0724965		0.276209		-0.0615463	0.00873415		-0.0873808		0.00215917		-0.0279289	-0.0437907
0.0407769		-0.142219		0.19709	-0.130685		-0.136933		0.590829		0.0457061	0.0449021		-0.0904274		0.129723		0.0814857	-0.0663876
0.218144		-0.14039		0.106583	-0.0723162		-0.0987355		0.27299		-0.112066	0.0504284		-0.03338		0.00995099		-0.119242	0.00320762
0.1415		-0.167243		0.151673	-0.150908		-0.13098		0.556531		-0.126364	-0.0624409		-0.0758345		0.167235		0.0585292	-0.0814444
0.329149		-0.115475		0.116654	-0.116678		-0.0584424		0.400081		-0.0873733	0.0330255		-0.0223539		0.0747156		-0.0598737	-0.0191314
0.133662		-0.0293619		0.181373	-0.18037		-0.0829672		0.270535		-0.0135047	-0.0583913		-0.107292		0.533277		-0.007554	-0.121662
0.106025		-0.174452		0.150084	-0.116925		-0.13699		0.560958		-0.105893	0.0391915		-0.170653		0.0715714		-0.0927963	-0.0347696
0.280853		-0.0204439		0.36228	-0.118173		-0.0212002		0.218472		-0.0538412	-0.0120076		-0.0373828		0.285045		-0.0234098	-0.0801714
0.100579		-0.191735		0.112836	-0.120245		-0.140005		0.400549		-0.0712335	-0.0006875		-0.067607		0.0652053		0.00760662	-0.0876268
0.175455		-0.0424416		0.203051	-0.204809		-0.131174		0.237985		-0.0068369	-0.0682298		-0.143961		0.230814		0.00975379	-0.134758
0.310382		-0.0060493		0.113636	-0.170329		-0.0704854		0.240234		-0.0680647	-0.0070725		-0.0860537		0.154075		-0.0428731	-0.0732623
0.208065		-0.0456458		0.383591	-0.130733		-0.0357361		0.142369		-0.12394	-0.0688873		0.0288413		0.12805		-0.0612121	-0.046014
0.267754		-0.203821		0.271756	-0.10075		-0.0122826		0.205692		-0.0494818	-0.0056547		-0.0134276		0.24258		-0.0204887	-0.0682219
0.129023		-0.175783		0.193174	-0.173519		0.0134124		0.220933		-0.0405535	-0.0855469		-0.0115715		0.19148		-0.0074649	-0.143526
0.177731		-0.118978		0.201422	-0.190069		-0.110785		0.142146		-0.0521683	-0.061693		-0.119916		0.0215249		0.0168949	-0.0733856
0.139535		-0.163615		0.132496	-0.128717		-0.0959097		0.438457		-0.105393	-0.0404484		-0.0862861		0.218924		-0.0401039	-0.0577819
0.0573039		-0.147185		0.237527	-0.136768		-0.0526656		0.606802		-0.0438648	-0.103183		-0.0624036		0.0181543		-0.0323033	-0.0904375
0.266585		-0.122175		0.0648909	-0.138754		0.00929029		0.25114		-0.0262363	-0.0359578		-0.0973379		0.304292		-0.0800356	-0.104633
0.377758		-0.167771		0.136499	-0.16033		-0.0064287		0.449776		-0.0701383	-0.0289952		-0.104853		0.0228138		-0.0874602	-0.0770804
0.119743		-0.0585991		0.194678	-0.0935731		-0.150863		0.269978		-0.0310511	0.00343817		-0.122768		0.0154315		-0.0567109	-0.0702619
0.162278		-0.169151		0.110762	-0.17051		-0.139696		0.422455		-0.0362444	-0.101005		-0.137382		0.314784		0.0657189	-0.0883659
0.0999578		-0.179048		0.0438533	-0.0649604		-0.0394127		0.519337		-0.0576995	0.00646008		-0.098526		0.107933		-0.0883229	0.00862137
0.20187		-0.247996		0.28282	-0.171513		-0.0588839		0.575778		-0.107021	-0.0840127		-0.0637148		0.271935		-0.0364483	-0.106817
0.13623		-0.100142		0.224422	-0.178727		-0.0406872		0.073071		-0.0135058	-0.0948211		-0.125081		0.0247873		0.0567674	-0.104131
0.135502		-0.189089		0.204396	-0.17309		-0.0955861		0.336446		-0.165809	-0.103175		-0.145943		0.19243		-0.110436	-0.113372
0.303498		-0.151769		0.16916	-0.143336		-0.0658418		0.414672		-0.105414	-0.0027148		-0.120722		0.346293		-0.0460565	0.0348793
0.333798		0.0483049		0.108455	-0.0916323		0.0420864		0.0629613		-0.0784864	-0.0575794		-0.119358		0.130627		-0.0493416	-0.0521496
0.258011		-0.146918		0.0887766	-0.147		-0.0632678		0.618729		-0.0376328	-0.142802		-0.0413703		0.247975		0.050161	-0.0807735
0.128686		0.00303781		0.221204	-0.167191		-0.129289		0.0931627		-0.0021238	-0.0918291		-0.163396		0.105088		0.0370827	-0.0821742
0.265204		-0.152797		0.35536	-0.135407		-0.134903		0.258414		-0.0980146	-0.0450361		-0.104355		0.311489		-0.0866208	-0.0558729
0.136757		-0.187442		0.131662	-0.177562		-0.117685		0.450201		-0.123589	-0.0379665		-0.125793		0.189123		-0.0664025	-0.0560929
0.354705		-0.10036		0.224272	-0.298951		-0.10132		0.336294		-0.0851961	-0.0818668		-0.100955		0.141633		-0.0248421	-0.10614
0.163181		-0.0739587		0.239986	-0.151557		-0.193708		0.572678		-0.0276923	-0.104051		-0.19819		0.202244		0.02847	-0.151256
0.109981		-0.0321204		0.147108	-0.198425		0.0269743		0.097017		-0.138515	-0.0607475		-0.0594434		0.0183545		-0.0841226	-0.0865906
0.188443		-0.0191199		0.164947	-0.156871		-0.159488		0.18575		-0.0793619	-0.0395881		-0.127809		0.139593		-0.109662	-0.106917
0.187997		-0.0638037		0.162596	-0.154342		-0.13338		0.227894		-0.190038	-0.0923123		-0.0479681		0.273429		-0.0788204	-0.0925615
0.107439		-0.195797		0.171401	-0.166603		0.0535288		0.405247		0.026347	-0.0613493		-0.0082505		0.00734875		0.0136963	-0.113442
0.276603		-0.18588		0.24681	-0.178403		-0.107712		0.178088		0.00885535	-0.0099453		-0.0908084		0.263143		0.0168067	-0.0304353
0.240757		-0.132883		0.23361	-0.123168		-0.129738		0.66967		-0.165571	-0.0470401		-0.171273		0.245279		-0.0560287	-0.0715694
0.326471		-0.0957152		0.234328	-0.142041		-0.0013358		0.585454		-0.0921728	-0.0318473		-0.0208272		0.240603		-0.016044	-0.0362241
0.254129		-0.172931		0.113761	-0.177854		-0.0154408		0.828021		-0.0613155	-0.0313009		-0.0955223		0.199014		-0.0610519	-0.0921818
0.134827		-0.11929		0.249828	-0.191852		-0.163132		0.324208		-0.0074932	-0.0504075		-0.072913		0.0232281		0.00282093	-0.0875091
0.272527		-0.174293		0.21773	-0.177493		-0.106069		0.507352		-0.034578	-0.0851746		-0.100373		0.0853842		-0.0667934	-0.0692139
0.287541		-0.113829		0.131525	-0.143222		0.0225496		0.416596		-0.120387	0.00666427		-0.016101		0.32565		-0.024532	-0.0189631
0.162937		-0.0408348		0.173891	-0.118613		-0.0607627		0.101274		-0.110811	-0.0588479		-0.0830568		0.282256		-0.123208	-0.0545443
0.21759		-0.17218		0.17341	-0.185915		-0.100082		0.641312		-0.0434887	-0.0925268		-0.117944		0.160893		-0.0064252	-0.0803327
0.141159		-0.0093891		0.120409	-0.115983		-0.125455		0.277475		-0.0205541	0.0162742		-0.148901		0.204899		-0.0504291	0.0124688
0.230163		-0.150159		0.186744	-0.14368		-0.045463		0.82579		-0.0639614	-0.0390594		-0.0990665		0.217426		-0.0073437	-0.0876302
0.291162		-0.0350666		0.182774	-0.16804		-0.0093652		0.0987709		-0.0694351	-0.0384108		-0.0140774		0.0431252		0.019436	-0.0400435
0.0737244		0.0599113		0.276353	-0.136343		-0.0945403		0.00399171		-0.086883	-0.0548912		-0.181322		-0.0702244		-0.0550189	-0.0872955
0.128733		-0.057861		0.168147	-0.119275		-0.0691792		0.272125		-0.107956	-0.0383869		-0.0867735		0.307713		-0.0909622	-0.0706449
0.287391		-0.15117		0.115467	-0.0937267		-0.0523085		0.568656		-0.121658	0.015853		-0.123624		0.162018		-0.0550045	0.00281166
0.0650594		-0.164419		0.177279	-0.10117		0.00170379		0.486857		-0.0656174	-0.0288746		-0.112042		0.040124		0.0116672	0.0216571
0.510875		-0.182824		0.135352	-0.114928		0.231866		0.459403		-0.0825057	0.0877992		-0.0184163		0.211367		-0.0180924	0.0206468
0.276868		-0.0110256		0.21376	-0.113364		-0.0364285		0.421798		-0.0480136	0.0457551		-0.0426843		0.191142		-0.0540484	-0.0445113
0.373024		-0.0897562		0.215201	-0.0665942		-0.0377109		0.0335452		-0.12904	0.0251918		-0.0362137		0.246846		-0.0167305	-0.0245908
0.211103		-0.0803076		0.103632	-0.160162		-0.0872434		0.353173		0.010283	-0.0570888		-0.0477958		0.257127		-0.0376895	-0.0848604
0.193889		-0.167265		0.180414	-0.108329		0.0286768		0.312554		-0.120457	0.00190508		-0.049245		0.0638643		-0.0318526	0.0135747
0.0919356		-0.0893415		0.273863	-0.128482		-0.125807		0.280481		-0.0388554	-0.0250355		-0.0730347		0.116041		-0.0322753	-0.0066509
0.216299		-0.166432		0.196637	-0.119874		-0.110856		0.474144		-0.0387912	0.00834369		-0.0945432		0.158453		-0.0386722	-0.0511657
0.245684		-0.111557		0.189134	-0.196394		-0.0859377		0.604157		-0.0409522	-0.0694507		-0.143253		0.120949		0.0106223	-0.0347632
0.235212		-0.0788352		0.189849	-0.144152		-0.0132521		0.0245021		-0.0817525	0.0389485		-0.106776		0.25099		-0.0427327	-0.0475622
0.15253		-0.13429		0.0572581	-0.16858		-0.0304092		0.449859		-0.185838	-0.0550993		-0.0941052		0.170908		-0.147013	-0.0075753
0.143462		-0.184114		0.0842493	-0.160073		-0.0853375		0.604269		-0.128167	-0.105916		-0.0288899		0.118735		-0.0890841	-0.088279
0.246988		-0.0004498		0.0696872	-0.245075		-0.048786		0.227541		-0.0804994	-0.108836		-0.0939327		0.248482		-0.0960537	-0.12716
0.2283		-0.0844159		0.165767	-0.124876		-0.0816382		0.516465		-0.0649819	-0.020389		-0.0344716		0.413818		-0.0241785	-0.127876
0.23782		-0.114205		0.213397	-0.128212		-0.0889726		0.256949		-0.122378	-0.0189783		-0.121188		0.093566		0.00286113	-0.0919679
0.319931		-0.160232		0.167142	-0.178531		-0.0662959		0.700095		-0.0216846	-0.0585355		-0.140791		0.222771		0.0630225	-0.125683
0.0824357		-0.0214962		0.168279	-0.19943		-0.0985869		0.0748453		-0.054486	-0.153154		-0.127788		0.24746		-0.026532	-0.165649
0.22629		-0.144674		0.110573	-0.146022		-0.0876857		0.693311		-0.0319959	-0.0500874		-0.0565222		0.197491		-0.026735	-0.0730591
0.181668		-0.149937		0.150463	-0.127512		-0.0499392		0.785046		-0.0452475	-0.0131263		-0.0864617		0.201944		0.0285965	0.00559877
0.103931		-0.165647		0.159866	-0.140438		0.00954196		0.352509		-0.104252	-0.0418494		-0.106537		0.0875802		-0.0114019	-0.0597321
0.103666		-0.0572992		0.170346	-0.165058		-0.105324		0.470632		-0.0922941	-0.0189524		-0.0785107		0.121109		-0.0551919	-0.0904273
0.151974		-0.0583869		0.0915852	-0.179137		-0.0348814		0.294232		-0.0393378	0.0298955		-0.0913186		0.125478		-0.0174277	-0.0877472
0.347153		-0.122202		0.0382955	-0.126233		-0.0699334		0.7476		-0.15182	-0.0499783		-0.0579714		0.281304		-0.017196	-0.0877607
0.184863		-0.171306		0.12772	-0.155053		-0.149725		0.631777		-0.109666	0.0139156		-0.129356		0.199742		-0.0823753	-0.0531756
0.208413		-0.205576		0.0967138	-0.131531		-0.0983136		0.631262		-0.0810383	-0.083671		-0.115616		0.257636		-0.0231599	-0.138108
0.421141		-0.188299		0.166925	-0.143962		0.00877847		0.469386		-0.0905021	-0.0530647		-0.0564086		0.0775113		0.0569493	-0.0881686
0.238645		0.00228971		0.266782	-0.0657589		-0.105484		0.301395		-0.0191056	-0.000713		-0.0787686		0.40505		0.0126827	-0.0979895
0.211925		0.0124891		0.308055	-0.0962441		-0.0847971		0.526302		-0.114541	-0.0530721		-0.097725		0.131879		-0.0293325	-0.0916382
0.286082		-0.16927		0.130441	-0.138317		-0.0564813		0.514502		-0.10712	0.0559038		-0.0567508		0.266503		-0.0564812	-0.0489848
0.222463		-0.0133511		0.127333	-0.17417		-0.0630156		0.0339573		-0.102545	-0.0891858		-0.116871		0.0830023		-0.124635	-0.0896323
0.184006		-0.101726		0.0546348	-0.109138		-0.125148		0.642885		-0.0983773	0.0145002		-0.136741		0.235823		0.0168231	-0.010336
0.31016		-0.160071		0.0980009	-0.176842		-0.126996		0.55042		-0.0381704	-0.0162575		-0.0820782		0.211873		-0.0504959	-0.0792251
0.216245		-0.122161		0.142543	-0.116521		-0.0793447		0.476277		-0.112572	-0.043079		-0.0277627		0.476098		-0.0985274	-0.0663632
0.173084		-0.164442		0.140509	-0.151838		-0.0171361		0.239818		-0.0171559	-0.0264266		-0.119826		0.289354		0.0168316	-0.0149297
0.266475		-0.156762		0.194506	-0.166032		0.0181119		0.168164		-0.0194114	-0.0128994		-0.0045256		0.332587		0.0512065	-0.0547065
0.248166		-0.164325		0.19247	-0.0949449		-0.173669		0.510326		-0.0709729	0.00554908		-0.128662		0.293336		-0.0074332	-0.0348666
0.23402		-0.0682262		0.139878	-0.0939135		-0.092656		0.146452		-0.120766	0.0355398		-0.085462		0.231866		-0.0312366	-0.0384763
0.164281		-0.143252		0.303692	-0.14394		-0.0557362		0.473414		-0.0213407	-0.10594		-0.0765786		0.0794329		0.00280212	-0.107264
0.0906777		-0.175879		0.171502	-0.166496		-0.042566		0.366856		-0.131429	-0.0243719		-0.136714		0.197254		-0.0438284	-0.0863487
0.143718		-0.224446		0.313045	-0.140009		-0.0894621		0.5038		-0.144226	0.0779217		-0.0917421		0.497306		0.0635116	0.00539111
0.313377		-0.119872		0.282289	-0.0997556		-0.102998		0.579506		-0.0697866	0.0560101		-0.0434737		0.15575		-0.047058	-0.0103137
0.150034		-0.0891662		0.168604	-0.133494		-0.122762		0.548113		-0.082614	0.0669792		-0.0816459		0.168104		-0.044228	-0.0292263
0.19087		-0.152097		0.162917	-0.159794		-0.0486471		0.565881		-0.110415	-0.0765317		-0.0730835		0.0523675		-0.0962393	-0.134081
0.116224		-0.103059		0.152206	-0.112678		-0.0748823		0.680593		-0.0908062	-0.0143127		-0.052355		0.158103		-0.0619521	-0.0385094
0.193369		-0.186215		0.136491	-0.117291		-0.107508		0.558564		-0.0399046	-0.0454644		-0.0982706		0.246232		-0.0358136	-0.119503
0.174866		-0.201117		0.284522	-0.100959		-0.18258		0.645598		-0.0221852	0.00771273		-0.0337186		0.164542		-0.0410356	-0.0411414
0.182877		-0.107869		0.201001	-0.134941		-0.02134		0.641611		-0.0691724	0.0629339		-0.0873017		0.199553		-0.0185679	-0.111721
0.11092		-0.0464336		0.242012	-0.0928258		-0.104557		0.122568		-0.0431889	-0.0527843		-0.15267		0.356171		-0.0416503	-0.100532
0.292693		-0.103471		0.174495	-0.0922649		-0.11839		0.568082		-0.0616752	-0.039049		-0.101073		0.193386		-0.0144345	-0.0117374
0.100811		-0.125652		0.178389	-0.153736		-0.0692513		0.479759		-0.119087	-0.046497		-0.121218		0.121146		-0.0690166	-0.0592185
0.463027		-0.155178		0.206814	-0.136279		0.0762128		0.655928		-0.048683	0.0246561		-0.0311272		0.270165		0.032191	-0.0595226
0.569745		-0.0835768		0.131318	-0.201177		-0.0251687		0.0971489		-0.0499497	-0.0271682		0.0254146		0.191487		-0.0152506	-0.0796903
0.0987394		-0.0312137		0.184025	-0.139666		0.146712		0.282219		-0.0628355	-0.0498772		0.209329		0.380487		0.00641951	-0.0836838
0.291576		0.00387175		0.182819	-0.139989		-0.0111958		0.125211		-0.115633	0.0399116		-0.0104718		0.10825		-0.0502825	-0.029199
0.13106		-0.161033		0.16913	-0.14734		-0.001676		0.415683		-0.0942194	-0.0408266		-0.053589		0.30118		-0.0902793	-0.0507671
0.445045		0.0299378		0.0216005	-0.175909		-0.113907		0.0825765		-0.081361	-0.0189651		-0.072507		-0.064093		-0.0710481	-0.140655
0.168569		-0.15473		0.162185	-0.12974		-0.0198949		-0.0265567		-0.0618587	0.0564587		-0.0611995		0.123721		-0.0411855	0.00659893
0.144549		-0.226501		0.179654	-0.137286		-0.0727108		0.296559		0.0114738	-0.0191892		-0.0655014		0.039443		-0.0289016	-0.108377
0.23482		-0.16421		0.0993298	-0.172631		-0.109856		0.748563		-0.0213823	-0.020115		-0.0910994		0.0972098		0.0737003	-0.0508965
0.196382		-0.229624		0.158398	-0.128232		-0.0899273		0.247308		-0.150347	0.0529844		-0.0353328		0.128576		-0.0545926	-0.0678621
0.425547		-0.0368307		0.0992659	-0.147586		-0.136701		0.064602		0.0231633	-0.0393267		-0.108136		0.00114771		0.00561836	-0.0525505
0.677236		-0.144453		0.275079	-0.181952		0.0117221		0.439413		-0.0451201	0.0106161		-0.0335595		0.28017		0.0302693	-0.0307645
0.065574		-0.196261		0.186931	-0.181463		-0.0892618		0.349951		-0.139544	-0.102994		-0.107717		-0.0143686		0.0185305	-0.0865248
0.0530873		-0.172697		0.240033	-0.146389		-0.0371577		0.228379		-0.0788506	-0.0338948		-0.0360634		0.0435275		-0.0286172	-0.0971149
0.236864		-0.181767		0.129267	-0.164499		-0.0647175		0.819043		-0.103124	-0.0852027		-0.0918903		0.206793		-0.0571577	-0.062598
0.540984		0.0390013		0.189521	-0.116415		0.0208854		0.312189		-0.0830176	-0.0108032		-0.0536534		0.342293		-0.0098863	-0.0139916
0.167487		-0.011334		0.203158	-0.200506		-0.0419224		0.495582		-0.109895	-0.110492		-0.0913532		0.168874		0.00861853	-0.170106
0.136972		-0.223144		0.197068	-0.143881		0.0160722		0.317484		-0.0847446	-0.0294471		-0.0405918		0.164577		-0.0608097	-0.105358
0.204926		-0.184181		0.249792	-0.152026		-0.0834068		0.627697		-0.0416497	-0.0331782		-0.0591154		0.217584		0.0107701	-0.0867757
0.150156		-0.188285		0.188915	-0.168678		-0.0761809		0.518376		-0.0650934	-0.077385		-0.0893675		0.0924083		-0.0056164	-0.147237
0.183199		-0.125313		0.189517	-0.10249		-0.0414893		0.449135		-0.149226	0.0228537		-0.0723921		0.240095		-0.0047073	0.0421919
0.17468		-0.181154		0.172396	-0.100366		-0.183061		0.427914		0.0445125	-0.0177188		-0.0942638		0.148367		-0.0645907	-0.0563519
0.260219		-0.145163		0.310553	-0.160217		-0.0252126		0.333354		-0.0860391	-0.0679512		0.0164433		0.28724		0.00597877	-0.0868981
0.0686092		-0.153144		0.261344	-0.173503		0.122302		0.353724		-0.0465853	-0.0291075		-0.011191		0.197716		0.00475498	-0.114994
0.146248		-0.0494002		0.188937	-0.204813		-0.0318355		0.00267721		-0.091005	-0.118033		0.0835361		0.208419		0.00067807	-0.119259
0.0239206		-0.135272		0.209898	-0.114752		-0.120527		0.450716		-0.0698559	-0.0265482		-0.0731002		0.161249		-0.0141648	-0.0505259
0.352885		-0.13793		0.0959825	-0.184372		0.067623		0.592164		-0.126606	-0.100584		-0.0440779		0.173926		-0.0697159	-0.119797
0.190905		-0.178999		0.203145	-0.165595		-0.108791		0.126631		-0.0827262	-0.0630908		-0.128641		0.469728		-0.0450902	-0.0891052
0.199442		-0.182668		0.140221	-0.20269		-0.101963		0.399551		-0.141423	-0.0418466		-0.0669973		0.270734		-0.13809	-0.066408
0.427104		-0.148375		0.114162	-0.0811939		-0.107166		0.34567		-0.101813	0.0516756		-0.176102		0.196292		-0.0012474	0.00191064
0.313339		0.00269746		0.220448	-0.14071		-0.0994083		0.138595		-0.0902004	-0.0595531		-0.112262		0.0827472		-0.0569384	-0.0942179
0.240367		0.0417023		0.197217	-0.164495		-0.0878145		0.117147		0.0405016	-0.0341182		-0.0980829		0.084981		-0.0009271	0.0405406
0.274625		-0.174276		0.22004	-0.143542		-0.148084		0.600535		-0.12485	0.0379516		-0.120416		0.126583		0.0504973	0.0243867
0.11917		-0.16468		0.188542	-0.166372		-0.167732		0.296076		-0.161268	-0.0523106		-0.0421318		0.122918		-0.135435	-0.105764
0.101328		-0.0392548		0.144517	-0.128006		-0.105141		-7.41e-05		-0.099106	-0.0150408		-0.0350882		0.0534948		0.0244185	-0.017724
0.129908		-0.0649605		0.229255	-0.158927		-0.140029		0.488129		-0.116872	0.0272459		-0.108573		0.250942		-0.0215769	-0.0171036
0.254033		-0.0234571		0.115969	-0.146573		-0.0313722		0.261392		-0.101612	-0.0114438		-0.0725508		0.325321		-0.0988478	-0.0948361
0.250869		-0.0845797		0.380103	-0.166714		-0.0938025		-0.0131803		-0.0600285	0.0480847		-0.0954097		0.0457899		-0.0067824	-0.0419972
0.238602		-0.159698		0.183738	-0.148567		-0.0248086		0.624395		-0.0246305	-0.0944616		-0.0407294		0.166393		-0.0583088	-0.0892403
0.22741		-0.196732		0.155622	-0.192011		-0.0741499		0.620867		-0.0373629	0.0418377		-0.0639695		0.188134		0.028841	0.0102734
0.124275		0.0177492		0.19134	-0.128781		-0.0854358		0.169419		-0.0507542	0.0217904		-0.0909598		0.0056092		0.0217923	-0.0018655
0.354359		-0.180202		0.159442	-0.12037		-0.0527835		0.558109		-0.15113	0.086652		0.0253426		0.226262		-0.0976175	-0.0303277
0.254978		-0.173127		0.18615	0.00603681		-0.0616085		0.523422		-0.100138	0.0444097		-0.0678918		0.142354		-0.136572	-0.0842765
0.154614		-0.120609		0.329693	-0.151253		-0.0592366		0.774588		-0.0440439	-0.0285059		-0.0359491		0.238858		-0.0783427	-0.0568252
0.305994		-0.0209448		0.0558431	-0.153317		-0.117188		0.264815		-0.0969046	-0.0298356		-0.106101		0.151856		-0.0486289	-0.0496097
0.293036		-0.114525		0.148929	-0.0828641		-0.0671264		0.860961		-0.107988	0.0516592		-0.106447		0.26229		0.0056907	-0.0586364
0.216836		-0.17865		0.258739	-0.183102		-0.0862689		0.530075		-0.204208	-0.0855139		-0.164604		0.160205		-0.0237014	-0.126607
0.138902		-0.174735		0.155315	-0.189598		-0.0695542		0.44212		-0.0446857	-0.0059463		-0.0961853		0.587559		-0.0974227	-0.0233462
0.100784		-0.118793		0.189098	-0.177466		-0.123193		0.524753		-0.0779577	-0.0756012		-0.0983114		0.136894		-0.137944	-0.104282
0.0408968		-0.14375		0.228414	-0.129023		-0.064571		0.342659		-0.0638461	-0.0862174		-0.118734		0.259747		-0.0408473	-0.0158352
0.256411		-0.15781		0.131767	-0.210903		-0.109942		0.380247		0.0279113	-0.119217		-0.0891572		0.299799		0.0243771	-0.111222
0.1763		-0.206261		0.209654	-0.145243		-0.0400172		0.795612		-0.0609135	0.0336013		-0.0955574		0.331229		0.00673755	-0.0208386
0.475686		-0.0552274		0.183058	-0.180636		0.0515813		0.216193		-0.103272	-0.0086688		0.0464611		-0.0344859		-0.0391201	-0.08786
0.293951		-0.162752		0.102924	-0.21988		-0.144732		0.351576		-0.0608813	-0.0950358		-0.0592618		0.17368		-0.111296	-0.147803
0.133591		-0.184667		0.292009	-0.159416		-0.0418303		0.497863		-0.0519144	-0.0968926		-0.08106		0.112395		-0.0372663	-0.0935768
0.207301		-0.161321		0.0707467	-0.095654		-0.0984976		0.714244		-0.14073	0.0570119		-0.0499995		0.276674		-0.0331944	0.0219751
0.260081		-0.167785		0.0566429	-0.139225		-0.063169		0.527203		-0.101808	-0.0711856		-0.0432124		0.231707		-0.0862078	-0.0109747
0.142095		-0.0021504		0.207944	-0.114392		-0.0434127		0.127659		-0.0148256	-0.0629391		-0.104206		0.293641		0.0324901	-0.0197789
0.123161		0.00116772		0.150347	-0.192374		-0.0964525		0.18277		-0.0533548	-0.0421413		-0.0324835		-0.0122388		-0.0202898	-0.0519538
0.187682		0.019387		0.239605	-0.120629		-0.0817993		0.192338		-0.0612142	-0.0796616		-0.130884		0.101136		-0.0483568	-0.0287999
0.12648		-0.179191		0.235591	-0.1448		-0.0958218		0.498072		-0.11056	-0.0438586		-0.0073792		0.252104		-0.068469	-0.0551199
0.34984		-0.0515325		0.253857	-0.121921		-0.0136978		-0.0153825		0.0152106	-0.043391		-0.0714661		0.285229		-0.0326693	-0.0284861
0.273541		-0.0629548		0.0511951	-0.131191		-0.0226578		0.0824286		-0.141442	0.040428		-0.0390642		0.235979		-0.104439	-0.0167514
0.248128		-0.137347		0.164231	-0.103276		-0.0473774		0.443445		-0.0684299	-0.0010509		-0.104321		0.034778		-0.049532	-0.108437
0.190023		0.0263858		0.141304	-0.172019		-0.0485041		0.100509		-0.0116948	-0.04649		-0.0673971		0.0932627		0.038872	-0.0925292
0.169213		-0.255346		0.197414	-0.139466		-0.0327732		0.359543		-0.0304392	-0.0180495		-0.0664896		0.0790515		0.0427737	-0.0282281
-0.0038124		-0.0842822		0.106068	-0.205577		-0.170591		0.428475		-0.10213	-0.0161717		-0.142709		0.0552339		-0.111471	-0.141693
0.226575		-0.163662		0.198816	-0.192074		-0.106542		0.292969		-0.132118	-0.100963		-0.10318		0.182701		-0.0470616	-0.124158
0.20423		-0.0529081		0.231122	-0.174468		0.0222346		0.179938		-0.124207	-0.0090238		-0.0266501		0.255192		-0.122034	-0.0973835
0.217582		-0.136369		0.189002	-0.0741788		-0.0153791		0.201468		-0.0782031	-0.0778681		-0.0411847		0.0734451		-0.048907	-0.0409229
0.168136		-0.104038		0.280271	-0.0878717		-0.12429		0.295391		-0.112689	-0.0523112		-0.121066		0.144656		-0.0642614	-0.0756973
0.212048		-0.0940079		0.18087	-0.239129		-0.105111		0.206266		-0.141228	-0.0094894		-0.113491		0.353871		-0.0684862	-0.0657972
0.243643		-0.14316		0.135631	-0.143541		-0.0658294		0.551851		-0.0151875	0.0228293		-0.100338		0.15751		-0.0238483	-0.0118299
0.100172		-0.110602		0.213855	-0.136163		-0.113197		0.809495		-0.0877074	-0.0058131		-0.10371		0.26616		0.028972	0.00216707
0.392566		-0.0612758		0.212171	-0.161752		-0.0644628		-0.078817		-0.0179996	-0.0525836		-0.130071		0.0624455		-0.0665965	-0.0685899
0.285667		-0.199982		0.0631935	-0.176795		-0.0953784		0.659838		-0.127058	-0.038458		-0.0823253		0.119245		-0.0936423	-0.0602539
0.335309		-0.19656		0.200891	-0.143767		0.00929253		0.664235		-0.147054	0.00899191		0.0365369		0.153443		-0.0249408	-0.0527305
0.211009		-0.191523		0.134245	-0.120708		-0.132887		0.155877		-0.0566269	0.0750855		-0.166613		0.0105733		-0.0042583	-0.0295845
0.135195		-0.130758		0.282078	-0.170556		0.00851163		0.783476		-0.0862555	-0.0077534		-0.0708601		0.296491		-0.0549615	-0.020031
0.133771		-0.165347		0.134874	-0.140827		-0.0721883		0.50929		-0.068584	-0.0461651		-0.104358		0.0943833		-0.0362281	-0.0676712
0.2502		-0.148509		0.112503	-0.169061		-0.0311051		0.426978		-0.0223948	-0.101487		-0.0460739		0.0900303		-0.0504651	-0.0892387
0.192402		-0.176243		0.110384	-0.186485		-0.0640926		0.879714		-0.0993893	-0.0469823		-0.0450056		0.314055		0.00339895	-0.0605196
0.0913857		-0.157628		0.223216	-0.110651		-0.106075		0.567107		-0.0942577	0.0494575		-0.135141		0.173342		-0.0554359	-0.0169104
0.176276		-0.0901491		0.123251	0.0049661		-0.0713205		0.260157		0.0022256	0.0538256		-0.0893572		0.0620153		0.0142109	-0.0292426
0.421727		-0.145804		0.126227	-0.130114		-0.0252756		0.585654		-0.0690512	-0.0840124		-0.0105274		0.476943		-0.0732917	-0.108679
0.29671		-0.152535		0.293794	-0.193418		-0.0347892		0.618122		-0.0321609	-0.0929779		-0.0324346		0.0609061		-0.121335	-0.149919
0.315398		-0.0946737		0.194243	-0.159465		-0.0714002		-0.0130681		-0.093707	0.0263435		-0.0490958		0.158771		-0.0051532	-0.0079882
0.298985		-0.106711		0.234416	-0.140888		-0.038343		0.0913496		-0.0726203	0.0735453		0.0355303		0.230769		-0.0878338	-0.0461181
0.116124		-0.162132		0.268549	-0.148357		-0.0764337		0.286791		0.0290563	-0.100642		-0.0964767		0.365412		0.0692462	-0.107437
0.367193		-0.185811		0.17741	-0.206776		-0.0482889		0.590113		-0.0219325	-0.0607191		-0.053597		0.167917		0.0194926	-0.0542098
0.380919		-0.0976789		0.164844	-0.192424		-0.0092676		0.370779		-0.116589	-0.0304228		-0.0420617		0.168779		-0.0457385	-0.0590385
0.317439		-0.211643		0.141472	-0.222363		-0.0393825		0.231443		-0.112251	-0.0811738		-0.125317		0.0893439		-0.0099433	-0.153025
0.354062		0.0207189		0.240217	-0.148638		-0.022035		0.206174		-0.118602	-0.0580545		-0.0656039		0.0879733		-0.0522407	-0.0730929
0.22834		-0.0511077		0.123659	-0.0883537		-0.0522056		0.155641		-0.0587346	-0.0624294		-0.0854121		-0.0197802		-0.0867499	-0.0326573
0.0162471		-0.14283		0.244633	-0.163398		-0.105634		0.929056		-0.0468551	-0.111894		-0.138127		0.330534		-0.0002995	-0.151666
0.140289		-0.0921886		0.130342	-0.11961		-0.0479611		0.12279		-0.0775622	-0.0547152		-0.139448		0.332337		-0.0405005	-0.0298489
0.142204		-0.0255657		0.117279	-0.193904		-0.125213		0.141102		-0.0908912	-0.0273675		-0.115518		0.135673		-0.0294429	-0.0904474
0.628285		0.00909573		0.0531925	-0.0979385		-0.0035336		0.264264		-0.175202	0.0403505		-0.0547338		0.0419953		-0.0831976	0.0110497
0.320202		0.0406635		0.150682	-0.154626		-0.0028193		0.0720839		-0.115377	-0.0849454		-0.0456251		0.0761592		-0.0087049	-0.0522392
0.0615756		-0.166555		0.13528	-0.139938		-0.0791427		0.660891		-0.131624	-0.0487463		-0.103962		0.223677		-0.0240733	-0.0992267
0.237873		0.00521544		0.0514774	-0.102026		-0.0453745		0.229709		-0.0668919	-0.048435		-0.0558511		0.0914909		-0.0148636	-0.10094
0.261119		-0.177008		0.370361	-0.157146		-0.0126277		0.562476		-0.114563	-0.0359494		-0.0119198		0.188632		-0.0643653	0.00645628
0.110424		-0.164679		0.228795	-0.115747		-0.0841267		0.617364		-0.0826058	-0.0380797		-0.0695881		0.354243		-0.0002731	-0.0793068
0.364615		-0.194148		0.0914197	-0.141856		-0.0451649		0.474805		-0.0428846	0.0306569		-0.0310162		0.129356		0.0398313	-0.0166405
0.214099		-0.158661		0.326691	-0.129451		-0.0860673		0.542728		-0.0601346	0.119968		-0.138378		0.219392		0.0261199	0.0204956
0.062511		-0.152335		0.233118	-0.124413		-0.136527		0.466125		-0.0497855	-0.0017575		-0.150445		0.349504		0.0080335	0.0130208
0.423944		-0.185148		0.119262	-0.150539		-0.0612669		0.547853		-0.0464145	-0.0627431		-0.0384472		0.16171		-0.0627223	-0.104489
0.38189		-0.120021		0.367262	-0.115455		-0.0831322		0.353295		-0.105042	0.0205419		-0.0820436		0.0269047		-0.0284734	-0.0677979
0.339876		-0.206853		0.106402	-0.16045		-0.0703769		0.325136		-0.102643	-0.0487108		-0.100706		0.0838825		0.045112	-0.0496864
0.293824		-0.18271		0.198201	-0.139957		0.0157989		0.446877		-0.0821869	-0.0408942		-0.0133842		0.139701		-0.0346407	-0.106467
0.237978		-0.0959001		0.238241	-0.271219		-0.0122058		0.110891		-0.112876	-0.0822576		-0.0565644		0.294569		0.0198937	-0.104994
0.452061		-0.193929		0.124819	-0.247175		-0.0792656		0.379331		-0.100986	-0.115813		-0.120172		0.178676		-0.0062792	-0.191331
0.170357		0.0136084		0.233884	-0.144307		0.0348294		0.188562		-0.121882	-0.0682223		-0.096296		0.0405268		-0.0121787	-0.0971981
0.375346		0.0635467		0.234606	-0.0966423		-0.114683		0.168378		-0.117939	-0.0630159		-0.0606765		0.0481898		-0.0690856	-0.0165659
0.23656		0.0376154		0.208901	-0.105824		-0.0847129		0.175546		-0.106156	-0.0934324		-0.0886899		0.120876		-0.0560623	-0.140362
0.360721		-0.169137		0.256542	-0.217346		-0.0842639		0.749945		-0.142536	-0.110341		-0.032429		0.126184		-0.0702517	-0.0731932
0.334012		-0.197775		0.289241	-0.183607		0.00463039		0.574511		-0.183056	-0.0795466		-0.0601445		0.306857		-0.0001875	-0.114602
0.172062		-0.207667		0.187077	-0.149581		-0.0805201		0.463456		0.0398373	-0.0073695		-0.0753131		0.36359		-0.0335489	-0.0697406
0.259149		-0.184934		0.172984	-0.125299		-0.0420971		0.320776		-0.0596234	-0.0479323		-0.0303068		0.197087		-0.0377664	-0.0359372
0.317553		-0.12624		0.219496	-0.160192		-0.0774101		0.0723191		-0.0136854	-0.0373972		-0.054407		0.227944		0.0190317	-0.0630494
0.11716		-0.174882		0.208298	-0.18948		-0.0680008		0.528153		-0.0854284	-0.119442		-0.150695		0.195477		-0.0443563	-0.176099
0.113472		-0.11993		0.240271	-0.183984		-0.0984196		0.419993		-0.0548083	-0.0465618		-0.129082		0.0172815		-0.0294033	-0.111486
0.308891		-0.021677		0.177491	-0.187929		0.0127223		0.167808		-0.110434	-0.111841		-0.0321117		0.218975		-0.0253267	-0.0893078
0.146644		-0.0784536		0.161754	-0.128289		-0.0821693		0.142558		-0.0632062	-0.0793918		-0.128809		0.0320334		-0.0129418	-0.0740874
0.127394		-0.124911		0.118827	-0.174504		-0.137684		0.40923		-0.0754684	0.0414073		-0.137993		0.389823		-0.0504624	-0.0156793
0.356054		-0.0626601		0.194353	-0.206267		-0.0119326		0.103418		-0.0733912	-0.0656166		-0.109415		0.22916		0.0319106	-0.116433
0.200465		0.0290532		0.127764	-0.152848		-0.106697		0.227486		-0.0489971	0.101445		-0.0186702		0.0968401		-0.0423032	-0.0422186
0.150216		-0.193882		0.168496	-0.12257		0.00329276		0.426113		-0.0221368	-0.0490357		-0.0850961		0.0676609		-0.0019123	-0.128739
0.156644		-0.131176		0.177975	-0.156241		-0.0372597		0.404925		-0.0413231	-0.0916206		-0.0049586		0.123203		0.0105322	-0.110665
0.156099		-0.18199		0.079726	-0.110081		-0.0956695		0.441341		0.0365682	0.00435427		-0.0982886		0.114539		-0.0805617	-0.0445548
0.280781		-0.149624		0.0362404	-0.108383		0.0121529		0.324834		-0.0943242	-0.0387022		-0.0855088		0.236138		-0.0093844	-0.046065
0.125245		-0.212876		0.22715	-0.147223		-0.0718262		0.323267		-0.0688532	-0.0303088		-0.0921963		0.145743		-0.0138741	-0.0849002
0.410126		-0.12308		0.144396	-0.154633		-0.147574		0.546139		-0.10384	-0.102042		-0.0491372		0.155268		-0.0042662	-0.115125
0.149314		-0.163994		0.149986	-0.15022		-0.080325		0.366851		-0.092265	-0.043486		-0.0707857		0.305442		-0.0492795	-0.104864
0.217619		-0.0865671		0.139206	-0.138798		-0.0848677		0.449007		-0.132964	-0.015663		-0.0954002		0.0384285		-0.0253334	-0.0410168
0.311013		-0.13413		0.200898	-0.127653		-0.0991937		0.62575		-0.0234834	-0.0695084		-0.0052607		0.202163		-0.0114062	-0.0854014
0.184778		-0.157099		0.125322	-0.161399		-0.0505965		0.358498		0.00289627	-0.0626145		-0.0728862		0.0435146		0.0335644	-0.0309469
0.167336		-0.0175685		0.27957	-0.16365		-0.121188		0.322916		-0.0415372	-0.0558686		-0.0909963		0.0284944		0.0266904	-0.0904557
0.44974		-0.17251		0.143217	-0.17147		-0.0506535		0.432364		-0.0490944	-0.0606617		-0.0605995		0.158521		-0.0634816	-0.0962868
0.123985		-0.106596		0.0939332	-0.107271		-0.0707667		0.371563		-0.104749	-0.0047435		-0.098215		0.192718		-0.0138769	-0.0461242
0.320988		-0.0012185		0.134661	-0.070172		-0.133764		0.151477		-0.0613444	0.0666112		-0.157833		0.298043		0.0162912	-0.021279
0.235513		-0.0092739		0.17462	-0.111003		-0.0892608		0.128788		-0.0463535	0.00188913		0.00769801		0.0402273		-0.0959069	-0.0792799
0.445144		-0.171929		0.179435	-0.151031		-0.107126		0.453552		-0.0841807	-0.0305839		-0.0650349		0.205657		0.0205091	-0.0522671
0.41203		-0.120114		0.0916461	-0.233378		-0.0505295		0.229465		-0.15083	-0.151307		-0.0022036		0.106498		-0.082658	-0.154629
0.160785		-0.0140755		0.191492	-0.117123		-0.137423		0.205155		-0.0005818	0.00144981		-0.0973195		0.0842285		0.048873	-0.056998
0.132727		-0.19053		0.0711688	-0.0810507		-0.14104		0.388727		-0.0968849	0.00454755		-0.0977703		0.0477852		0.0412939	-0.0246858
0.158557		-0.171676		0.1766	-0.149039		-0.0721345		0.516058		-0.0099367	-0.0608146		-0.0532961		0.0595084		0.00528769	-0.107049
0.22119		-0.110056		0.192005	-0.123014		-0.0954894		0.500059		-0.0741186	-0.0312803		-0.065421		0.165029		-0.0150111	-0.0639039
0.0995988		-0.165737		0.158596	-0.118483		-0.0840825		0.867743		-0.0973929	-0.0128404		-0.100174		0.282412		0.0249999	0.00868848
0.339345		0.0184351		0.147758	-0.174317		-0.0020605		0.00907792		-0.0793414	-0.10421		0.00865437		0.0973414		-0.0496527	-0.0975692
0.164382		-0.172488		0.209055	-0.136687		-0.0947854		0.615108		-0.0749063	0.00551633		-0.142472		0.172572		0.0571893	0.0233824
0.160488		-0.084229		0.142667	-0.121409		-0.0915438		0.236744		-0.181645	-0.0091099		-0.129967		0.0761633		-0.130664	-0.0189164
0.425108		-0.199981		0.174222	-0.161883		-0.126753		0.557245		-0.0749244	-0.0960079		-0.06034		0.096046		-0.0456308	-0.0898469
0.302088		-0.182562		0.205758	-0.153018		-0.137382		0.4282		-0.0133131	0.0319602		-0.0679511		0.136605		-0.0334142	-0.104014
0.28366		-0.154468		0.150295	-0.106002		-0.0824249		0.527966		0.0289281	0.0373785		-0.0609034		0.0998477		-0.0202759	0.00134409
0.163347		-0.151272		0.217771	-0.177713		-0.0441809		0.393514		-0.0980198	-0.0579137		-0.100383		0.465382		-0.0028319	-0.0237733
0.013987		-0.101392		0.127212	-0.195493		-0.037925		0.0302835		-0.109215	-0.0552317		-0.0778671		0.200976		-0.0501842	-0.136764
0.164752		0.0693845		0.161251	-0.112004		-0.0575139		0.11115		-0.0117724	-0.0358791		-0.0800564		-0.0066628		-0.0203418	-0.0966878
0.295518		-0.107868		0.202312	-0.131805		-0.0089197		0.205163		0.00265556	0.0287168		-0.0760614		0.140869		0.0633469	-0.0608608
0.278108		-0.0960286		0.0977206	-0.157385		-0.0521376		0.178919		-0.148652	-0.003093		-0.0687819		0.208171		-0.115616	-0.0576209
0.130763		-0.190473		0.204345	-0.127963		-0.126052		0.413981		-0.107711	-0.0390877		-0.0711657		0.0241398		0.00138145	-0.0665253
0.149762		-0.0730723		0.228763	-0.224797		-0.0425237		0.722618		-0.0896507	-0.0672962		-0.109113		0.300933		0.0214487	-0.0372538
0.1074		-0.121243		0.147888	-0.127386		-0.0173335		0.677469		-0.17431	0.0118273		0.00398387		0.179025		-0.0502214	-0.0551263
0.253634		-0.132497		0.18219	-0.0891248		-0.0372285		0.551806		-0.0849078	-0.0250347		-0.076217		0.197857		-0.0342702	-0.0109692
0.267719		-0.0508689		0.0662244	-0.166189		-0.055887		0.254707		-0.146187	-0.0987577		-0.0842178		0.214259		-0.0984224	-0.182061
0.182511		-0.210636		0.199459	-0.144415		-0.121948		0.578778		-0.0842011	-0.0424448		-0.125118		0.165687		-0.0848681	-0.031083
0.407202		-0.163777		0.114546	-0.134806		-0.0625161		0.335516		-0.182775	-0.0756101		-0.0353019		0.340857		-0.0243219	-0.0861955
0.429042		-0.133051		0.187425	-0.0883839		0.0428528		0.266575		-0.0809332	0.0303516		-0.0089505		0.166177		-0.0751963	-0.0055491
0.102124		-0.199678		0.142139	-0.175568		-0.136716		0.325882		-0.0813147	-0.0915754		-0.113731		0.204484		0.00319214	-0.0861083
0.227818		-0.127365		0.111	-0.141315		-0.124674		0.548906		-0.0845263	-0.0906224		-0.126831		0.185173		-0.0759979	-0.094108
0.189996		-0.200515		0.181058	-0.173201		-0.158993		0.431539		-0.105043	-0.0486221		-0.0529338		0.0821278		-0.070048	-0.0611473
0.14254		-0.206965		0.270867	-0.162369		-0.079698		0.517849		-0.0540924	-0.064575		-0.0823024		0.0497352		-0.0073444	-0.0235788
0.342857		-0.110865		0.170357	-0.15101		-0.0728107		0.177936		-0.0961556	0.0217634		-0.0799655		0.0859997		-0.0905061	-0.0262178
0.249585		-0.191157		0.0910711	-0.135521		-0.0540015		0.626867		-0.0367016	0.00569668		-0.154508		0.113112		0.0401244	-0.0186924
0.243285		-0.17746		0.13088	-0.158529		-0.020706		0.614814		-0.0268907	-0.0951634		-0.0581484		0.138096		-0.0299986	-0.0226736
0.263925		-0.209804		0.136532	-0.172347		-0.0758784		0.219734		-0.110893	-0.10859		-0.0502435		0.102914		-0.0604939	-0.147183
0.276949		-0.192538		0.285212	-0.163188		-0.132037		0.663045		-0.0371405	-0.0482894		-0.169773		0.148284		0.0377113	-0.0443086
0.25273		-0.177659		0.172569	-0.182125		-0.100739		0.565707		0.00757632	-0.0553992		-0.0671812		0.156929		-0.0283819	-0.0709401
0.53743		-0.152559		0.222666	-0.186241		-0.0029034		0.470624		-0.0911923	-0.0727302		-0.0018023		0.0281777		-0.015688	0.00127103
0.172153		-0.128173		0.141757	-0.161238		-0.0490818		0.643602		-0.152739	-0.0799945		-0.0694445		0.194841		-0.0482205	-0.0893977
0.314088		-0.209724		0.215496	-0.153668		0.0537589		0.422844		-0.128795	-0.008591		-0.0553979		0.291735		-0.0409264	-0.069757
0.203575		-0.257434		0.214834	-0.140511		-0.103371		0.773006		-0.0164392	-0.0586726		-0.0794228		0.180939		0.0759539	-0.0804222
-0.0052228		-0.0879799		0.25429	-0.129169		0.0441678		0.273981		-0.133932	0.0529598		-0.0357882		0.0351074		-0.001687	-0.0887435
0.407584		-0.124508		0.272617	0.0133802		-0.0067551		0.327764		-0.0401747	0.0855931		-0.0938271		0.270997		-0.0408276	0.0191252
0.0795836		-0.111654		0.292971	-0.104464		-0.0829156		0.791364		-0.0975119	0.0433822		-0.12051		0.301373		0.00093824	0.047584
0.329173		-0.129867		0.215875	-0.156195		-0.0472904		0.360261		-0.127295	-0.0463111		-0.0628267		0.145116		-0.0948275	-0.0710577
0.253628		0.00436668		0.139258	-0.187245		-0.0357347		0.0323195		-0.120466	0.00555501		-0.0540485		-0.0158842		-0.0892774	-0.0786974
0.183005		-0.0164047		0.165388	-0.151475		-0.0397174		0.0441074		-0.0718081	-0.0323168		-0.0276831		0.262658		-0.0445823	-0.0447452
0.0292141		-0.0079233		0.175242	-0.132134		-0.126934		0.192022		-0.0312783	-0.0125867		-0.109986		0.144477		-0.0399282	-0.0630014
0.327451		-0.024026		0.175099	-0.147033		-0.168528		0.195788		-0.144652	-0.0834531		-0.100213		-0.020887		-0.0720224	-0.0803651
0.216436		-0.146743		0.149618	-0.159449		-0.0748723		0.522674		-0.109452	-0.049868		-0.0402701		0.181406		-0.0329495	-0.0461508
0.396426		-0.0355268		0.178652	-0.104713		-0.0696378		0.284043		-0.10524	0.0865751		-0.0596612		0.372768		0.00883773	0.00280207
0.261842		-0.193044		0.2604	-0.0919864		-0.141226		0.451835		-0.12543	-0.0134035		-0.106969		0.281125		0.0348376	0.037317
0.0805936		-0.198486		0.177062	-0.202716		-0.0509759		0.507269		-0.0714761	-0.0263017		-0.0482625		0.121478		-0.0242548	-0.0890844
0.0263491		-0.195097		0.222328	-0.154252		-0.0833195		0.628594		0.0283648	0.0319941		-0.0047676		0.197648		0.0131204	0.00165853
0.151119		-0.20402		0.204982	-0.127076		-0.108956		0.358519		-0.0503084	-0.0060478		-0.139551		0.0355524		-0.0529504	-0.0075287
0.214906		-0.0474528		0.194764	-0.0982702		-0.039072		0.281285		0.0365904	0.0107659		-0.0895057		0.320019		-0.0156326	-0.0490405
0.219433		0.0220786		0.137915	-0.126175		-0.0439585		0.0927863		-0.108111	-0.0063285		-0.05628		0.0574207		-0.0387931	-0.0429739
0.140528		-0.120664		0.208421	-0.177421		-0.118757		0.590554		0.00120194	-0.10272		-0.191339		0.124241		-0.0096214	-0.0902576
0.225946		-0.214628		0.206474	-0.181871		-0.0420139		0.731925		-0.0200611	-0.0847715		-0.0668793		0.138164		-0.0422057	-0.076636
0.1793		-0.152532		0.200908	-0.161452		-0.0025066		0.348355		-0.0750328	-0.0286501		-0.0349753		0.230918		-0.0262036	-0.0817352
0.215704		-0.192606		0.0189836	-0.0967554		-0.101403		0.626901		-0.116198	-0.0146701		-0.128394		0.228349		-0.0731014	-0.0365851
0.342693		-0.0690199		0.231967	-0.135679		-0.0593804		0.335729		-0.136121	-0.0372092		-0.0875796		0.096994		-0.0225965	-0.100115
0.0942576		-0.164214		0.11689	-0.0986441		-0.0201559		0.497105		-0.0936946	-0.0158363		-0.0562994		0.117534		-0.0889949	0.0343664
0.0964783		0.0652502		0.256205	-0.172595		0.0121667		0.0902294		-0.114605	-0.0846578		-0.0190935		0.0564838		-0.0435266	-0.0998483
0.183414		-0.134384		0.203251	-0.0976755		-0.178804		0.363531		0.0216886	-0.0441597		-0.11204		0.0535597		0.0112456	-0.0493072
0.170307		-0.162472		0.285288	-0.161809		-0.0716163		-0.0393595		-0.0596338	-0.0361353		-0.102457		0.143184		-0.0458032	-0.0651582
0.169431		-0.157925		0.205831	-0.130492		-0.0474304		0.253643		-0.0740298	0.00114422		-0.012227		0.288958		0.0128947	-0.0070388
0.17607		-0.0449595		0.275026	-0.165153		-0.0751409		0.232567		-0.0647462	-0.0870533		-0.11365		0.0699613		-0.0392311	-0.14004
0.219876		-0.147115		0.224341	-0.108664		-0.0858451		0.403279		-0.0756219	-0.0324412		-0.11339		0.165536		-0.0316632	-0.0452833
0.165924		-0.161793		0.136013	-0.105725		0.00505754		0.406673		-0.0028999	-0.0127421		-0.0946431		0.0180215		-0.0022173	-0.0653837
0.155186		-0.14142		0.115131	-0.172311		0.0116956		0.534629		-0.097069	-0.0173991		-0.106496		0.245347		-0.0244334	-0.104945
0.16087		0.00552886		0.164293	-0.160616		-0.0763514		0.132367		-0.0707163	-0.095602		-0.0486536		0.0643303		-0.038551	-0.154679
0.262207		-0.0307144		0.0438181	-0.187823		-0.0338568		0.0191671		-0.028907	-0.0567073		-0.0695146		-0.013595		0.027956	-0.0979073
0.191229		-0.155414		0.0983761	-0.117954		-0.0638585		0.365066		-0.0065999	-0.0277874		-0.103749		0.289816		-0.0102935	-0.0149646
0.195488		-0.136093		0.146179	-0.167446		-0.0384126		0.594656		-0.0881873	-0.0088234		-0.0590229		0.221411		0.0673955	-0.0958121
0.229472		-0.178794		0.174371	-0.144159		-0.0843889		0.267844		-0.0664154	-0.0162234		-0.0614814		0.0927742		-0.0181399	-0.0603832
0.15429		-0.200554		0.168032	-0.0953161		-0.090555		0.50942		-0.122672	0.00814052		-0.0459103		0.20806		-0.0327229	-0.0176349
0.340214		-0.16877		0.17352	-0.120464		-0.0534756		0.515694		-0.0553716	-0.006017		-0.0449147		0.171083		0.00668259	-0.0894421
0.0430967		-0.164301		0.187504	-0.114346		-0.103421		0.346454		-0.0716186	-0.0263488		-0.0943584		0.035432		-0.0617023	-0.078526
0.262462		-0.0919323		0.233515	-0.110452		-0.20466		0.01983		-0.134917	0.054473		-0.153162		0.12481		-0.0160445	-0.0687782
0.212942		-0.172084		0.141498	-0.166093		-0.155646		0.533022		-0.0895542	-0.0370141		-0.156436		0.173024		0.026664	-0.056257
0.408428		-0.170186		0.113568	-0.124535		0.0180809		0.477531		-0.023821	0.0749882		-0.0066956		0.162517		-0.029413	-0.0287334
0.203196		-0.159556		0.0930982	-0.150467		-0.150652		0.646078		-0.0655927	-0.0545274		-0.155082		0.214937		-0.0256399	-0.0712376
-0.0283171		-0.216535		0.188746	-0.12947		-0.0761585		0.43182		-0.0490236	-0.0277876		-0.148775		0.0838094		-0.0257557	-0.0694412
0.333299		-0.128624		0.171979	-0.201279		-0.11717		0.687488		-0.0667391	-0.0269678		-0.0683078		0.214601		-0.0054489	-0.0752279
0.0598215		-0.207702		0.124836	-0.179049		-0.152639		0.656775		-0.0573648	-0.0604672		-0.0496296		0.232198		0.0190148	-0.104738
0.244477		-0.170489		0.215889	-0.140279		-0.0537119		0.685792		-0.071216	-0.0453952		-0.107707		0.157652		0.0137707	-0.0476792
0.175174		0.00230419		0.175651	-0.157241		-0.023559		0.158277		-0.0360182	-0.0251298		-0.135156		0.195524		0.0166877	-0.0797843
0.209686		-0.174011		0.204473	-0.149659		-0.0462344		0.369473		-0.0936289	-0.0251813		-0.0983737		0.0692238		-0.0400514	-0.0844308
0.137122		-0.153264		0.191384	-0.164952		-0.0955276		0.330972		-0.0671052	-0.0051531		-0.0998759		0.245781		-0.0197575	-0.023691
0.147754		-0.180375		0.175155	-0.105854		-0.0985312		0.462057		-0.031753	-0.016618		-0.109896		0.111485		0.00246672	-0.0674119
0.364165		-0.10162		0.216561	-0.166312		-0.109153		0.348645		-0.12092	-0.0509863		-0.0495034		0.202327		-0.0231029	-0.098862
0.143114		-0.152108		0.0813553	-0.155334		-0.100374		0.38741		-0.104797	-0.11606		-0.082666		0.315996		-0.121546	-0.0937141
0.193974		-0.147188		0.150893	-0.233559		-0.0475973		0.320027		-0.0568004	-0.071007		-0.0868995		0.211727		-0.0612205	-0.13231
0.216915		-0.183014		0.267948	-0.17138		-0.097399		0.405929		-0.0858965	0.00037147		-0.0389595		0.0556721		-0.0633217	0.0057098
0.29613		-0.171862		0.160118	-0.145872		-0.0643308		0.673885		-0.0713065	-0.0557558		0.00730047		0.243322		-0.0529701	-0.115973
0.254525		-0.0971515		0.144504	-0.17417		-0.138154		0.399972		-0.0594939	-0.0800084		-0.124893		0.367386		-0.0038678	-0.0490224
0.136228		-0.0313671		0.214812	-0.207821		-0.156461		0.218383		-0.0863868	-0.116659		-0.0999539		0.0945579		-0.0418037	-0.121042
0.222631		-0.19001		0.168415	-0.181721		-0.0879118		0.254684		-0.139839	-0.0161606		-0.14538		0.182072		-0.0780718	-0.0651002
0.261053		-0.201985		0.172415	-0.196657		-0.0994282		0.653963		-0.12851	-0.0837808		-0.0860527		0.14356		-0.0245368	-0.141203
0.260169		-0.116223		0.114257	-0.162262		-0.1759		0.944154		-0.104077	0.0189766		-0.125846		0.347122		0.00085535	-0.0616252
0.080712		-0.165431		0.19305	-0.194686		-0.0824513		0.472863		-0.0673293	-0.0864401		-0.115114		0.117458		-0.0428955	-0.0868827
0.565249		-0.218306		0.153007	-0.150681		0.0161306		0.287679		-0.0969431	-0.0474491		0.0610237		0.136799		-0.0375705	-0.0695648
0.17342		-0.109888		0.1972	-0.105916		-0.0394386		0.442805		-0.0871353	-0.0501869		-0.0812601		0.107881		0.00345132	-0.0009213
0.237777		-0.219071		0.20478	-0.179227		-0.0535857		0.689464		-0.102422	-0.140312		-0.109146		0.726679		-0.0851876	-0.134937
0.283033		-0.172796		0.215213	-0.156016		-0.113489		0.288473		-0.0562529	0.0742398		-0.0961846		0.143896		-0.0580739	-0.0320359
0.302392		-0.170155		0.23088	-0.114463		-0.0587321		0.57209		-0.0923276	-0.0644845		-0.0883132		0.170456		-0.0531099	-0.0695541
0.284353		-0.167495		0.116987	-0.171251		-0.152385		0.532981		-0.103788	-0.0265752		-0.0939748		0.0801533		-0.0778967	-0.0804906
0.1421		-0.134202		0.159846	-0.160134		-0.0951822		0.590584		0.038957	-0.0620109		-0.0824781		0.242591		0.0359722	-0.0564403
0.313071		-0.108295		0.231742	-0.101564		-0.0619314		0.522949		-0.0034513	0.0122535		-0.039122		0.175137		0.041121	-0.044485
0.146822		-0.235097		0.218026	-0.144688		-0.142335		0.436086		-0.0620482	-0.0795319		-0.167931		0.604412		-0.0388991	-0.0095479
0.328893		-0.141068		0.17517	-0.13276		-0.137291		0.849303		-0.0417453	0.100104		-0.164587		0.288972		-0.0447077	0.0543131
0.401717		-0.153055		0.236217	-0.157732		-0.144732		0.572479		-0.0972125	-0.137808		-0.0721221		0.352263		-0.0841213	-0.0865039
0.271015		-0.119788		0.311555	-0.149618		-0.0140221		0.503792		-0.0429205	0.0109473		-0.0418798		0.289158		0.0472947	0.00127048
0.19272		-0.158711		0.270778	-0.225549		-0.112072		0.535369		-0.0881004	-0.0871065		-0.12179		0.13655		0.0380358	-0.0910456
0.164285		-0.174434		0.138928	-0.154972		-0.119537		0.720871		-0.0392842	-0.046991		-0.0881411		0.880225		-0.0365601	-0.105747
0.235428		-0.174925		0.172491	-0.153762		-0.0910303		0.545896		-0.10148	-0.008529		-0.0873027		0.214396		0.0592176	-0.0212001
0.180316		-0.167077		0.193272	-0.153329		-0.0391228		0.620316		-0.0524776	0.0187654		-0.0442111		0.194554		-0.0414408	-0.0732241
0.491978		-0.223953		0.0856783	-0.151309		0.032523		0.450183		-0.100724	-0.0566598		0.0135788		0.130894		-0.0479649	-0.0801668
0.0597862		-0.153078		0.154721	-0.193998		-0.0366785		0.342866		0.0296366	-0.0843827		-0.044707		0.0678369		0.0684545	-0.0680598
0.298045		-0.150216		0.264583	-0.193679		-0.0806464		0.501142		-0.0976951	-0.0510643		-0.090102		0.195308		-0.089736	-0.069991
0.0574261		-0.126613		-0.008016	-0.0818255		0.0103329		0.576699		-0.183655	0.0054673		-0.0641118		0.165083		-0.135462	-0.0042629
0.103194		-0.205228		0.165948	-0.131219		0.0343094		0.278382		-0.115418	-0.0735089		0.0530354		0.122669		-0.0310295	-0.105348
0.117442		-0.152107		0.133123	-0.0830067		-0.221755		0.466379		-0.0656049	0.011229		-0.15091		0.107469		0.0457124	0.0431804
0.298771		-0.192979		0.127574	-0.155193		-0.0600277		0.588966		-0.0161007	-0.0716766		-0.100117		0.609041		-0.0559053	-0.0385747
0.453925		-0.214787		0.185363	-0.121155		0.0151657		0.296664		-0.155014	-0.0200646		-0.102998		0.0639433		-0.145548	-0.0046179
0.266221		-0.181796		0.220657	-0.149632		-0.0975703		0.363607		-0.10597	-0.0164221		-0.128322		0.106596		-0.0251452	-0.035727
0.207852		-0.129201		0.142842	-0.145511		-0.0644772		0.576179		-0.111082	-0.0894934		-0.0488723		0.268482		-0.0815324	-0.114617
0.131045		-0.195818		0.0785886	-0.127829		0.00828738		0.800215		-0.0799659	-0.13599		-0.0186665		0.548638		-0.0619452	-0.088524
0.125933		-0.160063		0.241525	-0.120449		-0.0931876		0.523414		-0.0783742	-0.0707011		-0.0484817		0.215972		0.0604762	-0.0461985
0.211884		-0.170589		0.233915	-0.0908068		-0.130234		0.368165		-0.0886278	-0.0678231		-0.108518		0.122557		-0.0339078	-0.0392232
0.622928		-0.186494		0.193686	-0.1089		0.0368014		0.286142		-0.104294	0.0246045		-0.032088		0.074454		0.0657131	-0.0684091
0.362813		-0.125551		0.240071	-0.158706		0.0702588		0.443541		-0.0169536	-0.037123		0.101788		0.133213		0.0221955	-0.0167767
0.155847		-0.190182		0.195986	-0.0862904		0.0663171		0.432901		0.008237	0.00965041		0.012072		0.124909		-0.0451818	-0.0617247
0.199315		-0.181035		0.130248	-0.149569		-0.0922597		0.621597		-0.140068	-0.0455052		-0.026077		0.542676		-0.0807569	-0.115901
0.281744		-0.148662		0.0320508	-0.165943		-0.050324		0.671999		-0.13451	-0.0385017		-0.0946543		0.274596		-0.0879148	0.0231829
0.3749		-0.13932		0.0729195	-0.143428		-0.079646		0.371059		-0.10312	0.0467992		-0.0546466		0.36593		-0.0653918	-0.0062253
0.222192		-0.190311		0.130892	-0.230161		0.01939		0.56024		-0.138638	-0.14624		-0.0821461		0.224071		-0.0840607	-0.188765
0.072353		-0.149803		0.184528	-0.132979		-0.113724		0.58316		-0.0732628	0.0637919		-0.0938315		0.455526		-0.0581107	-0.0436118
0.114432		-0.264883		0.239125	-0.165665		-0.145978		0.614815		-0.150263	-0.119373		-0.160382		0.562081		-0.0733932	-0.0729951
0.15604		-0.250427		0.0691924	-0.13143		-0.0815103		0.504391		-0.106867	0.0654439		-0.0368812		0.201943		-0.0871407	-0.0130134
-0.010686		-0.212888		0.235467	-0.160634		-0.0335791		0.291004		-0.147234	0.0780999		-0.0076536		0.0820226		-0.0712776	-0.0436234
0.374398		-0.168463		0.201242	-0.131948		-0.0434096		0.680699		-0.103411	0.0492845		-0.0327721		0.300933		0.00423441	-0.0733022
0.371842		-0.150762		0.262697	-0.155095		-0.104145		0.542419		-0.0404376	-0.0657087		-0.0745038		0.18185		0.0373729	-0.0436183
0.237702		-0.199864		0.223496	-0.101512		-0.0504793		0.713163		-0.0012353	-0.0649017		-0.0746422		0.565873		0.079941	-0.0369441
0.0718834		-0.124772		0.209758	-0.0814668		-0.062025		0.486274		-0.10521	-0.0061474		-0.115406		0.177837		0.0279249	-0.0702501
0.172672		-0.0754065		0.161914	-0.140608		-0.121152		0.61824		-0.12598	0.0218335		-0.136813		0.598681		-0.0444847	0.0057007
0.16672		-0.149243		0.231325	-0.188436		-0.0452902		0.626579		-0.0005077	-0.0143169		-0.0775489		0.242129		0.038972	-0.0434713
0.447142		-0.206046		0.231656	-0.133699		-0.136924		0.393378		-0.0930723	0.00375511		-0.152939		0.260244		-0.049878	-0.0126259
0.223596		-0.161449		0.151209	-0.12761		-0.0304351		0.516069		-0.0415804	0.0745479		0.0139898		0.196825		-0.0014511	-0.029282
0.215864		-0.207393		0.120979	-0.140357		-0.0829848		0.458467		-0.0515851	-0.0057159		-0.133828		0.137635		-0.100565	-0.0324265
0.274288		-0.167968		0.186934	-0.156511		0.00073371		0.258762		-0.130464	-0.0628801		-0.0122722		0.0894165		0.0139929	-0.131888
0.16111		-0.147267		0.123207	-0.127908		-0.0925764		0.500613		-0.111728	-0.030099		-0.139658		0.162533		-0.0422673	-0.0219916
0.307884		-0.232641		0.166921	-0.13236		-0.0085811		0.704226		-0.0591007	-0.0019257		-0.0289436		0.67917		0.0281887	-0.0929728
0.186819		-0.159633		0.0947246	-0.191487		-0.104021		0.698973		-0.193522	-0.0923525		-0.0785433		0.244087		-0.0744107	-0.0653331
0.0700067		-0.137799		0.180088	-0.118345		-0.0812166		0.465013		-0.0930059	0.0330452		-0.105228		0.113185		0.0221209	-0.0222423
0.15536		-0.135701		0.274791	-0.173815		0.0302676		0.682709		-0.137894	-0.0676367		-0.0337333		0.106762		-0.0263807	-0.118738
0.170742		-0.195972		0.211739	-0.103986		-0.101736		0.322171		-0.147727	0.088345		-0.11908		-0.0049247		-0.0976863	0.0185676
0.091341		-0.145014		0.163823	-0.157011		-0.090322		0.652957		-0.0269831	-0.039596		-0.0650495		0.287175		-0.0154188	-0.0223664
0.0561295		-0.136182		0.372321	-0.12168		-0.0772408		0.642308		-0.0666116	-0.0340536		-0.0664733		0.255106		0.0398635	-0.12633
0.395592		-0.123592		0.201776	-0.0964691		0.0103404		0.795978		-0.0389176	0.0104712		-0.0081899		0.280489		-0.0627421	-0.0163038
0.0481575		-0.19376		0.166688	-0.0293266		-0.0684007		0.427295		-0.0017405	0.0030194		-0.116809		0.128116		-0.0103914	-0.0456974
0.186197		-0.150299		0.102216	-0.115145		-0.113898		0.796455		-0.128862	-0.0320936		-0.13057		0.202206		-0.0077613	0.016407
0.327748		-0.105811		0.158824	-0.0859855		0.028733		0.455717		-0.0631527	0.0298009		-0.0351935		0.152709		-0.0423647	-0.0240062
0.361913		-0.176114		0.185914	-0.166339		-0.0999613		0.523222		-0.0523451	0.0510386		-0.126838		0.161703		0.00649728	-0.004403
0.168291		-0.0958424		0.148904	-0.100951		-0.0723099		0.806813		0.00385025	-0.0173261		-0.009331		0.329759		-0.0590352	-0.0004346
0.199451		-0.22616		0.256076	-0.163831		-0.0353948		0.200715		-0.0016121	-0.0701869		-0.101185		0.00917674		-0.0365521	-0.0168763
0.647935		-0.16324		0.109068	-0.061804		0.0126322		0.541628		-0.0511847	-0.0307592		-0.0429825		0.114008		-0.0461096	0.0258399
0.297587		-0.134914		0.1575	-0.102259		0.0413597		0.80492		-0.117156	-0.024865		-0.049994		0.369609		-0.0741597	-0.069162
0.290529		-0.164195		0.208925	-0.132814		-0.0469265		0.513671		-0.101834	-0.0326688		-0.0184856		0.218628		-0.039361	-0.0128155
0.175645		0.0502382		0.123925	-0.159032		0.00057445		0.772593		-0.009193	-0.0599544		-0.0664958		0.335262		0.00939645	-0.0588638
0.214303		-0.074182		0.114252	-0.150725		-0.124242		0.544773		-0.0093769	-0.0796226		-0.207153		0.231148		0.0196364	-0.119324
0.172441		-0.181411		0.207746	-0.183427		-0.0440937		0.619165		-0.0607148	-0.0377738		-0.0611148		0.237161		-0.0231044	-0.0514496
0.245336		-0.16597		0.250898	-0.122849		0.0425212		0.481181		-0.0124659	-0.0591221		-0.0292238		0.209426		0.113204	-0.0469157
0.126456		-0.157562		0.0366303	-0.133535		0.00844906		0.351571		-0.10483	-0.0254051		-0.002896		0.0863205		-0.0875764	-0.120312
0.229745		-0.21652		0.147885	-0.104695		-0.0872177		0.633808		-0.113515	0.03835		-0.0755472		0.440308		-0.0196428	-0.0085514
0.154012		-0.150718		0.28394	-0.138689		-0.0623132		0.653463		-0.0970909	0.020473		-0.0436278		0.25321		-0.037217	-0.0059435
0.335846		-0.110788		0.253628	-0.113509		-0.042241		0.526737		-0.0632719	0.00063409		-0.0777242		0.233042		0.0415966	-0.0626773
0.186318		-0.147849		0.108155	-0.0809336		0.0171127		0.409436		-0.101938	0.0075432		-0.0141313		0.127759		-0.122335	-0.0769171
0.168129		-0.147294		0.332046	-0.126799		-0.0969682		0.619012		-0.0326145	0.0807931		-0.0313372		0.270755		0.0380137	-0.067168
0.38922		-0.174249		0.21945	-0.15382		-0.0417515		0.403524		-0.0936811	0.00094234		-0.0468519		0.231232		-0.051722	-0.0556318
0.175316		-0.18321		0.212386	-0.119515		0.110466		0.424261		-0.204533	-0.0987313		0.0565315		0.228864		-0.133392	-0.0999875
0.397367		-0.169681		0.217837	-0.153183		-0.100186		0.377178		-0.042682	-0.0555039		-0.0966523		0.188608		-0.0387693	-0.0706952
0.405564		-0.11834		0.165578	-0.153471		-0.0726705		0.60253		-0.0727616	0.010711		-0.105088		0.39453		-0.0499547	-0.0272362
0.111774		-0.158142		0.339854	-0.166238		-0.0496623		0.783707		-0.0678652	-0.0069206		-0.0650723		0.268293		0.00181122	-0.113317
0.122041		-0.136416		0.277153	-0.185736		-0.112871		0.688427		-0.132453	0.0149333		-0.0707584		0.268365		-0.0603286	0.0487234
0.0269305		-0.129278		0.0518394	-0.185486		-0.103452		0.388134		0.0004606	-0.0873419		-0.0498362		0.0967291		0.0284666	-0.103139
0.355528		-0.165962		0.267144	-0.185198		0.043559		0.487826		-0.108272	-0.0829897		-0.0177351		0.138827		-0.0535769	-0.13938
0.160888		-0.105173		0.400373	-0.176129		-0.017216		0.401617		-0.0641724	-0.0344673		-0.102242		0.126994		-0.005381	-0.0511662
0.164697		-0.175251		0.167923	-0.134063		-0.100152		0.591321		-0.0534046	-0.0605915		-0.0766334		0.230532		-0.0286738	-0.0587648
0.110351		-0.113582		0.197952	-0.141408		0.0500409		0.331783		-0.0929424	-0.0588995		-0.114946		0.0828364		-0.0276578	-0.101698
0.226173		-0.179668		0.253766	-0.142711		-0.0612292		0.324926		-0.0315361	0.0217955		-0.0380516		0.0884206		-0.0205553	-0.0074919
0.225716		-0.199488		0.135544	-0.145553		-0.0995997		0.458082		-0.0735364	-0.0164611		-0.0114966		0.213919		0.00275133	-0.0531581
0.455532		-0.176108		0.209728	-0.135669		-0.129322		0.612125		-0.0133943	-0.0236078		-0.0798257		0.569241		-0.0546032	-0.111892
0.18344		-0.190459		0.297037	-0.170563		-0.0293667		0.640384		-0.0876637	-0.0016466		-0.12893		0.784013		0.0595822	-0.0613465
0.307051		-0.153927		0.27269	-0.159929		-0.0368548		0.447485		-0.129399	-0.121796		-0.109947		0.218354		-0.0464372	-0.0900902
0.549925		-0.148948		0.193589	-0.150342		-0.0591458		0.440622		-0.0117281	-0.0766854		-0.105124		0.276946		0.0560583	-0.0759945
0.225003		-0.0837698		0.203594	-0.163913		-0.0589821		0.269041		-0.0353059	-0.0918252		-0.064455		0.0191722		-0.0051904	-0.0883082
0.151063		-0.153186		0.228005	-0.112344		-0.0906048		0.745893		-0.0185099	0.0650433		-0.0274334		0.282452		0.0367512	-0.0150281
0.226555		-0.140833		0.125247	-0.104317		0.021885		0.385951		-0.128081	-0.0304535		-0.0558387		0.223371		0.0179306	-0.0041206
0.19456		-0.154934		0.115046	-0.101453		-0.11811		0.521326		-0.109596	-0.0741339		-0.0834133		0.243069		-0.0245989	-0.105916
0.399044		-0.213695		0.204349	-0.0730943		-0.0822319		0.524552		-0.130746	-0.0056574		-0.0599752		0.474495		-0.0466691	-0.0885665
0.239233		-0.152746		-0.02986	-0.0848809		-0.0230897		0.524854		-0.0130411	-0.0163688		-0.0005101		0.133923		-0.03708	-0.0408723
0.174973		-0.169335		0.19453	-0.144506		-0.0824345		0.477462		-0.0678813	-0.0474691		-0.12157		0.147143		-0.0060028	-0.101781
0.174116		-0.190666		0.292377	-0.107918		-0.0986801		0.323166		-0.0185491	0.0197008		-0.0860457		0.139651		0.00742291	-0.0143142
0.193441		-0.190681		0.223332	-0.135224		-0.0772027		0.454695		-0.0810393	-0.0233832		-0.0745363		0.518859		-0.0689794	-0.0460821
0.364689		-0.198983		0.113925	-0.176293		0.0448175		0.520648		-0.173551	-0.106694		-0.0087689		0.149754		-0.106085	-0.145104
0.454758		-0.195876		0.173846	-0.141946		-0.183065		0.288264		-0.0995971	-0.0661709		-0.149383		0.422712		0.00793732	-0.0837256
0.0850737		-0.0870493		0.14798	-0.0942626		-0.1215		0.347573		-0.0433542	0.0588858		-0.108746		0.0540016		0.0454498	-0.0040631
0.292356		-0.0717659		0.145464	-0.0940791		-0.019036		0.612845		0.0184122	0.018993		-0.100716		0.191507		0.0193376	-4.52e-06
0.244612		-0.159832		0.141876	-0.0582138		-0.0970152		0.419984		-0.0600536	0.0138709		-0.0640726		0.542577		-0.0851161	-0.0115913
0.0902308		-0.202297		0.161506	-0.174837		-0.151674		0.220466		-0.131173	-0.0842172		-0.0666929		0.0714552		-0.05511	-0.0887121
0.184909		-0.203128		0.147243	-0.107342		-0.0498206		0.405459		0.0247873	-0.047677		-0.0580672		0.55233		-0.0574793	-0.0660165
0.129782		-0.127133		0.117542	-0.0573023		-0.103881		0.327232		0.0105725	-0.0640457		-0.162008		0.100142		-0.0063061	-0.0905903
0.380309		-0.199153		0.190026	-0.121478		-0.0662263		0.375242		0.0267301	-0.0218515		-0.0197786		0.192963		-0.0308767	-0.0427466
0.287809		-0.205332		0.0612733	-0.166139		-0.11054		0.271818		-0.139055	-0.0969541		-0.0701784		0.0206561		-0.0678949	-0.150757
0.242764		-0.201658		0.349091	-0.166182		-0.0305875		0.523077		-0.164256	-0.0374031		-0.151849		0.504297		0.0147937	-0.102868
0.319161		-0.227059		0.128777	-0.160247		-0.0919207		0.52021		-0.0602297	-0.0041208		-0.0924822		0.635799		-0.055759	-0.080929
0.244307		-0.186226		0.13062	-0.204285		-0.0555642		0.553432		-0.0681042	-0.1445		-0.053896		0.244833		0.0217684	-0.112964
0.213116		-0.182797		0.135683	-0.118353		-0.0598953		0.554084		-0.0884006	-0.0478155		-0.0804738		0.480524		-0.043979	-0.107954
0.166394		-0.193955		0.2228	-0.0987908		0.0191194		0.438486		-0.0454119	-0.0636934		-0.0376056		0.656587		0.0139889	-0.0904505
0.034669		-0.0606932		0.238972	-0.0984084		-0.122456		0.357972		-0.154892	-0.0777257		-0.119679		0.126275		-0.121394	-0.0434814
0.275375		-0.172074		0.0891783	-0.138812		0.0414733		0.347098		-0.0762358	0.0690338		0.00787191		0.201748		-0.0682389	-0.0442687
0.227282		-0.133918		0.170101	-0.117161		-0.149026		0.344443		-0.0672247	0.00675909		-0.063858		0.0354334		0.0296689	-0.0908042
0.230762		-0.14743		0.342073	-0.0883573		-0.104741		0.446681		-0.0273378	0.0162225		-0.12869		0.212883		-0.0113328	-0.0329578
0.318069		-0.1878		0.339508	-0.126232		-0.130381		0.640676		-0.108644	-0.0286302		-0.0720267		0.328719		-0.053179	-0.0966992
0.504023		-0.216071		0.092264	-0.114452		-0.101377		0.373263		-0.0822611	-0.0488133		-0.10428		0.382268		-0.101134	-0.0440469
0.250086		-0.204579		0.195846	-0.128234		0.014962		0.589977		-0.0687994	-0.0214902		-0.0161884		0.282928		-0.0188614	-0.0718709
0.201346		-0.152045		0.177606	-0.0430371		-0.0687558		0.400006		-0.0993748	0.110381		0.0197724		0.122887		0.0263149	0.0392659
0.322626		-0.0902726		0.242367	-0.0777853		-0.0965361		0.490912		-0.0642123	0.0745916		0.0171765		0.204689		-0.0966517	0.0562336
0.394685		-0.12666		0.175327	-0.124596		-0.0657269		0.527859		-0.0786324	-0.0182496		-0.0779788		0.207586		-0.071834	-0.117102
0.249052		-0.159		0.111969	-0.113168		-0.0709201		0.408963		-0.0790612	0.022715		-0.0840526		0.140048		-0.017121	-0.0346975
0.244691		-0.184789		0.129441	-0.0844237		-0.0250166		0.583635		-0.0477935	-0.064556		-0.0948059		0.59431		-0.0783284	-0.0843567
0.213276		-0.1337		0.153757	-0.121029		-0.105077		0.506211		-0.0372279	-0.0340078		-0.145013		0.167155		-0.0400671	-0.0757572
0.300384		-0.147926		0.232706	-0.147204		-0.0173746		0.582324		-0.0668276	-0.0243283		-0.0665781		0.319323		0.0111979	-0.0623071
0.241682		-0.107536		0.0935888	-0.096489		-0.0741557		0.441086		-0.0864265	-0.03533		-0.122985		0.224339		-0.0474522	-0.0182348
0.212397		-0.12453		0.173283	-0.0796738		-0.0787141		0.391962		-0.0712933	0.0436778		-0.111325		0.137486		0.0265834	-0.0151068
0.0568819		-0.195396		0.112284	-0.161973		-0.0161073		0.428545		-0.0473556	-0.0298461		0.0005752		0.234751		-0.0605071	-0.110918
0.249308		-0.136707		0.196258	-0.153622		-0.0058491		0.423191		-0.0405999	-0.10265		-0.0672854		0.158734		-0.0540565	-0.104312
0.26066		-0.0966275		0.21148	-0.153556		-0.121332		0.52175		-0.060213	-0.0466186		-0.107185		0.185482		-0.0476049	-0.125687
0.1595		-0.199905		0.251301	-0.193399		-0.0727414		0.394846		-0.144124	-0.0587389		-0.146759		0.0523371		-0.0429324	-0.150906
0.650716		-0.164977		0.133939	-0.139318		0.153248		0.396061		-0.107989	-0.0428321		0.00947199		0.0738664		-0.0834367	-0.0691073
0.174565		-0.219461		0.176332	-0.1266		-0.0688938		0.395759		-0.0823885	-0.0091516		-0.0981735		0.0987782		-0.0577156	-0.058869
0.400393		-0.176749		0.16058	-0.136044		-0.177876		0.558035		-0.108283	-0.0362626		-0.160413		0.137815		-0.0370339	-0.0777895
0.387026		-0.167147		0.147457	-0.211914		0.0198232		0.373024		-0.0674018	-0.12997		-0.0263426		0.12304		-0.0348008	-0.159013
0.0672879		-0.136272		0.279041	-0.157046		-0.125649		0.474655		-0.106658	-0.0406939		-0.123063		0.180213		-0.0064946	-0.0955275
0.134803		-0.133296		0.176288	-0.126038		-0.0885474		0.41494		-0.105255	-0.0917836		-0.10743		0.0742382		-0.0308734	-0.0568913
0.238047		-0.159867		0.254231	-0.12836		-0.0519268		0.245451		-0.120754	-0.0375632		-0.107195		0.0545377		-0.0448239	0.0952485
0.163064		-0.164267		0.137659	-0.121952		-0.0434386		0.779359		-0.14647	-0.0209961		-0.117875		0.637481		-0.0567202	-0.0225779
0.428438		-0.194311		0.211909	-0.113689		-0.0436478		0.411675		-0.131456	-0.0467237		-0.0696791		0.168277		-0.0419058	-0.0399717
0.206555		-0.172332		0.122741	-0.208011		-0.0553115		0.503803		-0.0993524	-0.149276		-0.0689704		0.275772		-0.0178986	-0.154966
0.273589		-0.182141		0.0121079	-0.180725		-0.0460986		0.605774		-0.0725531	-0.0385885		-0.0280285		0.129538		-0.0678952	-0.041508
0.347001		-0.101707		0.124927	-0.179199		-0.0539433		0.565662		-0.144771	-0.026844		-0.0334632		0.198378		-0.126918	-0.0613037
0.100329		-0.232658		0.339273	-0.162482		-0.120047		0.498655		-0.119069	-0.047681		-0.121033		0.576849		-0.0785515	-0.0600166
0.0922266		-0.171589		0.177696	-0.14708		-0.0940724		0.45528		-0.0746541	-0.0168278		-0.0997057		0.196729		-0.0857902	-0.0644454
0.272822		-0.218643		0.167379	-0.184382		-0.0117252		0.27629		-0.052135	0.0038513		-0.0664125		0.0305353		-0.0449144	-0.0192532
0.193502		-0.171454		0.149728	-0.164206		-0.104309		0.38142		-0.0533397	-0.0365151		-0.102864		0.0411221		-0.018659	-0.0491805
0.39614		-0.124717		0.280776	-0.131154		-0.0669347		0.328113		-0.0776783	-0.022281		-0.0633887		0.0582361		-0.0083859	-0.0142937
0.167872		-0.193809		0.075141	-0.0884013		0.0378085		0.690191		-0.0146083	-0.0738956		0.0154804		0.257228		-0.0405978	-0.0215139
0.236364		-0.113962		0.513882	-0.132525		-0.0348521		0.406254		-0.0688579	0.0105045		-0.0583394		0.0660509		0.00078441	-0.0335311
0.228981		-0.191561		0.192485	-0.137762		-0.0845388		0.541009		-0.171135	0.0625312		-0.0630937		0.12116		-0.0028658	-0.0342611
0.260556		-0.156332		0.173685	-0.140984		-0.0332707		0.430117		-0.124614	-0.0900082		-0.0474451		0.15242		-0.134287	-0.0782969
0.391204		-0.169491		0.154563	-0.162465		-0.0661574		0.330413		-0.0041931	-0.054124		-0.111028		0.0154958		-0.0466841	-0.0277772
0.223812		-0.185738		0.200309	-0.159393		-0.0416985		0.52203		-0.120957	-0.0247878		-0.0025837		0.121733		-0.0621379	-0.0977793
0.199417		-0.201775		0.197797	-0.144043		-0.0257713		0.604735		-0.0567646	0.0655283		-0.103714		0.22579		-0.0241963	-0.0063319
0.209473		-0.180451		0.210083	-0.13545		-0.164673		0.462344		-0.0208221	-0.0464628		-0.118366		0.204347		-0.0564544	-0.0615305
0.49942		-0.227247		0.279367	-0.152384		0.047815		0.522685		-0.0136181	-0.0443		-0.0849887		0.504062		-0.0182933	-0.0815796
0.141458		-0.263528		0.244396	-0.129693		-0.114956		0.340229		-0.0967242	-0.0032981		-0.109041		0.648585		-0.0091525	-0.0134366
0.251617		-0.130754		0.125908	-0.102398		-0.118271		0.429866		-0.100915	-0.0030977		-0.0207954		0.135699		-0.031082	-0.0983058
0.123914		-0.145427		0.077951	-0.137749		-0.0656866		0.300087		-0.129747	0.0270262		-0.0757067		0.0348609		-0.0682843	0.0200309
0.212559		-0.166901		0.105866	-0.15985		-0.118065		0.471399		-0.115775	-0.0689096		-0.040956		0.158669		-0.0986007	-0.0957422
0.0983607		-0.158537		0.133819	-0.115104		-0.0254667		0.502093		-0.103349	-0.0520703		-0.0598082		0.165721		-0.0447719	-0.0886879
0.298842		-0.14039		0.00143391	-0.156003		-0.0906131		0.776183		-0.132757	0.120324		-0.031371		0.34447		-0.0851715	0.0195785
0.250744		-0.188026		0.23882	-0.147567		-0.135789		0.396291		-0.132957	-0.0077917		-0.106955		0.166818		0.0362632	-0.0274232
0.117104		-0.225191		0.137089	-0.122174		-0.136917		0.294905		-0.1329	-0.0008138		-0.128574		0.0324176		-0.0342578	-0.0767783
0.233132		-0.141246		0.173096	-0.198239		-0.110424		0.436446		-0.0269629	-0.0915195		-0.0320674		0.080631		-0.0230014	-0.141253
0.36835		-0.159895		0.191206	-0.146145		0.0467449		0.486782		-0.0351778	0.10915		-0.081723		0.162341		0.0474793	-0.0045415
0.32685		-0.136206		0.155038	-0.180144		-0.0691445		0.473018		-0.0744306	-0.0285885		-0.0811056		0.510153		-0.0302882	-0.0805928
0.158453		-0.151749		0.136321	-0.147279		-0.0580431		0.558688		-0.0653628	-0.115843		-0.0663238		0.230949		-0.0198408	-0.105872
0.169129		-0.105609		0.17564	-0.171416		-0.0097041		0.414436		-0.0362266	-0.0180878		-0.109836		0.176905		-0.096742	-0.105878
0.0208618		-0.198496		0.18581	-0.179275		-0.0663305		0.425763		-0.0024079	-0.112938		-0.129846		0.10792		-0.0120933	-0.0816228
0.264812		-0.153669		0.109406	-0.141009		-0.0913569		0.424018		-0.149818	0.0316836		-0.175789		0.102224		0.0450978	-0.0207608
0.208597		-0.188088		0.371448	-0.114969		0.0194574		0.425262		-0.179173	0.00085358		-0.0147664		0.0740815		-0.0895975	-0.0004305
0.1263		-0.191331		0.15958	-0.189981		-0.0903582		0.632867		-0.0189762	-0.0645903		-0.0566248		0.293305		-0.0139763	-0.0625762
0.239505		-0.170124		0.126518	-0.117282		-0.0411786		0.483131		-0.0854151	0.0572126		-0.0402149		0.572154		-0.0902774	0.0172756
0.502616		-0.164877		0.158282	-0.173791		0.0395929		0.442587		-0.178099	-0.0057062		0.00662959		0.270529		-0.0437966	-0.031387
0.148306		-0.179313		0.214524	-0.202639		-0.0600837		0.577654		-0.0065886	-0.0394586		-0.097318		0.16953		-0.0124308	-0.0898608
0.215889		-0.189664		0.10463	-0.11287		-0.113548		0.663274		-0.0833128	0.018061		-0.0397425		0.215662		-0.0353119	-0.0501889
0.458996		-0.15846		0.131489	-0.117093		-0.0205215		0.508358		-0.0907258	-0.0725909		-0.0759046		0.165088		-0.0578162	-0.104749
0.334543		-0.212806		0.114948	-0.139411		0.00329284		0.459701		-0.215532	-0.0853319		-0.0219443		0.225929		-0.159832	-0.0847855
0.260216		-0.244538		0.278125	-0.08615		-0.0301207		0.610976		-0.0451593	-0.0950332		-0.0510308		0.685626		-0.0607665	-0.0345935
0.0896078		-0.15361		0.193118	-0.122299		-0.11073		0.56605		-0.101109	0.0210235		-0.144186		0.226208		-0.0416185	-0.0135388
-0.0017392		-0.141561		0.13184	-0.184559		-0.103433		0.44149		-0.0517034	-0.144379		-0.124814		0.173898		-0.0919674	-0.114706
0.338154		-0.132172		0.224761	-0.164181		-0.0347301		0.734584		-0.106026	-0.0995191		-0.0295802		0.253574		-0.0924898	-0.12157
0.107046		-0.120963		0.154407	-0.211889		-0.123031		0.52784		-0.153361	0.00263849		-0.0589541		0.568414		-0.0530369	-0.066901
0.15588		-0.146001		0.1856	-0.188357		-0.0530678		0.553125		-0.093932	-0.0397676		-0.0881609		0.187647		-0.0731937	-0.106817
0.215436		-0.172137		0.203619	-0.172224		-0.0557799		0.488859		-0.0895391	-0.0528086		-0.100795		0.198536		-0.0140473	-0.0690567
0.182791		-0.182187		0.122801	-0.151508		-0.120485		0.471025		-0.0637155	-0.0666367		-0.113384		0.169583		-0.0333757	-0.0820949
0.0912432		-0.147817		0.228269	-0.155624		-0.127057		0.478406		-0.0976892	0.0464364		-0.0904755		0.110786		-0.0300065	0.00772083
0.239927		-0.165312		0.153535	-0.0905546		-0.0636131		0.515563		-0.0797456	0.00672571		-0.0004902		0.0638632		-0.0679541	0.00480579
0.162618		-0.162728		0.251802	-0.150197		-0.0416811		0.355771		-0.057907	0.0252735		-0.0458911		0.145496		-0.0207177	-0.0648991
0.167371		-0.162386		0.167529	-0.1312		-0.11286		0.46192		0.005606	-0.0550659		-0.168966		0.125019		0.007927	-0.0577741
0.239162		-0.15743		0.293175	-0.158891		0.0344836		0.430748		-0.0670751	-0.0807716		-0.0484386		0.22797		-0.0537362	-0.0526718
0.26927		-0.166233		0.110415	-0.161649		-0.0423364		0.23445		-0.0435466	-0.143088		-0.05094		0.054543		-0.0162078	-0.173526
0.207425		-0.144087		0.136082	-0.15182		-0.016282		0.282504		-0.0524883	-0.110254		-0.107586		0.0747807		0.0337812	-0.0663391
0.158617		-0.140385		0.0889883	-0.157029		-0.10494		0.56002		-0.130818	-0.100812		-0.100479		0.242229		-0.0431053	-0.0549192
0.142788		-0.239342		0.227592	-0.170712		-0.102348		0.256282		-0.0724056	-0.0675548		-0.0678243		0.202383		-0.0416397	-0.0977891
0.357755		-0.20002		0.201442	-0.0941331		-0.0653724		0.777029		-0.0959006	0.0606178		-0.0634007		0.836414		-0.07634	-0.0229565
0.342055		-0.183777		0.170551	-0.0977421		-0.0624348		0.44506		-0.0571718	-0.0186952		-0.0996189		0.42988		0.0259135	-0.135863
0.280832		-0.170155		0.197835	-0.207125		0.00159442		0.533244		-0.0336347	-0.0741827		-0.0269309		0.240221		0.0328825	-0.132142
0.32457		-0.152923		0.171557	-0.134029		-0.0595775		0.484744		-0.116419	-0.0730199		-0.0374334		0.160122		-0.0005062	-0.0309747
0.107258		-0.166372		0.222695	-0.113454		-0.177868		0.5632		0.060237	0.071678		-0.194208		0.278641		-0.0006829	0.0473311
0.280969		-0.136381		0.249753	-0.102535		-0.113062		0.534293		-0.0173458	-0.0116823		-0.117043		0.240789		-0.0228315	-0.0522647
0.173308		-0.157534		0.173152	-0.118887		-0.114076		0.616084		-0.0674196	0.00683373		-0.0275086		0.29393		0.0266836	0.0327668
0.64939		-0.181359		0.167818	-0.14904		-0.0850006		0.449463		-0.0672183	0.00601951		-0.0258378		0.1375		-0.034255	-0.0051445
0.139938		-0.214829		0.281037	-0.133962		-0.0347421		0.503893		-0.020439	0.0244298		-0.100747		0.550519		-0.0037867	0.0143208
0.279019		-0.0863953		0.218049	-0.143896		-0.0590622		0.526968		-0.0526539	-0.0408426		-0.152916		0.193748		-0.0129962	-0.0201565
0.216295		-0.153282		0.150554	-0.203454		-0.0665541		0.442721		-0.0921575	-0.0041235		-0.0516158		0.224967		-0.0596384	-0.0463032
0.0648534		-0.145406		0.357071	-0.124966		-0.114878		0.494242		0.0597034	-0.011222		-0.149476		0.176943		0.0390587	-0.0320748
0.212183		-0.144328		0.267301	-0.160109		-0.0444541		0.464381		-0.0414626	-0.0416159		-0.0616761		0.148025		-0.0264831	-0.114241
0.120533		-0.173368		0.156969	-0.113153		-0.0029406		0.430705		-0.102808	-0.0373904		-0.0554993		0.114656		-0.0789987	-0.113423
0.0627089		-0.157901		0.132686	-0.186719		-0.0118534		0.491718		-0.130221	-0.0522419		-0.0004282		0.193323		-0.103558	-0.0958673
0.126572		-0.184134		0.246981	-0.163878		-0.0484762		0.375546		-0.104382	-0.0241813		-0.0396491		0.184478		-0.0029169	-0.0846852
0.171569		-0.160808		0.20889	-0.199943		-0.0442119		0.659519		-0.146307	-0.0928982		-0.0792334		0.23518		-0.0846071	-0.106555
0.171188		-0.130317		0.183471	-0.0424788		-0.110305		0.61262		-0.16629	0.091329		-0.114951		0.184844		-0.031297	-0.0334118
0.199199		-0.145945		0.258394	-0.121462		-0.129397		0.394223		-0.122382	0.052751		-0.0637899		0.0840689		0.0340917	-0.0172493
0.194656		-0.263836		0.210209	-0.167596		-0.125927		0.61106		-0.181942	0.05751		-0.116201		0.208299		-0.0526365	0.018036
0.170009		-0.0550759		0.1495	-0.0640165		-0.0939963		0.59243		-0.142784	0.0357973		-0.0574511		0.268237		-0.0681189	0.0729354
0.160096		-0.175515		0.249816	-0.165923		-0.0918698		0.391423		-0.0157871	-0.0352737		-0.0399184		0.182852		-0.0444415	-0.0386242
0.213614		-0.153733		0.226657	-0.144786		-0.143613		0.472515		0.0412776	-0.0745078		-0.112285		0.112421		0.0599444	-0.0608569
0.0981388		-0.128564		0.0456937	-0.12001		-0.0601679		0.494249		-0.0738852	-0.049082		-0.0965245		0.262027		-0.121924	-0.0413421
0.144711		-0.176912		0.170865	-0.14236		-0.116854		0.538274		-0.0877576	0.00561235		-0.13087		0.734956		-0.0497848	-0.0559863
0.185707		-0.165754		0.165552	-0.0688896		-0.0028267		0.400182		-0.0296651	-0.0643234		-0.031227		0.0634846		0.0449925	-0.061675
0.203771		-0.224383		0.128966	-0.16923		0.0043042		0.553012		-0.0475757	-0.0039729		0.00733138		0.600076		-0.0230914	-0.120903
0.0445527		-0.0856978		0.143883	-0.218588		-0.115664		0.594789		-0.0290595	-0.0668439		-0.0967239		0.32861		-0.0307786	-0.120721
0.12535		-0.0893616		0.180616	-0.130245		-0.107058		0.708157		-0.0951494	-0.0644861		-0.0588927		0.263922		-0.112874	-0.0651478
0.182918		-0.182515		0.1132	-0.133211		-0.0373589		0.663511		0.0176174	-0.0727823		-0.0456171		0.482496		-0.0049842	-0.0703902
0.177973		-0.237023		0.137641	-0.149301		-0.146411		0.480513		-0.0501008	-0.050527		-0.0567654		0.181381		-0.0386015	-0.0263535
0.158275		-0.191608		0.199023	-0.128117		-0.0368546		0.530153		0.0188116	-0.0370545		0.0215809		0.636146		-0.070703	-0.0541434
0.241609		-0.135914		0.185401	-0.148688		-0.11749		0.628651		-0.0265541	0.0112444		-0.128277		0.169742		-0.10713	-0.0659588
0.139568		-0.171729		0.167295	-0.142742		-0.185155		0.559303		-0.102685	-0.0990045		-0.129266		0.135855		-0.0813956	-0.0477888
0.135914		-0.228689		0.158017	-0.168946		0.00350084		0.657103		-0.0261602	-0.0605859		0.0157525		0.178183		-0.0163068	-0.0729319
0.249376		-0.20901		0.214736	-0.158832		-0.0106786		0.511867		-0.0983378	-0.0473935		-0.0607412		0.335153		-0.0042528	0.0306167
0.287224		-0.214497		0.185196	-0.184923		-0.0389492		0.479042		-0.110693	-0.1738		-0.0294674		0.105305		-0.004912	-0.111343
0.216625		-0.169098		0.296032	-0.0578678		0.00197706		0.604312		-0.0644357	0.00152408		-0.0745211		0.364929		-0.0286051	-0.0493232
0.330097		-0.126044		0.161941	-0.161552		-0.111941		0.446774		-0.0309688	0.101943		-0.126429		0.0936067		-0.0151127	-0.0103943
0.279157		-0.162406		0.122933	-0.148245		-0.0642939		0.564672		-0.14953	-0.0200016		-0.100946		0.173164		-0.0757382	-0.079132
0.282004		-0.167664		0.194142	-0.2076		-0.0764521		0.573704		-0.0213319	-0.0694588		-0.138765		0.230999		-0.0007835	-0.0729025
0.231238		-0.188212		0.219678	-0.125984		-0.099487		0.715169		-0.11995	-0.0373036		-0.0694637		0.305282		-0.0737928	-0.113201
0.186636		-0.168424		0.103668	-0.201086		-0.0057658		0.740364		-0.0613953	-0.0293854		-0.122442		0.218061		0.00823782	-0.126202
0.211718		-0.143609		0.34073	-0.176309		-0.014084		0.42525		-0.0555281	-0.0664136		-0.0310735		0.094103		-0.006326	-0.0648742
0.27444		-0.165432		0.265248	-0.12478		-0.0869721		0.284576		-0.149783	-0.0770674		-0.0517808		0.0616942		-0.0399705	-0.0789484
0.288444		-0.174438		0.13335	-0.164485		-0.109572		0.739545		-0.114157	-0.0930024		-0.0780875		0.62735		-0.013417	-0.0463153
0.205158		-0.169461		0.0830301	-0.18731		-0.127934		0.902046		-0.135657	-0.0156846		-0.130262		0.835772		-0.0745638	-0.0810369
0.173043		-0.130041		0.0493289	-0.0947386		-0.124204		0.479135		-0.0316174	0.0216953		-0.0712276		0.103454		-0.0352574	0.0263959
0.122466		-0.146753		0.200199	-0.171725		0.0283059		0.616966		-0.0497387	-0.0887875		-0.0863283		0.240106		-0.0004907	-0.101956
0.35524		-0.199567		0.0872493	-0.172901		-0.0674647		0.411461		-0.047347	-0.0106536		-0.0582574		0.0403772		-0.046164	-0.0130903
0.330916		-0.118494		0.124226	-0.122197		-0.0481314		0.543482		-0.0593148	-0.0507821		-0.0565742		0.441743		-0.0132401	-0.0870331
0.208546		-0.163529		0.239164	-0.175233		-0.0489929		0.584463		-0.142859	0.0738478		-0.0288957		0.287894		-0.113146	-0.0835727
0.315904		-0.210937		0.110213	-0.179743		0.0210301		0.464319		-0.0634213	0.041578		0.00959788		0.669867		-0.0189921	-0.0463661
0.274412		-0.207632		0.0793743	-0.0619121		-0.107933		0.330949		-0.142635	0.0201594		-0.0962907		0.117885		-0.0515683	-0.0277545
0.210407		-0.163293		0.145309	-0.118396		-0.0495406		0.73234		-0.0489477	-0.0028508		0.00183077		0.284018		-0.0393667	-0.0587307
0.38228		-0.150033		0.349278	-0.124501		-0.192247		0.661801		-0.0782669	0.0538546		-0.108144		0.227019		-0.0111623	-0.0447824
0.320081		-0.197137		0.198873	-0.186402		-0.0386407		0.655453		-0.0635059	-0.0234373		-0.0749102		0.302556		-0.0577808	-0.0944146
0.266878		-0.133451		0.122009	-0.160485		0.0891061		0.669712		-0.12734	0.104851		0.0284647		0.267166		-0.0638627	0.0351063
0.169285		-0.153092		0.344364	-0.0976116		-0.119052		0.616934		-0.180524	0.0644734		-0.115884		0.224882		-0.112544	0.0512585
0.320791		-0.173043		0.242896	-0.098842		-0.0681607		0.352881		-0.156238	-0.0395079		-0.103999		0.169656		-0.0269219	-0.0108152
0.32017		-0.145775		0.00322657	-0.119913		-0.055903		0.687884		-0.139661	-0.0175922		-0.123504		0.265607		-0.0795184	-0.0847241
0.175126		-0.209211		0.150575	-0.0738158		-0.0327877		0.696653		-0.0983514	0.00556769		-0.0241485		0.207126		-0.0116892	-0.0420819
0.17371		-0.237979		0.0641053	-0.11719		-0.170401		0.644636		-0.108325	-0.103723		-0.139314		0.518748		-0.0856218	-0.0454887
0.233169		-0.215839		0.17156	-0.154104		-0.0534916		0.65357		-0.136533	0.00201156		-0.0767954		0.564202		-0.0788748	0.00505423
0.1504		-0.160492		0.192419	-0.186824		-0.10912		0.69708		-0.10384	-0.0534346		-0.134928		0.76728		-0.0689082	-0.056564
0.180778		-0.179298		0.247881	-0.167032		-0.151706		0.421589		-0.164516	0.0180254		-0.115644		0.159691		-0.0475063	-0.0258062
0.106215		-0.192087		0.211084	-0.159649		-0.0554543		0.700034		-0.104155	-0.0031916		-0.0609965		0.255379		-0.0559434	-0.0604761
0.364141		-0.135272		0.169762	-0.193915		-0.10554		0.195317		-0.100878	-0.0800646		-0.0654041		0.020095		-0.0599474	-0.0385004
0.224965		-0.23259		0.24506	-0.113546		-0.129294		0.217787		-0.126318	-0.0034184		-0.0377701		-0.0033783		-0.0425322	-0.0401699
0.181601		-0.16443		0.18216	-0.15215		-0.0890746		0.5654		-0.146468	-0.04419		-0.113579		0.234261		0.0151454	-0.072504
0.15858		-0.25118		0.210881	-0.083387		-0.130135		0.598644		-0.0576322	0.0623154		-0.132202		0.34505		0.00073145	-0.0127878
0.104821		-0.119335		0.265795	-0.14971		-0.139075		0.530552		-0.0743527	-0.0230709		-0.13245		0.167222		0.0224895	-0.088222
0.247267		-0.0737798		0.246847	-0.0590071		-0.0433948		0.575731		-0.134332	-0.0270205		-0.110705		0.143945		0.0022524	-0.0343385
0.222004		-0.187656		0.146343	-0.0909553		-0.15642		0.718879		-0.142039	-0.0685946		-0.111946		0.358878		-0.113667	-0.0838187
0.151196		-0.116247		0.140448	-0.154807		-0.0257563		0.601439		-0.133199	-0.0914975		-0.0259708		0.217909		-0.0365728	-0.139254
0.0541138		-0.175483		0.141625	-0.10455		-0.16046		0.474067		-0.0371111	0.0407785		-0.188493		0.123032		-0.0682153	-0.0072719
0.393094		-0.226441		0.349327	-0.168159		-0.0068432		0.571723		-0.0239048	-0.0913519		-0.0871147		0.528586		-0.0308221	-0.167283
0.130668		-0.178442		0.131827	-0.140722		-0.0503086		0.419851		-0.0959539	-0.0140588		-0.116482		0.101751		-0.0730398	-0.078574
0.278324		-0.159987		0.245018	-0.162439		-0.0770613		0.686004		0.104033	-0.0590781		-0.0701987		0.535238		0.0130846	-0.13049
-0.0164467		-0.132904		0.173808	-0.169721		-0.0789677		0.640807		0.0686977	-0.0632241		-0.146386		0.343825		-0.0220736	-0.12153
0.277243		-0.157656		0.0921083	-0.127042		-0.0409102		0.277356		-0.162267	-0.0342776		-0.0678813		0.0245742		-0.0751557	-0.0852589
0.192062		-0.220324		0.154861	-0.13265		-0.0540263		0.741047		-0.0919054	-0.0399285		-0.104154		0.235463		-0.0173442	-0.113506
0.309676		-0.142611		0.195747	-0.0925003		-0.0210187		0.596085		-0.153764	0.0767855		-0.0498259		0.282892		-0.0689367	-0.0413032
0.347696		-0.131061		0.330279	-0.12714		-0.0601932		0.615062		-0.12097	-0.0368947		-0.0723153		0.262855		-0.0579397	-0.0419263
0.191363		-0.156087		0.139587	-0.126411		-0.0791772		0.447921		-0.0329634	0.071732		-0.0669291		0.445659		0.0164903	-0.0313612
0.183354		-0.178512		0.161819	-0.204503		-0.0478262		0.49926		-0.0964837	-0.149249		-0.0640811		0.118892		-0.0660203	-0.167793
0.145427		-0.181487		0.156511	-0.133285		-0.0703996		0.497936		-0.0538827	0.0234237		-0.0354421		0.226487		0.0318211	-0.0136909
0.320782		-0.143028		0.0868753	-0.085762		-0.048027		0.390973		-0.0984275	-0.0094469		-0.0600684		0.0972754		-0.0375909	-0.0764175
0.114654		-0.212105		0.123624	-0.132739		-0.0926883		0.276958		-0.088361	-0.0689672		-0.125717		0.00299619		-0.0761496	-0.0801384
0.293855		-0.0810063		0.233015	-0.12416		-0.0609339		0.661084		-0.0231708	0.0357742		0.00317384		0.440547		-0.0714698	-0.0447071
0.34376		-0.206377		0.101514	-0.180213		-0.158095		0.527592		-0.082936	0.00539082		-0.0943718		0.698267		-0.0601136	-0.0452087
0.312225		-0.157651		0.180564	-0.0851405		-0.131706		0.393322		-0.101981	0.0341595		-0.103198		0.200773		-0.0168132	0.0795796
0.302151		-0.215251		0.109353	-0.144365		-0.0116819		0.705461		-0.118171	-0.0971676		-0.0064237		0.607821		-0.0674261	-0.0863095
0.188669		-0.166475		0.185207	-0.125785		-0.0900533		0.308868		-0.177501	-0.017396		-0.0685287		0.135918		0.00579953	-0.0691893
0.232373		-0.179757		0.223194	-0.13215		-0.128463		0.34321		-0.090601	-0.0424409		-0.141398		0.0812024		-0.0359356	-0.125011
0.144636		-0.206144		0.113012	-0.105119		-0.154494		0.28922		-0.108991	0.100018		-0.117333		0.13672		-0.0782471	0.0716757
0.244923		-0.0993133		0.240195	-0.057302		0.0200578		0.512119		-0.129782	0.0967743		-0.0750789		0.238395		-0.0819441	-0.0113961
0.193699		-0.11954		0.115818	-0.172145		-0.0801373		0.415642		-0.0786015	-0.0797553		-0.0904683		0.151203		-0.0721621	-0.115732
0.213189		-0.211163		0.180778	-0.128677		0.0273741		0.665112		-0.0337867	0.0028791		0.0031759		0.265029		-0.0719662	-0.0245476
0.163725		-0.146806		0.211979	-0.129199		-0.145055		0.481266		-0.105965	0.0100451		-0.146549		0.47534		-0.0113659	-0.0659624
0.110546		-0.263432		0.39404	-0.057432		-0.0351337		0.430857		-0.0335482	-0.0894676		-0.105318		0.70571		-0.0217861	0.0037613
0.277312		-0.171364		0.126043	-0.0775682		-0.0723336		0.526145		-0.0625575	-0.068205		-0.0720365		0.0796335		-0.115943	-0.059158
0.330907		-0.168488		0.201883	-0.181081		-0.0008863		0.70592		-0.107854	0.00508013		-0.0389114		0.0849117		-0.142979	0.0102445
0.149717		-0.196827		0.137206	-0.104305		-0.0230986		0.555502		-0.0627741	-0.0629682		-0.0928465		0.201429		-0.0746365	-0.0387877
0.214017		-0.0848871		0.250982	-0.220627		-0.0151987		0.40487		0.00540205	-0.0389717		-0.0745238		0.232087		-0.0128968	-0.0893692
0.10245		-0.183723		0.168233	-0.132627		-0.0892154		0.600354		-0.0653607	-0.0341645		-0.142139		0.151875		-0.04011	-0.0074806
0.0979633		-0.0942214		0.166852	-0.0958505		-0.0671568		0.463425		0.00292087	0.00879312		-0.0502109		0.164255		-0.0336077	0.0110124
0.216883		-0.18032		0.108786	-0.158798		-0.0018164		0.496135		-0.0290507	-0.0254512		0.0583033		0.294241		-0.0151904	-0.0728116
0.13284		-0.182969		0.220986	-0.194857		-0.0216016		0.438709		-0.0756816	0.019705		-0.0974513		0.203206		-0.0295881	-0.071229
0.350615		-0.208228		0.250859	-0.108344		-0.0322762		0.681047		-0.0771891	0.101993		-0.0483177		0.631905		-0.0822871	-0.0025553
0.408409		-0.176226		0.203408	-0.131075		-0.0325727		0.563647		-0.0664599	-0.0640433		-0.0520148		0.609398		0.0286672	-0.0648295
0.276352		-0.180591		0.152036	-0.142275		0.0136513		0.409042		-0.0555615	-0.0216311		0.0331038		0.160036		0.00289611	-0.053347
0.191821		-0.115624		0.142534	-0.148121		-0.0477643		0.449108		-0.157076	-0.0592777		-0.0792246		0.20648		-0.0043437	-0.0889932
0.211389		-0.195691		0.180708	-0.111267		-0.0318195		0.748438		-0.0412269	0.00114093		-0.0272298		0.26546		-0.0417236	-0.0299333
0.283797		-0.191867		0.193599	-0.104142		-0.112028		0.624569		-0.0708026	-0.0095021		-0.0598163		0.273168		-0.0044858	-0.0284348
0.365321		-0.15244		0.0983673	-0.144885		-0.0917121		0.615034		-0.108463	-0.0678632		-0.0887003		0.330604		-0.0320385	-0.0924198
0.164703		-0.189384		0.216057	-0.0925435		0.013089		0.560464		-0.0713199	0.0545505		-0.0300959		0.197834		-0.0231084	0.0891257
0.087383		-0.148548		0.205649	-0.135006		-0.0602404		0.336168		0.0193853	-0.0617006		-0.0530828		0.15522		0.0314	-0.0847275
0.211442		-0.239824		0.185717	-0.151883		-0.0923839		0.382808		-0.126417	-0.056162		-0.0764765		0.120642		-0.0496541	-0.0652348
0.514723		-0.157514		0.149817	-0.157245		-0.0214519		0.66849		-0.122793	-0.0727271		-0.0212093		0.319825		-0.0141121	-0.0617489
0.253416		-0.180045		0.117933	-0.0900644		-0.0714684		0.543779		-0.0070998	0.0394195		-0.0673145		0.242682		0.00707615	-0.0072102
0.217004		-0.159588		0.221806	-0.135324		0.00145358		0.676798		-0.0743619	-0.0230844		-0.0115588		0.442945		-0.0148801	-0.0425364
0.178746		-0.13296		0.198478	-0.105895		-0.172592		0.471188		-0.0148026	0.0272169		-0.107889		0.102451		0.0545597	-0.0371158
0.341		-0.178862		0.185041	-0.115747		-0.044303		0.477667		-0.0289988	0.0442527		-0.12161		0.180255		-0.0697743	-0.005994
0.348937		-0.278299		0.154364	-0.131955		-0.0318891		0.349962		-0.0268752	-0.0334641		-0.0056214		0.128138		0.00546552	0.0325702
0.326832				0.239578	-0.1323		-0.0954238				-0.07265	-0.0884357		-0.048566				-0.0143387	-0.104235
0.191364				0.226358	-0.179773		-0.0409621				-0.105498	-0.104195		-0.1066				-0.0228229	-0.143461
0.334691				0.176997	-0.188839		-0.147671				-0.0554998	-0.0422807		-0.209906				0.00326658	-0.107941
0.202635				0.124431	-0.0574533		0.0233053				-0.107254	0.0382843		-0.0900609				-0.0627972	0.0148565
0.224258				0.014744	-0.125712		-0.0544362				-0.0569356	-0.0107622		0.0281441				-0.0673574	-0.0547189
0.168088				0.172942	-0.151332		0.0625667				-0.0752284	-0.0447888		-0.0313075				-0.0592535	-0.0794254
0.164071				0.190487	-0.144709		-0.0515884				-0.150662	-0.059909		-0.0460837				-0.0171469	-0.14098
0.270571				0.183026	-0.1372		-0.0160729				-0.0053032	-0.0616184		0.0307652				-0.0500424	-0.0217195
0.247087				0.323872	-0.164747		-0.125843				-0.12139	0.0263707		-0.123034				-0.126929	-0.0653891
0.292635				0.184854	-0.126574		-0.0980375				-0.047594	-0.0638257		-0.0551272				-0.0770131	-0.0920288
0.193978				0.262417	-0.125198		-0.0638689				-0.117213	-0.0500633		-0.104256				-0.0314354	-0.0696593
0.204043				0.166908	-0.162751		-0.0775971				-0.0475241	0.00823591		-0.14002				0.00819991	-0.0937512
0.289961				0.253378	-0.169443		-0.0476834				-0.074663	-0.0503518		-0.110882				0.00386517	-0.160796
0.277171				0.183563	-0.153953		0.0579041				-0.143749	-0.060565		-0.0608667				0.0220262	-0.0381044
0.141287				0.140332	-0.196633		-0.142147				-0.0530303	-0.135896		-0.101462				-0.0417954	-0.126281
0.31833				0.15389	-0.114197		-0.0872344				-0.165001	-0.0039981		-0.0262488				-0.0791253	-0.0412146
0.267349				0.209782	-0.149138		-0.0820342				-0.195016	-0.0302649		-0.142847				-0.0203349	-0.0858581
0.0188193				0.0566927	-0.202822		-0.0788843				-0.0981126	-0.133878		-0.108605				-0.0222537	-0.128177
0.123543				0.228334	-0.124832		-0.0449909				0.0205116	-0.0603331		-0.114849				0.035861	-0.0344556
0.238892				0.204216	-0.196684		-0.0702209				0.0199458	-0.0429229		-0.136374				-0.0568041	-0.184468
0.213537				0.205728	-0.140704		-0.0510607				-0.0697267	0.0916465		-0.0105107				0.0504657	-0.0201862
0.167797				0.165307	-0.147369		-0.0112093				-0.0879811	-0.0471827		-0.0960798				-0.0156049	-0.0711791
0.128171				0.194292	-0.134855		-0.0722496				-0.0169972	-0.0147032		-0.0068981				-0.0432686	-0.0281377
0.114465				0.256718	-0.125498		-0.0837993				-0.0875925	0.0152883		-0.0912179				0.0220111	-0.102876
0.25013				0.184478	-0.0468989		-0.0442744				-0.0464017	-0.006056		-0.0688417				0.0472524	0.0220546
0.161315				0.302767	-0.140546		-0.0205544				-0.0252218	0.00470724		-0.0375655				-0.0886971	-0.0738321
0.207474				0.144364	-0.163516		-0.107401				-0.144813	-0.0402275		-0.0428031				-0.0563578	-0.140875
0.328878				0.127103	-0.0222907		-0.10165				-0.100156	0.0612086		-0.127568				-0.0491093	0.0189256
0.0850364				0.234679	-0.153154		-0.077137				-0.0279569	-0.0131458		-0.157775				0.039534	-0.0952275
0.0756854				0.15322	-0.0787195		-0.149675				-0.126588	-0.0029562		-0.0918216				-0.0342471	-0.0364051
0.253597				0.112692	-0.134541		-0.0593495				-0.140984	-0.0588349		-0.079587				-0.0518227	0.00406478
0.0654782				0.300229	-0.205066		-0.121623				-0.0907443	-0.0933237		-0.120125				-0.0245799	-0.139779
0.278565				0.184338	-0.0719231		-0.136981				-0.114629	0.0186333		-0.200119				-0.060123	-0.0330654
0.227391				0.267873	-0.167808		-0.0027196				-0.174794	-0.0221796		-0.0444182				-0.06558	-0.0876307
0.108831				0.137712	-0.10988		-0.164009				0.0109807	0.072923		-0.155336				-0.0091167	0.0012607
0.184445				0.125267	-0.150503		-0.0870861				-0.0678423	0.0230841		-0.0349072				-0.006988	-0.0325315
0.266408				0.131526	-0.0887334		-0.148853				-0.141953	0.0739724		-0.104536				-0.043513	0.0708708
0.234532				0.119569	-0.201425		-0.108303				-0.0400082	0.0268166		-0.0565856				0.00262421	-0.0761442
0.0874621				0.14013	-0.147406		-0.0437205				-0.0538533	-0.033798		-0.0674477				0.00595958	-0.0412887
0.209658				0.112266	-0.124329		-0.113245				-0.0765577	-0.0177227		-0.11044				-0.0420378	-0.0408134
0.138118				0.161713	-0.146265		-0.126447				-0.0358193	0.0153072		-0.136473				0.0598777	-0.0264385
0.248572				0.18569	-0.0825889		-0.104688				-0.0665904	-0.0532692		-0.0799324				0.0175921	-0.0370262
0.0809925				0.271051	-0.114403		-0.111898				-0.12189	0.0613725		-0.0823532				0.0327291	-0.0554242
0.333779				0.19505	-0.0907134		-0.117507				-0.126926	-0.126959		-0.0778387				-0.0578848	-0.034374
0.270842				0.173288	-0.117883		-0.153092				-0.0513976	0.00470088		-0.0955798				0.0856052	-0.0770731
0.219659				0.197161	-0.114164		-0.0578506				-0.0599613	-0.0325803		-0.0708297				-0.0372569	-0.0541831
0.333697				0.147337	-0.146658		-0.19787				-0.02067	0.0196062		-0.178091				-0.0216154	0.0197887
0.233147				0.0217332	-0.137304		-0.161064				-0.0434758	-0.114044		-0.168844				-0.0628646	-0.161469
0.299653				0.089315	-0.102328		-0.100873				-0.0432393	-0.119232		-0.0563269				-0.10539	-0.117884
0.316977				0.199839	-0.118837		-0.0657827				-0.0875362	-0.0136166		-0.083172				-0.118109	-0.0283436
0.217489				0.149499	-0.174856		-0.0177194				-0.0834141	0.0271724		-0.0158478				0.0147242	-0.0945309
0.125412				0.218713	-0.141828		-0.0635554				-0.118646	-0.029483		-0.0344788				-0.0059871	-0.0474556
0.0290809				0.150741	-0.153066		-0.117314				-0.0655165	0.095958		-0.106466				0.0763148	-0.0159099
0.379847				0.189502	-0.153646		-0.0124784				-0.066739	-0.032055		-0.0634451				-0.0530293	-0.0287398
0.184673				0.210702	-0.133431		-0.0547364				-0.133063	-0.0212463		-0.135739				0.0194407	-0.0896901
0.205162				0.0806215	-0.110948		-0.103454				-0.0523645	0.00903221		-0.0667916				-0.0854698	0.0382872
0.13347				0.200501	-0.159601		-0.161581				-0.048122	-0.0039837		-0.172399				0.0289328	-0.0387022
0.248528				0.165618	-0.150266		-0.13816				-0.0817316	-0.0891192		-0.0587289				-0.0511506	-0.10253
0.0683145				0.0855947	-0.132768		-0.050446				-0.0461587	0.0258672		-0.035406				-0.0242273	-0.0297492
0.418304				0.166567	-0.072942		-0.0995619				-0.0874105	-0.030297		-0.120714				-0.0748163	0.0362906
0.405049				0.162433	-0.193751		0.0274447				-0.194116	-0.048565		0.00111622				-0.110042	-0.103917
0.172991				0.256179	-0.174441		-0.0525673				-0.0703454	-0.0415972		-0.0542351				-0.0102983	-0.0582337
0.219314				0.191337	-0.152426		-0.139265				-0.0717671	0.102141		-0.0996183				-0.012023	-0.0294074
0.157084				0.0500225	-0.0679676		-0.0164256				-0.145114	0.0924051		-0.0477501				-0.122131	0.0361741
0.180974				0.126233	-0.177738		-0.101281				-0.110076	-0.0753743		-0.0682609				-0.0619502	-0.0924796
0.223052				0.189232	-0.154965		-0.078195				-0.0524122	-0.04114		-0.0596818				-0.0413917	-0.0460071
0.13583				0.26032	-0.145312		-0.0417113				-0.0748418	-0.0173774		-0.0601661				-0.001359	-0.0818448
0.247736				0.142868	-0.103595		-0.0705823				-0.154729	-0.0169693		-0.138306				-0.0350289	-0.0879991
0.135299				0.218012	-0.161146		0.0300879				-0.0818442	0.0221271		-0.0921573				-0.0307427	-0.0246012
0.31152				0.188192	-0.113386		-0.0287658				-0.007592	0.101004		0.00019829				-0.0305662	0.00858447
0.150386				0.27233	-0.155628		-0.112855				-0.0419648	-0.0195122		-0.134784				-0.0089842	-0.105288
0.23556				0.147905	-0.135631		-0.0990245				-0.0383041	0.0135073		-0.106486				0.00674202	-0.142392
0.203839				0.21216	-0.0854109		-0.101784				-0.122239	-0.0263606		-0.0308791				-0.0364464	-0.0055724
0.352982				0.19189	-0.145805		-0.0437162				-0.115204	-0.0384838		-0.0780838				-0.0451048	-0.0312834
0.158296				0.203144	-0.085905		-0.0661649				-0.033828	0.0455475		-0.100367				-0.0713599	0.0110471
0.24686				0.200512	-0.118175		0.00884181				0.0120582	0.107131		-0.0298933				0.0614085	-0.0053532
0.27631				0.0631721	-0.137869		-0.147095				-0.0581724	-0.0183082		-0.138838				-0.0819788	-0.0824165
0.188283				0.0789997	-0.129454		-0.092558				-0.0591403	-0.0568658		-0.0993789				0.00587343	-0.0717864
0.428331				0.151051	-0.0866628		-0.0874931				-0.0972954	-0.0498026		-0.0842205				-0.0566127	-0.0469219
0.154851				0.178621	-0.151389		0.0319283				-0.0899175	-0.0802927		-0.0456947				0.00299852	-0.0641026
0.114754				0.174231	-0.248396		-0.077962				0.0520099	-0.0005099		-0.0901464				0.0509775	-0.148848
0.44438				0.0764394	-0.184147		0.115974				-0.0558865	0.0346977		-0.0712335				-0.105028	-0.063419
0.306032				0.150578	-0.126531		-0.110737				-0.0426914	-0.0424277		-0.0676118				-0.0003778	-0.0931716
0.265268				0.199568	-0.120584		-0.0529587				-0.113293	0.00587744		-0.133576				-0.0733949	-0.0567073
0.202596				0.187184	-0.125897		-0.0742324				-0.0104714	-0.0542529		-0.0432279				-0.0603771	-0.0058199
0.242271				0.136109	-0.0972447		-0.0804979				-0.0778898	-0.0346103		-0.0574097				-0.0713217	-0.0791426
0.123872				0.246246	-0.128624		-0.117344				-0.119945	-0.0296437		-0.0954317				-0.0414669	-0.0704206
0.0843231				0.227335	-0.182201		0.025244				-0.0636132	-0.0845257		-0.0599186				-0.121074	-0.0931813
0.611413				0.335007	-0.0721569		-0.0413214				-0.106668	-0.0196494		-0.0789753				-0.0590057	-0.0434446
0.157615				0.169961	-0.10204		-0.0327629				-0.0047492	0.0426001		-0.071853				-0.0983761	-0.0194867
0.0108826				0.111041	-0.161992		-0.0021382				-0.106884	0.00549877		-0.106538				-0.0667991	-0.0687987
0.267685				0.168073	-0.114318		-0.07824				-0.0047047	-0.100218		-0.107032				0.0151717	-0.112802
0.246647				0.238747	-0.149556		-0.0054992				-0.0955655	-0.0867087		0.029814				-0.0097944	-0.108385
0.373062				0.234838	-0.162223		-0.109822				-0.0871289	0.0128717		-0.0394445				-0.0616235	0.044788
0.0949236				0.143442	-0.125863		-0.099287				-0.129548	0.0231895		-0.0744607				-0.0520805	-0.033984
0.26231				0.0608988	-0.145698		-0.146911				-0.0874765	0.0469819		-0.0497762				-0.0458983	0.0143545
0.293508				0.220369	-0.137007		0.00762431				-0.0048962	-0.0350022		-0.0092946				0.0671304	-0.121571
0.22738				0.216788	-0.152386		-0.0833624				-0.0217632	-0.0950921		-0.0233563				-0.0066684	-0.120813
0.129763				0.119968	-0.119892		-0.0229643				-0.0392971	0.0126497		-0.0665765				-0.0281852	-0.0848346
0.184905				0.162701	-0.120816		-0.0225176				-0.0116392	-0.0188737		-0.084666				0.0219199	-0.027419
0.299088				0.0393074	-0.143988		-0.144903				-0.0964225	-0.0411163		-0.12466				-0.0615727	-0.0053258
0.239623				0.08937	-0.161049		-0.0820034				-0.0578797	-0.0484499		-0.0286091				-0.0381375	-0.0393733
0.154611				0.115524	-0.147733		-0.18513				-0.0044506	-0.123615		-0.173578				-0.024488	-0.0980409
0.245026				0.153629	-0.123536		-0.053939				0.0261694	-0.0147939		-0.0881458				0.020772	0.0415607
0.314627				0.139948	-0.171134		-0.132254				-0.0143084	-0.0114126		-0.145486				-0.0593908	-0.0859948
0.17462				0.164148	-0.167463		-0.139396				-0.121331	-0.1072		-0.0628441				0.0401025	-0.105779
0.167122				0.129211	-0.124902		-0.159885				-0.0842058	-0.0009995		-0.119387				-0.0048995	-0.0292307
0.34019				0.231306	-0.168191		-0.0758198				-0.0941534	-0.113272		-0.0604102				-0.0158555	-0.144684
0.0916699				0.211736	-0.125897		-0.0760157				-0.0154893	0.00131362		-0.0603804				-0.0104569	-0.0355509
0.103441				0.0797339	-0.156709		-0.177855				-0.215184	0.0712081		-0.174281				-0.0535884	-0.0369637
0.212677				0.220048	-0.14322		-0.107988				-0.0447093	-0.0170207		-0.105347				0.0605605	-0.105639
0.26128				0.177784	-0.13349		-0.0800197				-0.0387185	0.0424592		-0.0568506				-0.0301657	-0.0812944
0.386274				0.204572	-0.12922		-0.0579782				-0.0279278	-0.0107401		-0.0841045				0.00138808	-0.0422562
0.405663				0.148492	-0.131337		-0.0835457				-0.0966678	0.0287396		0.0086896				-0.0332869	-0.033327
0.222979				0.0979797	-0.134201		-0.0645804				-0.0766629	-0.0850444		-0.0798055				-0.0804912	-0.0892073
0.353853				0.0333336	-0.157666		-0.0878428				-0.135655	0.0177239		-0.0772225				-0.0281837	-0.031946
0.15954				0.185069	-0.19138		-0.0287604				-0.0303952	-0.0699106		-0.0721426				0.0181856	-0.141879
0.0322023				0.220911	-0.121968		-0.0842067				-0.129094	0.123704		-0.126254				-0.056448	-0.0157591
0.119632				0.0938133	-0.17485		-0.0266536				-0.104362	-0.0511673		-0.0671847				-0.0137268	-0.133132
0.239482				0.0770181	-0.0700214		-0.0622837				-0.126477	0.0230558		-0.0253935				-0.0046706	-0.0760419
0.229229				0.155222	-0.137979		-0.0185133				-0.0072479	-0.0965037		-0.0052378				-0.0595792	-0.0780915
0.113825				0.1794	-0.118106		-0.134475				-0.0050064	-0.0494997		-0.115368				0.0020552	-0.0581814
0.049748				0.228278	-0.18016		-0.117406				-0.0489818	-0.0614588		-0.0999906				0.00990468	-0.112889
0.28305				0.196976	-0.0699855		-0.0886015				-0.0319203	-0.0062749		-0.0894258				0.0100135	-0.0004686
0.264003				0.298016	-0.218776		-0.0465213				-0.0750082	-0.118196		-0.009894				0.0509539	-0.0909096
0.167841				0.208199	-0.114234		-0.0607791				-0.0406405	-0.0369775		-0.0847768				-0.0081906	-0.0757485
0.285816				0.129413	-0.10946		-0.0521754				-0.111005	0.0667717		-0.0482906				-0.0597546	-0.0243668
0.138875				0.154946	-0.118681		-0.0514162				-0.122062	-0.102843		-0.0616585				-0.0308795	-0.119839
0.0601986				0.343903	-0.115079		-0.040261				-0.13936	0.0326548		-0.0545736				-0.085347	-0.019293
0.159661				0.156858	-0.121551		-0.0976248				-0.126763	-0.0386193		-0.101113				-0.0539549	-0.0414479
0.208006				0.197812	-0.175958		-0.0629666				-0.0928644	-0.0035626		-0.0727562				0.0328395	-0.0296826
0.232802				0.151937	-0.137698		-0.109597				0.0148468	-0.0697374		-0.0747848				-0.0387465	-0.102788
0.280574				0.304843	-0.15611		-0.109163				-0.0432776	-0.0688734		-0.0927663				0.0222775	-0.0010322
0.145611				0.111205	-0.120488		-0.0390283				-0.111621	-0.0142503		-0.114795				0.0169315	-0.0912395
0.216353				0.0542796	-0.0806318		-0.0699264				-0.123824	-0.0426869		-0.0365296				-0.090949	-0.0408374
0.166781				0.166855	-0.0833076		-0.0685581				-0.0440128	-0.0015319		-0.105943				-0.0198117	-0.0379598
0.238437				0.157649	-0.146493		-0.0411966				-0.0202906	-0.0986919		-0.071216				-0.0772193	-0.0638585
0.149279				0.16464	-0.113884		-0.0436329				-0.0563709	-0.0358832		-0.108899				-0.0619069	-0.0664232
0.243084				0.300435	-0.100606		-0.0476691				-0.0209474	-0.042565		-0.0855717				-0.0152921	-0.0238426
0.256542				0.242676	-0.16219		-0.090627				-0.111004	-0.0051958		-0.0240232				-0.0426158	-0.0503878
0.197012				0.230587	-0.15318		-0.0322977				-0.0243997	0.0737392		0.012973				0.0687433	-0.0705485
0.200733				0.133197	-0.146267		-0.0080678				-0.090301	-0.020593		-0.0707458				-0.0990826	-0.0518065
0.0761971				0.223449	-0.204417		-0.0979723				-0.0367215	-0.0632365		-0.169245				0.01881	-0.116536
0.287419				0.153332	-0.148371		-0.112766				0.0190035	-0.0455278		0.00454678				-0.0368082	-0.0588323
0.218004				0.152197	-0.145645		0.0338546				-0.0478579	-0.0833367		-0.0531422				-0.0194875	-0.0644328
0.113201				0.200609	-0.134888		0.0815277				-0.0562849	-0.106935		-0.0832776				0.0148659	-0.0770031
0.382056				0.133712	-0.153235		-0.0729257				-0.100493	-0.006868		-0.0473601				-0.0246807	-0.0722152
0.27376				0.192631	-0.0808066		-0.0641813				-0.0233364	-0.0250498		0.0219762				0.00619093	-0.0212876
0.293375				0.138969	-0.124778		-0.107497				-0.0788074	-0.0928871		-0.0703582				-0.0572919	-0.0701538
0.159595				0.195586	-0.192039		-0.0709201				-0.0709973	-0.0408375		-0.123115				0.0022699	-0.0425729
0.306511				0.15537	-0.103538		-0.0227701				0.0104041	0.0389354		-0.111695				0.0266422	0.00118737
0.136757				0.251021	-0.205929		0.0597138				-0.0907857	0.0109327		-0.0349555				-0.0633666	-0.113042
0.191617				0.229162	-0.160899		-0.0744814				-0.119599	0.0100092		-0.0974196				-0.0096874	-0.0346031
0.191812				0.251968	-0.131476		0.0260913				-0.0666147	-0.0197956		-0.0628388				0.042359	0.00931788
0.386775				0.267022	-0.169821		-0.0904684				-0.0280519	-0.0338948		-0.101742				-0.0410167	-0.0981729
0.226933				0.289194	-0.150321		0.0231957				-0.0428705	-0.0047252		0.0547351				0.00447898	-0.0570382
0.525742				0.153368	-0.0869525		0.00689506				-0.0684824	0.0258045		-0.012309				0.0210263	0.0387752
0.196252				0.165942	-0.151332		-0.13845				-0.111142	-0.0271902		-0.0727598				-0.0781355	-0.0085513
0.114485				0.110198	-0.102044		-0.0625931				-0.0885572	-0.0453702		-0.148222				-0.074059	-0.0772099
0.136182				0.259777	-0.128716		-0.034664				-0.0729839	-0.005434		-0.0472125				-0.0110924	-0.0330761
0.179932				0.204945	-0.189766		-0.0961858				-0.1039	-0.0579047		-0.14549				0.0085195	-0.0505781
0.234083				0.130523	-0.118941		-0.167927				-0.103626	0.0417917		-0.114273				-0.0305098	0.00531414
0.0856581				0.106623	-0.112189		-0.0530039				-0.0309295	-0.0524081		-0.0075083				-0.0023997	-0.0798916
0.0957159				0.107585	-0.074623		-0.0791321				-0.0442013	0.0182241		-0.106047				0.00335951	-0.051133
0.164381				0.117985	-0.154111		-0.107126				-0.102572	-0.078942		-0.117722				-0.0302367	-0.0924424
0.0722373				0.189375	-0.0900867		-0.0400024				0.0164708	-0.022765		-0.0772302				0.0617847	-0.0424949
0.281084				0.217106	-0.132969		-0.0067274				-0.0748926	-0.0873594		-0.0212798				-0.0253993	-0.0783734
0.361989				0.165346	-0.14932		-0.136506				-0.0937524	0.0544821		-0.124512				-0.0556117	0.00720945
0.325254				0.138344	-0.109038		-0.0226234				-0.0323935	-0.0627407		-0.0250025				-0.0087635	-0.0606734
0.138241				0.182964	-0.218822		-0.0795398				-0.0927214	-0.0132152		-0.119364				-0.0844758	-0.0845353
0.0903411				0.229452	-0.0770496		-0.0421455				-0.073993	-0.0106258		-0.0801602				7.38e-05	-0.0328983
0.148831				0.174209	-0.0861568		-0.0315109				-0.0768546	-0.0745711		-0.0683238				-0.0389484	-0.0313109
0.205011				0.170998	-0.164828		-0.119817				-0.0676573	-0.0621161		-0.0896319				-0.0089232	-0.092308
0.175908				0.219265	-0.0903989		-0.0717693				-0.0936762	-0.0105341		-0.0708917				0.0322246	-0.0982125
0.16346				0.223455	-0.11498		-0.0665796				-0.0568343	0.0556199		-0.0685803				0.0328279	0.0262763
0.157143				0.212214	-0.141067		-0.0939431				-0.0976184	0.0155695		-0.122566				-0.0287738	-0.066084
0.271361				0.171647	-0.0898508		-0.0232643				-0.102227	0.0144127		-0.068504				-0.0948498	-0.0028627
0.104859				0.195579	-0.158795		-0.0573882				-0.0500888	0.047508		-0.0677883				-0.013831	-0.019832
0.189619				0.107272	-0.107452		-0.057454				-0.0671019	-0.0051972		-0.0671198				-0.021798	-0.0110054
0.133113				0.213235	-0.170197		-0.0266299				-0.130879	-0.0234671		-0.152068				-0.0670041	-0.0424847
0.406683				0.200675	-0.121819		-0.0176264				0.108198	0.00460339		-0.0711107				0.0818213	-0.0409853
0.186253				0.185629	-0.122826		-0.0900222				0.023656	-0.0062295		-0.067618				0.0422404	0.00080677
0.200431				0.205256	-0.17767		-0.0622218				-0.0268931	0.0329251		-0.119289				-0.0755521	-0.0006103
0.311989				0.0743748	-0.147325		-0.0391445				-0.102441	-0.051737		-0.004825				-0.0436144	-0.0305564
0.228202				0.103042	-0.0983643		-0.0664955				-0.0790326	-0.0611806		-0.0955593				-0.0301195	-0.0462745
0.0681156				0.252246	-0.162345		-0.0322824				-0.121677	-0.0317802		-0.0710105				-0.118688	-0.0868666
0.332419				0.209501	-0.175206		-0.0795017				-0.0144638	-0.0832414		0.0321841				0.00541168	-0.101379
0.236654				0.0974383	-0.13338		-0.108304				-0.0818932	-0.0381297		-0.0584827				-0.0415495	-0.0238684
0.200613				0.118593	-0.0627646		-0.0530564				0.0137887	0.115774		-0.0882567				0.0719205	0.0913196
0.273199				0.216893	-0.125909		-0.0738625				-0.0372149	-0.0143165		-0.01377				0.0280042	-0.0013781
0.194608				0.0547284	-0.122444		-0.102467				-0.0722835	0.0318013		-0.112174				-0.034529	-0.0216228
0.203966				0.1117	-0.192922		-0.142724				-0.112101	-0.0575546		-0.0693046				-0.073686	-0.0717147
0.259008				0.175279	-0.223076		-0.123404				-0.0943758	-0.100479		-0.0462254				-0.040933	-0.109962
0.409787				0.0999225	-0.188683		-0.170696				-0.128454	-0.108478		-0.133184				-0.0263574	-0.0821806
0.231939				0.204403	-0.180264		0.0166046				-0.122979	-0.077126		-0.0245209				-0.0242884	-0.117638
0.179349				0.176082	-0.137248		-0.115791				-0.117138	-0.0661021		-0.0559767				-0.0635251	-0.055241
0.0224639				0.205776	-0.176794		-0.174281				-0.132196	-0.0401974		-0.133675				-0.0190177	-0.0861072
0.291297				0.173973	-0.156722		-0.0510704				-0.02218	0.0299043		-0.0378194				-0.0325727	-0.0694804
0.170185				0.259436	-0.166599		-0.0635343				-0.112143	0.0149198		-0.0172992				-0.0061634	-0.0236815
0.158547				0.147264	-0.111104		-0.153997				-0.0293067	-0.0284657		-0.144671				-0.0616927	-0.0588933
0.201967				0.200444	-0.123511		-0.0961945				-0.0614768	0.0142589		-0.0777196				-0.0473071	-0.0146503
0.236691				0.227999	-0.107464		-0.212646				-0.0720438	-0.105335		-0.0725522				-0.0604364	-0.0410085
0.0730457				0.123411	-0.0923826		-0.108759				-0.134878	0.0166337		-0.130461				-0.0552748	-0.0262744
0.157224				0.252933	-0.171113		-0.127606				-0.129381	0.0158699		-0.169159				-0.0580313	-0.0125558
0.224114				0.231459	-0.150196		-0.151281				-0.142788	-0.0533584		-0.0448653				0.01723	-0.0834867
0.260256				0.237678	-0.133102		-0.0287187				-0.147198	0.010244		-0.108643				-0.0318266	-0.021381
0.124926				0.162664	-0.193292		-0.167372				-0.0672184	-0.111467		-0.115165				-0.0336179	-0.0117743
0.140082				0.283145	-0.061833		-0.0452331				-0.105027	0.0423765		-0.126427				0.0399549	-0.0511686
0.300141				0.223186	-0.130383		-0.158458				-0.0735319	-0.0638367		-0.114976				-0.0505025	-0.0721025
0.242721				0.197705	-0.131584		-0.0830702				-0.124696	0.00080717		-0.0492445				-0.0232214	-0.0595854
0.308115				0.192851	-0.151958		-0.103773				-0.0498704	-0.0177349		-0.126972				-0.0481645	-0.0548507
0.259309				0.201631	-0.124862		-0.0586226				-0.100176	-0.0492438		-0.0650131				-0.0191295	-0.0398829
0.14709				0.171185	-0.204859		-0.0598021				0.0335184	0.145316		-0.139216				0.0142454	-0.0665485
0.0107825				0.273964	-0.120732		-0.0394434				-0.101965	-0.0425888		-0.102525				-0.0091492	-0.0351804
0.163908				0.156968	-0.15771		-0.119929				-0.0804366	-0.0621282		-0.0927448				-0.0197996	-0.0381716
0.286359				0.189572	-0.101886		-0.224327				0.0642841	0.0420521		-0.244594				-0.0289747	0.00679252
0.185238				0.0855722	-0.185875		-0.0510475				-0.0383982	-0.0414464		-0.0363943				-0.0361232	-0.103584
0.178862				0.176252	-0.157469		-0.0640367				-0.0331878	0.0017459		-0.0986438				-0.0176048	-0.0489445
0.100779				0.13874	-0.171042		-0.115038				-0.0413425	-0.0997974		-0.0995858				0.0401546	-0.0707878
0.275237				0.138449	-0.0999636		-0.103095				-0.0825994	-0.0366523		-0.0396923				-0.0030253	-0.0773653
0.03929				0.0698725	-0.145282		-0.144552				-0.0502112	-0.0326554		-0.127916				-0.092729	-0.0697255
0.208159				0.220752	-0.18484		-0.0210458				-0.113459	-0.0420931		-0.0652385				-0.0272307	-0.0828048
0.132759				0.102922	-0.199886		-0.122863				-0.111703	-0.0560282		-0.076728				-0.0304359	-0.0512235
0.149874				0.215219	-0.097247		-0.0249992				-0.0593899	-0.0239403		-0.122093				0.04705	-0.075637
0.13958				0.158981	-0.124325		-0.0965024				-0.0972722	-0.0456635		-0.0753914				-0.0617322	-0.0877007
0.1136				0.165506	-0.13986		-0.0921513				-0.0310241	-0.0754507		-0.0918034				0.0354377	-0.0631179
0.191158				0.195371	-0.0950996		-0.125388				-0.0205353	0.034654		-0.136689				0.00778782	-0.0320141
0.226634				0.146426	-0.0788249		-0.156872				-0.131137	0.0167912		-0.0669799				-0.129517	-0.0665845
0.248747				0.14158	-0.161659		-0.111452				-0.0608743	-0.10525		-0.149268				-0.0401183	-0.107292
0.23949				0.288999	-0.109649		-0.107973				0.0114263	-0.0270858		-0.0478503				0.0674166	0.0120937
0.24309				0.0926887	-0.147717		-0.0655515				-0.129275	-0.102924		-0.0302897				-0.0765624	-0.0654153
0.259377				0.249856	-0.138824		-0.164006				-0.0700753	0.0324876		-0.104086				-0.0340369	-0.0843869
0.265883				0.098785	-0.123591		0.0117692				-0.0829141	0.042589		-0.0930205				-0.061907	-0.0973816
0.216747				0.0908589	-0.159971		-0.0626872				-0.0149614	-0.0794653		-0.0928179				-0.0136294	-0.0651183
0.205232				0.231721	-0.147526		-0.112385				-0.020036	-0.0392384		0.00281886				0.0325672	-0.0987975
0.164593				0.19096	-0.0925627		-0.0978121				-0.0859489	-0.0088162		-0.0781719				-0.0169435	-0.0314492
0.326054				0.0353815	-0.118803		-0.0306098				-0.138855	-0.0537622		-0.0576457				-0.0448638	-0.085641
0.3193				0.26866	-0.186284		-0.0290445				-0.0572684	-0.0956443		-0.115949				0.0465097	-0.0465631
0.306827				0.171722	-0.141529		-0.090095				-0.038492	-0.0651522		-0.0415548				-0.05402	-0.122703
0.0777386				0.093058	-0.0968467		-0.07667				-0.0659258	-0.0175873		-0.0444013				-0.0699324	0.0253544
0.153582				0.152779	-0.126354		-0.116512				-0.210571	0.0420817		-0.0834646				-0.114024	-0.0186275
0.21686				0.151219	-0.156785		-0.0124489				-0.0591736	-0.0730317		-0.0265007				-0.0285982	-0.133053
0.156964				0.22654	-0.191823		-0.0371284				0.0229618	-0.0378839		-0.0517862				0.0140068	-0.0843598
-0.18395				0.250738	-0.160045		0.235547				-0.0985851	-0.0184055		0.576216				-0.0747253	-0.0800972
0.150891				0.0876213	-0.149117		-0.0891896				-0.0929868	-0.084455		-0.0359592				0.00162052	-0.0520344
0.239753				0.229706	-0.112457		-0.0999561				-0.14586	-0.0943969		-0.0565204				-0.104442	-0.0874925
0.164913				0.319981	-0.1114		-0.0655843				-0.193331	-0.0822081		-0.0556135				-0.0566719	-0.0668405
0.180167				0.0967597	-0.125514		-0.144292				-0.0594896	-0.0604667		-0.14139				0.0185228	-0.0807079
0.165437				0.231902	-0.145001		-0.123003				-0.0319767	-0.0644301		-0.0900291				-0.0118438	-0.101864
0.198475				0.237378	-0.0526836		-0.0991525				-0.0697467	-0.101581		-0.0225337				-0.021901	-0.0707481
0.250304				0.128653	-0.1303		-0.111608				-0.0516132	-0.0870566		-0.0808032				-0.0275607	-0.133755
0.13395				0.113741	-0.129978		-0.126677				-0.0348651	0.00933686		-0.0858345				-0.0515365	-0.0525092
0.268023				0.245605	-0.110662		-0.141874				-0.0187911	-0.0209864		-0.0593917				-0.0231358	-0.0491886
0.142185				0.166507	-0.204552		-0.118742				-0.0948468	-0.0128517		-0.0671922				-0.0292555	-0.0612943
0.273417				0.259843	-0.152203		-0.049186				-0.10264	0.00826343		-0.0541155				-0.0070339	-0.0353658
0.29965				0.078388	-0.0700423		-0.0993236				-0.056802	-0.0252726		-0.0812464				0.00435762	0.0416316
0.190326				0.301319	-0.169711		-0.148217				-0.0651229	-0.0840726		-0.095622				0.0416569	-0.0936603
0.191379				0.145322	-0.103688		-0.112074				-0.0892236	0.0386809		-0.0706824				-0.0268128	0.018611
0.166833				0.0721482	-0.0997716		-0.0513972				-0.0381359	-0.0584969		-0.0943084				-0.0480262	-0.0600036
0.282661				0.197651	-0.239418		-0.123935				-0.0807514	-0.0483995		-0.0765134				-0.086887	-0.154245
0.24837				0.178132	-0.147109		-0.170723				-0.0748188	-0.0694944		-0.115709				-0.0499846	-0.0606194
0.0402627				0.253709	-0.174188		-0.104095				-0.0637346	-0.0037254		-0.061486				-0.0006231	-0.0765389
0.21993				0.147609	-0.163551		-0.0736586				-0.0287736	-0.0389618		-0.0814673				-0.0117517	-0.0567469
0.105837				0.130499	-0.125851		-0.0924508				-0.121983	-0.0456425		-0.0408884				-0.0613977	-0.0949011
0.174365				0.120554	-0.0835618		-0.0897808				-0.135761	-0.0267802		-0.0803679				-0.083421	-0.0413373
0.209877				0.304527	-0.126856		-0.0914653				-0.132755	0.0379765		-0.133671				-0.0409228	-0.003225
0.248141				0.14938	-0.0685937		-0.0768979				-0.0902497	0.0144811		0.0123051				0.0736072	-0.033544
0.363407				0.128689	-0.138135		-0.0878593				-0.0456058	-0.0989223		0.050023				-0.0501035	-0.0592201
0.132055				0.139962	-0.165287		-0.0408142				-0.0461359	-0.0509052		-0.0475186				-0.0377718	-0.076147
0.164589				0.112599	-0.113248		-0.132353				-0.0341451	0.0236156		-0.0864995				-0.0357036	-0.0710588
0.247495				0.324434	-0.155166		-0.113292				-0.0236066	0.00426955		-0.0324928				0.0186478	-0.0437563
0.100888				0.0947122	-0.112864		-0.0577085				-0.0458339	0.0359729		-0.0370387				-0.0283006	0.0101623
0.106408				0.209116	-0.160856		-0.021194				-0.0878316	-0.0540386		-0.063067				-0.0396321	-0.0902995
0.16135				0.202915	-0.105163		-0.0105427				-0.0241819	-0.0829665		-0.0016571				0.0128766	-0.0504806
0.0927277				0.125971	-0.113954		-0.144847				-0.0930135	-0.0095652		-0.0809634				-0.104009	-0.0349036
0.245858				0.207947	-0.203797		-0.116699				-0.0423953	-0.0705303		-0.0774003				0.00371205	-0.0865874
0.149091				0.352771	-0.111578		-0.0632966				-0.211948	-0.101794		-0.0761262				-0.0899929	-0.113008
0.18225				0.130345	-0.150678		-0.176109				-0.0556687	-0.036636		-0.122354				-0.0362224	-0.040702
0.166166				0.213464	-0.117173		-0.134984				-0.0310773	-0.0454231		-0.0292462				0.0494505	-0.0915219
0.149286				0.0603467	-0.144334		-0.0960914				-0.0257573	-0.0558245		-0.0692045				-0.0727359	-0.0550387
0.217148				0.26334	-0.144102		-0.0689079				-0.085911	-0.0702731		-0.0788428				0.0075999	-0.075574
0.185014				0.134364	-0.0646933		-0.0852634				-0.076168	-0.0028772		-0.0694096				-0.0254679	-0.0306928
0.093883				0.284352	-0.101714		-0.165806				-0.0679578	0.0271321		-0.110139				0.0120212	-0.0829321
0.150526				0.234052	-0.124645		-0.139711				-0.0683771	-0.043339		-0.0529011				0.0184135	-0.0878249
0.26106				0.116241	-0.189719		-0.109819				-0.0615392	-0.0790371		-0.0843681				-0.0627339	-0.0946825
0.206537				0.183935	-0.221093		-0.0581286				0.0530441	-0.0535029		-0.0931957				0.0377857	-0.131105
0.187021				0.187735	-0.159117		-0.0399527				-0.12647	-0.048778		-0.0598329				-0.0752473	-0.0308436
0.390316				0.298877	-0.137036		-0.0793567				0.0163717	0.0199429		-0.034969				0.0248638	-0.0346302
0.140723				0.164493	-0.107715		-0.0336544				-0.0089627	0.0264747		-0.0995595				0.0202946	-0.0191788
0.322814				0.201731	-0.115369		-0.034566				-0.0052177	0.00560054		-0.0680864				-0.0645576	0.0501091
0.314029				0.110725	-0.108139		-0.0600165				-0.101119	0.0336074		-0.0253898				-0.0475625	-0.0371071
0.244996				0.149145	-0.177441		-0.0246322				-0.0381897	-0.0672074		0.0206367				-0.0135621	-0.10225
0.285538				0.0779803	-0.107001		-0.0651364				-0.0513317	-0.0503136		-0.0572143				-0.0130549	-0.0518552
0.0478013				0.242856	-0.171596		-0.102798				-0.109155	-0.0086513		-0.131466				-0.0326116	-0.0852399
0.0452012				0.166045	-0.126067		-0.12105				0.0116538	0.0477969		-0.102813				0.0979736	-0.0358595
0.201913				0.217336	-0.0493963		-0.158334				-0.087339	0.0372252		-0.164204				-0.023194	-0.0197606
0.189064				0.194068	-0.101214		-0.0102949				-0.0826269	-0.0467493		-0.050253				-0.0281422	-0.0311995
0.196848				0.221981	-0.137224		-0.0771229				-0.0625887	-0.0737967		-0.0277527				0.0356731	-0.114818
0.220409				0.17582	-0.141014		-0.0669263				-0.116679	-0.0374592		-0.0775159				-0.081958	-0.0362502
0.223727				0.0933931	-0.0810869		-0.0636634				-0.120319	0.0512563		-0.148048				-0.0948547	-0.0177801
0.219122				0.261097	-0.221127		-0.152326				-0.1161	-0.087392		-0.061976				-0.021826	-0.0790572
0.185544				0.231823	-0.172368		-0.126729				-0.0510474	-0.0732128		-0.0806054				-0.0877853	-0.0872057
0.229834				0.177625	-0.0844898		-0.106185				-0.116943	0.0166983		-0.07792				0.0125442	-0.0491491
0.307097				0.0296334	-0.0773428		-0.107906				-0.137905	0.00607774		-0.0964895				-0.101132	0.0549127
0.38221				0.129182	-0.173599		-0.0990659				0.00851239	0.0840877		-0.0680522				0.0545426	-0.0572627
0.277443				0.221909	-0.0932337		-0.0344583				-0.0541091	0.0358951		-0.051012				-0.0389354	-0.0259126
0.123653				0.128797	-0.0886193		-0.0521619				-0.153371	0.0233065		-0.0181758				-0.0531327	-0.0306346
0.225404				0.224458	-0.126112		-0.0464213				-0.0909913	-0.0497111		-0.0431737				-0.0254052	-0.0499285
0.175868				0.151639	-0.207316		-0.111593				-0.0606486	-0.0028763		-0.0999333				-0.0454527	-0.0748761
0.224834				0.284677	-0.135965		-0.108911				-0.060186	-0.056467		-0.0454376				0.00462156	-0.0960693
0.28611				0.201552	-0.150344		-0.0823107				-0.103118	-0.0641694		-0.0831691				-0.063008	-0.0806076
0.214978				0.176784	-0.0887348		-0.0974843				-0.0956596	-0.0428033		-0.046089				-0.0480263	-0.0035095
0.174091				0.0947924	-0.160464		-0.0345537				-0.135149	-0.0507779		-0.0539228				-0.0485467	-0.102026
0.141027				0.186417	-0.185095		-0.0356829				-0.0886513	-0.0015361		-0.046486				-0.0425881	-0.0793134
0.296609				0.148893	-0.107516		-0.0974934				-0.140816	-0.0441815		-0.0707078				-0.0443628	0.0181064
0.237367				0.174089	-0.153273		-0.0859623				-0.0971882	-0.0289528		-0.0655899				-0.0280958	-0.02546
0.0952087				0.0959442	-0.179591		-0.0589232				-0.0880099	-0.117251		-0.0855835				-0.0096784	-0.126881
0.324482				0.172819	-0.142548		-0.0885423				-0.0753131	-0.0244173		0.0164467				0.00481915	-0.106556
0.27566				0.163019	-0.0991597		-0.0800019				-0.0928387	0.0595514		-0.0527963				-0.0804383	-0.0429494
0.322803				0.0812842	-0.152001		-0.155234				-0.109794	0.0341624		0.00863512				-0.0643491	0.0208331
0.140265				0.0632358	-0.10828		-0.069235				-0.0778843	0.039055		-0.0772837				-0.0472962	-0.0564812
0.318679				0.142988	-0.184665		-0.132369				-0.0877917	-0.0297743		-0.0597538				-0.0352268	-0.0522617
0.145395				0.194506	-0.154		-0.0255222				-0.0519724	0.0134398		-0.0194829				0.0344372	-0.0502197
0.17934				0.21693	-0.157439		-0.0656496				-0.0366798	-0.0678407		-0.0824129				0.0492963	-0.0700308
0.200849				0.202541	-0.167929		-0.0897619				0.0304027	-0.0415896		-0.0233247				0.023917	-0.098349
0.233117				0.22492	-0.144464		-0.0493658				-0.149643	-0.0262836		-0.0509358				-0.113921	-0.075597
0.158313				0.173667	-0.101235		-0.0213711				-0.0213112	0.100904		-0.0505278				0.0155055	0.0276507
0.181411				0.156185	-0.135145		-0.0726438				-0.109387	-0.0048839		-0.05708				-0.0721808	-0.0665856
0.157432				0.214797	-0.131208		-0.0561826				-0.0630878	-0.0875732		-0.0907195				0.00782928	-0.0591776
0.0660123				0.128524	-0.158571		-0.166836				-0.0609538	-0.001799		-0.0648447				-0.081352	-0.032585
0.161724				0.114158	-0.0822136		-0.103816				-0.0943468	-0.0255715		-0.0566923				-0.0146434	-0.0635895
0.241781				0.188252	-0.105365		-0.0182667				-0.0248147	-0.0491287		0.00652073				-0.0395741	-0.113472
[truncated: 3,743 more rows]
