# Supplementary material for: Divergent aging of nulliparous and parous mammary glands reveals IL33+ hybrid epithelial cells
Source: Nat Commun. 2026 Jan 21;17:1898. doi: 10.1038/s41467-026-68611-0 (PMC12923676; doi:10.1038/s41467-026-68611-0)
Supplement: Supplementary file 4 — Source Data [file 41467_2026_68611_MOESM4_ESM.zip › Source data/Fig 1e.xlsx]

## Sheet: Fig 1e
Quantification of HRlow (CD14+) and HRhigh (CD133+) luminal cells
	HRlow									HRhigh
3M NP	4.13	2.17	0.49	4.52	2.05	1.24	13.1	9.13	17.1	66.9	74.6	77.8	65.2	59.8	66.3	47.4	48.9	35.6
3M P					22.4	19.3	14.9	34.5	35					20	22.8	53.3	37	29.1
18M NP	13.3	5.26	4.32	8.32	10.5	2.65	10.6	7.65		45.5	62.3	50.7	46.6	12.4	25	43.2	49.7
18M P	23.5	20	41	21.7	15.6	15.4	34.7	37.5		30.8	34.2	13	36.2	42.6	36.6	21	22.3
