# Supplementary material for: Divergent aging of nulliparous and parous mammary glands reveals IL33+ hybrid epithelial cells
Source: Nat Commun. 2026 Jan 21;17:1898. doi: 10.1038/s41467-026-68611-0 (PMC12923676; doi:10.1038/s41467-026-68611-0)
Supplement: Supplementary file 4 — Source Data [file 41467_2026_68611_MOESM4_ESM.zip › Source data/Fig 1c.xlsx]

## Sheet: Fig 1c
Quantification of flow cytometry data across 3M NP, 3M P, 18M NP, and 18M P mice
	MECs	Stromal	Basal	Luminal
3M NP	67.8	31.9	17.7	49.9
	31.2	68.5	4.16	26.9
	37.5	62.4	8.25	29
	36	63.8	11.2	23.8
	50.6	63.8	26.4	23.9
	37.8	61.9	11.3	25.9
	53.9	45	9.9	39.9
	55.6	43.7	16.9	37.7
	38.8	60.6	10.7	27.9
	43.8	55.8	18.5	24.8
	41.4	58.5	17.6	23
	35.7	64.1	8.27	30.3
	38.9	60.9	31.9	7.27
	36.4	63.5	23.8	12.2
	35.4	64.3	26.4	8.68
3M P	41.1	58.9	12.6	19.5
	37.2	62	12.8	26
	38.4	61.5	17.7	20.3
	36.5	63.1	13	22.1
	35.7	63.9	18.6	16.2
18M NP	59.6	40.2	37.2	22.4
	60.1	39.9	34.3	25.2
	43.8	55.3	29.2	14.6
	36.8	63	27.1	9.03
	68.7	31	40.8	25
	44.7	54.9	26.7	17.5
	49.6	49.6	27	20.8
	48.7	49.7	33.8	13.3
	39.4	60.2	28.8	9.73
	49.4	50	39.7	9.36
			36.7	6.08
			45.6	10.9
	53	46.5	43.4	9.78
	44.6	55.1	34.3	10.3
18M P	67	32.4	35	31.5
	43.4	56.5	18.6	24.4
	53.8	45.9	31.8	22
	38.4	61.3	21.3	16.6
	47.5	51.9	26.1	20.4
	44.1	55.6	20.1	22.8
	65.2	33.4	35.5	27.2
	49.7	47.2	22.4	25.5
	44.9	54.4	19.5	24.3
	52.2	47.1	29.3	21.3
			19.6	21.3
			21.6	19
	36.2	63.5	16.4	18
	35.3	64.4	13.5	20.1
